# Supplementary material for: A Preliminary Study on the Pattern, the Physiological Bases and the Molecular Mechanism of the Adductor Muscle Scar Pigmentation in Pacific Oyster Crassostrea gigas
Source: Front Physiol. 2017 Sep 12;8:699. doi: 10.3389/fphys.2017.00699 (PMC5600958; doi:10.3389/fphys.2017.00699)
Supplement: Supplementary file 2 [file Table2.XLSX]

## Sheet: Table S2-The differentially exp
Table S2. The differentially expressed genes in black VS white muscle.
geneID	geneLength	white_Amu-Expression	black_Amu-Expression	white_Amu-RPKM	black_Amu-RPKM	log2 Ratio(black_Amu/white_Amu)	Up-Down-Regulation(black_Amu/white_Amu)	P-value	FDR
CGI_10021191	219	0	348	0	65.2195	15.993	Up	1.74e-105	2.57e-103	#N/A	#N/A	#N/A	#N/A	#N/A
CGI_10000336	441	0	325	0	60.8409	15.8928	Up	1.46e-98	2.01e-96	#N/A	#N/A	#N/A	#N/A	#N/A
CGI_10013646	246	0	275	0	51.5498	15.6537	Up	1.65e-83	1.98e-81	#N/A	#N/A	#N/A	#N/A	#N/A
CGI_10025049	189	0	264	0	49.4395	15.5934	Up	3.37e-80	3.98e-78	#N/A	#N/A	#N/A	#N/A	#N/A
CGI_10015515	318	0	211	0	39.4583	15.268	Up	3.04e-64	2.91e-62	#N/A	#N/A	#N/A	#N/A	#N/A
CGI_10001053	435	0	208	0	38.972	15.2501	Up	2.43e-63	2.3e-61	IPR001680; WD40 repeat IPR011046; WD40 repeat-like-containing domain IPR017986; WD40-repeat-containing domain IPR019781; WD40 repeat, subgroup IPR019782; WD40 repeat 2	GO:0005515; protein binding; Molecular Function	similar to Cdc20; K03363 cell division cycle 20, cofactor of APC complex	CDC20_DICDI Anaphase-promoting complex subunit cdc20 OS=Dictyostelium discoideum GN=cdc20 PE=1 SV=1	C4VB16_NOSCE Putative uncharacterized protein OS=Nosema ceranae (strain BRL01) GN=NCER_101929 PE=4 SV=1
CGI_10017653	288	0	195	0	36.6162	15.1602	Up	1.99e-59	1.78e-57	#N/A	#N/A	#N/A	#N/A	#N/A
CGI_10022684	345	0	120	0	22.4412	14.4539	Up	7.52e-37	4.18e-35	#N/A	#N/A	#N/A	#N/A	#N/A
CGI_10022912	276	0	114	0	21.2805	14.3772	Up	4.81e-35	2.52e-33	#N/A	#N/A	#N/A	#N/A	#N/A
CGI_10000794	909	0	107	0	19.9716	14.2857	Up	6.16e-33	3.07e-31	NA	NA	NA	NA	C1NAE3_9CHLO Methyltransferase OS=Micromonas pusilla CCMP1545 GN=MICPUCDRAFT_54866 PE=4 SV=1
CGI_10010874	2016	0	105	0	19.7317	14.2682	Up	2.47e-32	1.21e-30	NA	NA	NA	NA	C3XZ11_BRAFL Putative uncharacterized protein OS=Branchiostoma floridae GN=BRAFLDRAFT_117849 PE=4 SV=1
CGI_10021149	1005	0	89	0	16.7357	14.0306	Up	1.62e-27	6.9e-26	#N/A	#N/A	#N/A	#N/A	#N/A
CGI_10013284	717	0	85	0	16.011	13.9668	Up	2.58e-26	1.06e-24	NA	NA	NA	NA	C1NAE3_9CHLO Methyltransferase OS=Micromonas pusilla CCMP1545 GN=MICPUCDRAFT_54866 PE=4 SV=1
CGI_10013838	354	0	80	0	15.0832	13.8807	Up	8.27e-25	3.23e-23	IPR001991; Sodium:dicarboxylate symporter	GO:0006835; dicarboxylic acid transport; Biological Process GO:0016020; membrane; Cellular Component GO:0017153; sodium:dicarboxylate symporter activity; Molecular Function	slc1a3a, slc1a3, wu:fb98e05, wu:fd50b05, zgc:56661, zgc:77768; solute carrier family 1 (glial high affinity glutamate transporter), member 3a; K05614 solute carrier family 1 (glial high affinity glutamate transporter), member 3	EAA1_AMBTI Excitatory amino acid transporter 1 OS=Ambystoma tigrinum GN=SLC1A3 PE=2 SV=1	C4Q1Q0_SCHMA Solute carrier family 1 (Glial high affinity glutamate transporter, putative) OS=Schistosoma mansoni GN=Smp_016600 PE=4 SV=1
CGI_10005705	735	0	78	0	14.5292	13.8267	Up	3.31e-24	1.27e-22	#N/A	#N/A	#N/A	#N/A	#N/A
CGI_10021443	696	0	71	0	13.2336	13.6919	Up	4.24e-22	1.49e-20	#N/A	#N/A	#N/A	#N/A	#N/A
CGI_10019148	1209	0	69	0	12.9181	13.6571	Up	1.69e-21	5.8e-20	#N/A	#N/A	#N/A	#N/A	#N/A
CGI_10023291	849	0	67	0	12.5783	13.6186	Up	6.78e-21	2.26e-19	#N/A	#N/A	#N/A	#N/A	#N/A
CGI_10005098	660	0	67	0	12.5397	13.6142	Up	6.78e-21	2.26e-19	#N/A	#N/A	#N/A	#N/A	#N/A
CGI_10018321	264	0	65	0	12.1352	13.5669	Up	2.71e-20	8.76e-19	#N/A	#N/A	#N/A	#N/A	#N/A
CGI_10016193	546	0	64	0	11.9796	13.5483	Up	5.42e-20	1.71e-18	#N/A	#N/A	#N/A	#N/A	#N/A
CGI_10000248	1209	0	62	0	11.7036	13.5147	Up	2.17e-19	6.58e-18	IPR000372; Leucine-rich repeat-containing N-terminal IPR000483; Cysteine-rich flanking region, C-terminal domain IPR001611; Leucine-rich repeat IPR003591; Leucine-rich repeat, typical subtype	GO:0005515; protein binding; Molecular Function	similar to MGC84276 protein; K08129 nyctalopin	FLRT1_HUMAN Leucine-rich repeat transmembrane protein FLRT1 OS=Homo sapiens GN=FLRT1 PE=1 SV=3	C3ZD12_BRAFL Putative uncharacterized protein (Fragment) OS=Branchiostoma floridae GN=BRAFLDRAFT_241287 PE=4 SV=1
CGI_10022917	264	0	54	0	10.1126	13.3039	Up	5.55e-17	1.46e-15	#N/A	#N/A	#N/A	#N/A	#N/A
CGI_10016634	156	0	50	0	9.41253	13.2004	Up	8.88e-16	2.16e-14	#N/A	#N/A	#N/A	#N/A	#N/A
CGI_10017667	3102	0	50	0	9.38108	13.1955	Up	8.88e-16	2.16e-14	#N/A	#N/A	#N/A	#N/A	#N/A
CGI_10001660	708	0	49	0	9.23849	13.1734	Up	1.78e-15	4.23e-14	IPR008705; Zinc finger, Nanos	GO:0003723; RNA binding; Molecular Function GO:0008270; zinc ion binding; Molecular Function	NA	NANO1_MOUSE Nanos homolog 1 OS=Mus musculus GN=Nanos1 PE=2 SV=2	B5X0E6_9ANNE Nanos protein (Fragment) OS=Capitella sp. I Grassle & Grassle, 1976 PE=2 SV=1
CGI_10005998	648	0	47	0	8.85792	13.1128	Up	7.11e-15	1.61e-13	#N/A	#N/A	#N/A	#N/A	#N/A
CGI_10019043	531	0	46	0	8.54717	13.0612	Up	1.42e-14	3.16e-13	#N/A	#N/A	#N/A	#N/A	#N/A
CGI_10007843	378	0	43	0	8.12221	12.9877	Up	1.14e-13	2.34e-12	IPR003173; Transcriptional coactivator p15	GO:0003677; DNA binding; Molecular Function GO:0003713; transcription coactivator activity; Molecular Function GO:0006355; regulation of transcription, DNA-dependent; Biological Process	NA	NA	NA
CGI_10023390	378	0	43	0	8.12221	12.9877	Up	1.14e-13	2.33e-12	#N/A	#N/A	#N/A	#N/A	#N/A
CGI_10005575	621	0	41	0	7.73836	12.9178	Up	4.55e-13	8.93e-12	IPR002181; Fibrinogen, alpha/beta/gamma chain, C-terminal globular	GO:0005102; receptor binding; Molecular Function GO:0007165; signal transduction; Biological Process	similar to tenascin R; K06252 tenascin	FBCD1_MOUSE Fibrinogen C domain-containing protein 1 OS=Mus musculus GN=Fibcd1 PE=2 SV=1	C3Y302_BRAFL Putative uncharacterized protein OS=Branchiostoma floridae GN=BRAFLDRAFT_59661 PE=4 SV=1
CGI_10022333	582	0	40	0	7.56884	12.8859	Up	9.09e-13	1.74e-11	#N/A	#N/A	#N/A	#N/A	#N/A
CGI_10020207	255	0	39	0	7.32868	12.8393	Up	1.82e-12	3.4e-11	#N/A	#N/A	#N/A	#N/A	#N/A
CGI_10000025	459	0	39	0	7.27052	12.8278	Up	1.82e-12	3.4e-11	#N/A	#N/A	#N/A	#N/A	#N/A
CGI_10020185	294	0	39	0	7.26458	12.8267	Up	1.82e-12	3.39e-11	#N/A	#N/A	#N/A	#N/A	#N/A
CGI_10028793	429	0	38	0	7.15663	12.8051	Up	3.64e-12	6.61e-11	#N/A	#N/A	#N/A	#N/A	#N/A
CGI_10023883	324	0	37	0	7.00393	12.7739	Up	7.28e-12	1.28e-10	#N/A	#N/A	#N/A	#N/A	#N/A
CGI_10024962	384	0	35	0	6.60481	12.6893	Up	2.91e-11	4.9e-10	#N/A	#N/A	#N/A	#N/A	#N/A
CGI_10016738	297	0	34	0	6.2923	12.6194	Up	5.82e-11	9.55e-10	#N/A	#N/A	#N/A	#N/A	#N/A
CGI_10002703	330	0	32	0	6.06758	12.5669	Up	2.33e-10	3.58e-09	#N/A	#N/A	#N/A	#N/A	#N/A
CGI_10022671	270	0	32	0	5.93274	12.5345	Up	2.33e-10	3.58e-09	#N/A	#N/A	#N/A	#N/A	#N/A
CGI_10006962	792	0	31	0	5.89904	12.5263	Up	4.66e-10	6.88e-09	NA	NA	NA	NA	C3YMB3_BRAFL Putative uncharacterized protein OS=Branchiostoma floridae GN=BRAFLDRAFT_72946 PE=4 SV=1
CGI_10019758	162	0	31	0	5.76795	12.4938	Up	4.66e-10	6.87e-09	#N/A	#N/A	#N/A	#N/A	#N/A
CGI_10004320	186	0	31	0	5.74137	12.4872	Up	4.66e-10	6.88e-09	#N/A	#N/A	#N/A	#N/A	#N/A
CGI_10006189	258	0	30	0	5.69129	12.4745	Up	9.31e-10	1.33e-08	#N/A	#N/A	#N/A	#N/A	#N/A
CGI_10011145	330	0	30	0	5.66307	12.4674	Up	9.31e-10	1.33e-08	#N/A	#N/A	#N/A	#N/A	#N/A
CGI_10025111	165	0	30	0	5.66307	12.4674	Up	9.31e-10	1.33e-08	#N/A	#N/A	#N/A	#N/A	#N/A
CGI_10005486	1455	0	30	0	5.59635	12.4503	Up	9.31e-10	1.33e-08	IPR009836; Protein of unknown function DUF1399	NA	NA	NA	A7RQB8_NEMVE Predicted protein OS=Nematostella vectensis GN=v1g200527 PE=4 SV=1
CGI_10001090	387	0	29	0	5.51883	12.4301	Up	1.86e-09	2.58e-08	IPR018249; EF-HAND 2	NA	NA	NA	NA
CGI_10000172	273	0	29	0	5.37859	12.393	Up	1.86e-09	2.58e-08	#N/A	#N/A	#N/A	#N/A	#N/A
CGI_10010908	174	0	29	0	5.37016	12.3907	Up	1.86e-09	2.58e-08	#N/A	#N/A	#N/A	#N/A	#N/A
CGI_10004971	210	0	27	0	5.08521	12.3121	Up	7.45e-09	9.66e-08	#N/A	#N/A	#N/A	#N/A	#N/A
CGI_10017609	555	0	27	0	5.05085	12.3023	Up	7.45e-09	9.67e-08	#N/A	#N/A	#N/A	#N/A	#N/A
CGI_10027855	726	0	26	0	4.96438	12.2774	Up	1.49e-08	1.84e-07	#N/A	#N/A	#N/A	#N/A	#N/A
CGI_10007554	162	0	26	0	4.94395	12.2714	Up	1.49e-08	1.84e-07	#N/A	#N/A	#N/A	#N/A	#N/A
CGI_10007435	276	0	26	0	4.83648	12.2397	Up	1.49e-08	1.84e-07	#N/A	#N/A	#N/A	#N/A	#N/A
CGI_10008291	414	0	26	0	4.83648	12.2397	Up	1.49e-08	1.84e-07	IPR000463; Cytosolic fatty-acid binding IPR000566; Lipocalin/cytosolic fatty-acid binding protein IPR011038; Calycin-like	GO:0005215; transporter activity; Molecular Function GO:0005488; binding; Molecular Function GO:0006810; transport; Biological Process GO:0008289; lipid binding; Molecular Function	FABP2; fatty acid binding protein 2, intestinal; K08751 fatty acid-binding protein 2, intestinal	FABP5_CAEEL Fatty acid-binding protein homolog 5 OS=Caenorhabditis elegans GN=lbp-5 PE=2 SV=1	A7UH90_CRAGI Fatty acid binding protein OS=Crassostrea gigas PE=2 SV=1
CGI_10012672	306	0	26	0	4.79854	12.2284	Up	1.49e-08	1.84e-07	#N/A	#N/A	#N/A	#N/A	#N/A
CGI_10027353	306	0	26	0	4.79854	12.2284	Up	1.49e-08	1.84e-07	#N/A	#N/A	#N/A	#N/A	#N/A
CGI_10011519	390	0	26	0	4.79183	12.2264	Up	1.49e-08	1.84e-07	#N/A	#N/A	#N/A	#N/A	#N/A
CGI_10015169	258	0	25	0	4.65651	12.185	Up	2.98e-08	3.54e-07	#N/A	#N/A	#N/A	#N/A	#N/A
CGI_10021122	345	0	25	0	4.64302	12.1808	Up	2.98e-08	3.54e-07	#N/A	#N/A	#N/A	#N/A	#N/A
CGI_10007842	405	0	25	0	4.61436	12.1719	Up	2.98e-08	3.54e-07	#N/A	#N/A	#N/A	#N/A	#N/A
CGI_10018411	321	0	24	0	4.57431	12.1593	Up	5.96e-08	6.79e-07	#N/A	#N/A	#N/A	#N/A	#N/A
CGI_10010248	618	0	24	0	4.53596	12.1472	Up	5.96e-08	6.8e-07	IPR001304; C-type lectin IPR016187; C-type lectin fold	GO:0005488; binding; Molecular Function	phospholipase A2 receptor 1, 180kDa; K06560 mannose receptor, C type	PLA2R_HUMAN Secretory phospholipase A2 receptor OS=Homo sapiens GN=PLA2R1 PE=1 SV=2	B5XFX1_SALSA Nattectin OS=Salmo salar GN=NATTE PE=2 SV=1
CGI_10009675	237	0	24	0	4.50588	12.1376	Up	5.96e-08	6.81e-07	#N/A	#N/A	#N/A	#N/A	#N/A
CGI_10024165	270	0	24	0	4.44956	12.1194	Up	5.96e-08	6.8e-07	#N/A	#N/A	#N/A	#N/A	#N/A
CGI_10016173	183	0	23	0	4.37661	12.0956	Up	1.19e-07	1.31e-06	#N/A	#N/A	#N/A	#N/A	#N/A
CGI_10014862	1788	0	23	0	4.33011	12.0802	Up	1.19e-07	1.31e-06	IPR000719; Protein kinase, catalytic domain IPR001245; Serine-threonine/tyrosine-protein kinase IPR002290; Serine/threonine-protein kinase domain IPR009030; Growth factor, receptor IPR011009; Protein kinase-like domain IPR011641; Tyrosine-protein kinase ephrin type A/B receptor-like IPR020635; Tyrosine-protein kinase, catalytic domain	GO:0004672; protein kinase activity; Molecular Function GO:0004674; protein serine/threonine kinase activity; Molecular Function GO:0005524; ATP binding; Molecular Function GO:0006468; protein phosphorylation; Biological Process	fgfr1-b, MGC83463, XFGFR-1, bfgfr, cek, fgfr-1, fgfr1, flg, flt-2, flt2, kal2, ogd, x1fgfr, xfgfr1; fibroblast growth factor receptor 1 (EC:2.7.10.1); K04362 fibroblast growth factor receptor 1 [EC:2.7.10.1]	FGFR1_XENLA Fibroblast growth factor receptor 1 OS=Xenopus laevis GN=fgfr1 PE=2 SV=1	A3EXK4_NEMVE Fibroblast growth factor receptor a (Fragment) OS=Nematostella vectensis PE=2 SV=1
CGI_10024022	309	0	23	0	4.31996	12.0768	Up	1.19e-07	1.31e-06	#N/A	#N/A	#N/A	#N/A	#N/A
CGI_10007084	312	0	23	0	4.27842	12.0629	Up	1.19e-07	1.31e-06	#N/A	#N/A	#N/A	#N/A	#N/A
CGI_10007194	219	0	23	0	4.2667	12.0589	Up	1.19e-07	1.31e-06	#N/A	#N/A	#N/A	#N/A	#N/A
CGI_10022954	189	0	23	0	4.23767	12.0491	Up	1.19e-07	1.31e-06	#N/A	#N/A	#N/A	#N/A	#N/A
CGI_10002233	570	0	22	0	4.21537	12.0414	Up	2.38e-07	2.5e-06	IPR000719; Protein kinase, catalytic domain IPR001245; Serine-threonine/tyrosine-protein kinase IPR002290; Serine/threonine-protein kinase domain IPR011009; Protein kinase-like domain IPR020635; Tyrosine-protein kinase, catalytic domain	GO:0004672; protein kinase activity; Molecular Function GO:0004674; protein serine/threonine kinase activity; Molecular Function GO:0005524; ATP binding; Molecular Function GO:0006468; protein phosphorylation; Biological Process	FER; fer (fps/fes related) tyrosine kinase (phosphoprotein NCP94); K08889 fer (fps/fes related) tyrosine kinase [EC:2.7.10.2]	FPS_DROME Tyrosine-protein kinase Fps85D OS=Drosophila melanogaster GN=Fps85D PE=1 SV=3	B4NAI9_DROWI GK11727 OS=Drosophila willistoni GN=GK11727 PE=3 SV=1
CGI_10028432	351	0	22	0	4.18335	12.0304	Up	2.38e-07	2.49e-06	#N/A	#N/A	#N/A	#N/A	#N/A
CGI_10014722	1581	0	22	0	4.13716	12.0144	Up	2.38e-07	2.49e-06	IPR006029; Neurotransmitter-gated ion-channel transmembrane domain IPR006202; Neurotransmitter-gated ion-channel ligand-binding	GO:0005230; extracellular ligand-gated ion channel activity; Molecular Function GO:0006810; transport; Biological Process GO:0006811; ion transport; Biological Process GO:0016020; membrane; Cellular Component	acr-19; AcetylCholine Receptor family member (acr-19); K05312 nicotinic acetylcholine receptor, invertebrate	ACHA7_HUMAN Neuronal acetylcholine receptor subunit alpha-7 OS=Homo sapiens GN=CHRNA7 PE=1 SV=5	Q4S864_TETNG Chromosome 5 SCAF14709, whole genome shotgun sequence. (Fragment) OS=Tetraodon nigroviridis GN=GSTENG00022487001 PE=3 SV=1
CGI_10016597	264	0	22	0	4.04505	11.9819	Up	2.38e-07	2.49e-06	#N/A	#N/A	#N/A	#N/A	#N/A
CGI_10016542	267	0	21	0	3.9996	11.9656	Up	4.77e-07	4.74e-06	#N/A	#N/A	#N/A	#N/A	#N/A
CGI_10010947	168	0	21	0	3.97282	11.9559	Up	4.77e-07	4.75e-06	#N/A	#N/A	#N/A	#N/A	#N/A
CGI_10021922	174	0	20	0	3.83583	11.9053	Up	9.54e-07	9.04e-06	#N/A	#N/A	#N/A	#N/A	#N/A
CGI_10019675	768	0	20	0	3.82384	11.9008	Up	9.54e-07	9.05e-06	#N/A	#N/A	#N/A	#N/A	#N/A
CGI_10004152	630	0	20	0	3.81391	11.8971	Up	9.54e-07	9.06e-06	#N/A	#N/A	#N/A	#N/A	#N/A
CGI_10001745	429	0	20	0	3.73389	11.8665	Up	9.54e-07	9.05e-06	IPR009030; Growth factor, receptor IPR011641; Tyrosine-protein kinase ephrin type A/B receptor-like	NA	NA	SCUB3_HUMAN Signal peptide, CUB and EGF-like domain-containing protein 3 OS=Homo sapiens GN=SCUBE3 PE=1 SV=1	P91526_CAEEL Putative uncharacterized protein OS=Caenorhabditis elegans GN=W02C12.1 PE=1 SV=1
CGI_10005929	615	0	20	0	3.68988	11.8494	Up	9.54e-07	9.04e-06	#N/A	#N/A	#N/A	#N/A	#N/A
CGI_10006092	510	0	20	0	3.66434	11.8393	Up	9.54e-07	9.04e-06	#N/A	#N/A	#N/A	#N/A	#N/A
CGI_10004796	624	0	19	0	3.63666	11.8284	Up	1.91e-06	1.72e-05	NA	NA	similar to enoyl Coenzyme A hydratase, short chain, 1, mitochondrial; K07511 enoyl-CoA hydratase [EC:4.2.1.17]	NA	A4QN70_DANRE Si:dkey-56d12.4 protein OS=Danio rerio GN=si:dkey-56d12.4 PE=2 SV=1
CGI_10004001	558	0	19	0	3.58835	11.8091	Up	1.91e-06	1.72e-05	#N/A	#N/A	#N/A	#N/A	#N/A
CGI_10016540	2121	0	19	0	3.58734	11.8087	Up	1.91e-06	1.72e-05	#N/A	#N/A	#N/A	#N/A	#N/A
CGI_10004002	2568	0	19	0	3.58668	11.8084	Up	1.91e-06	1.72e-05	IPR000436; Sushi/SCR/CCP IPR000742; Epidermal growth factor-like, type 3 IPR000884; Thrombospondin, type 1 repeat IPR001881; EGF-like calcium-binding IPR003410; Hyalin IPR006209; EGF IPR006210; Epidermal growth factor-like IPR011641; Tyrosine-protein kinase ephrin type A/B receptor-like IPR016060; Complement control module	GO:0005509; calcium ion binding; Molecular Function GO:0005515; protein binding; Molecular Function	similar to cAMP response element modulator tau alpha gamma; K09050 cAMP response element-binding protein, invertebrate	SRPX2_MOUSE Sushi repeat-containing protein SRPX2 OS=Mus musculus GN=Srpx2 PE=2 SV=1	C3YWM8_BRAFL Putative uncharacterized protein OS=Branchiostoma floridae GN=BRAFLDRAFT_64392 PE=4 SV=1
CGI_10007896	447	0	19	0	3.58354	11.8072	Up	1.91e-06	1.72e-05	IPR000742; Epidermal growth factor-like, type 3 IPR001881; EGF-like calcium-binding IPR006209; EGF IPR006210; Epidermal growth factor-like	GO:0005509; calcium ion binding; Molecular Function GO:0005515; protein binding; Molecular Function	hypothetical protein ; K02599 Notch	FAT4_MOUSE Protocadherin Fat 4 OS=Mus musculus GN=Fat4 PE=1 SV=1	A7SJC2_NEMVE Predicted protein (Fragment) OS=Nematostella vectensis GN=v1g120454 PE=4 SV=1
CGI_10008260	264	0	19	0	3.53942	11.7893	Up	1.91e-06	1.72e-05	IPR001401; Dynamin, GTPase domain	GO:0003924; GTPase activity; Molecular Function GO:0005525; GTP binding; Molecular Function	NA	NA	NA
CGI_10014808	189	0	19	0	3.5314	11.786	Up	1.91e-06	1.72e-05	#N/A	#N/A	#N/A	#N/A	#N/A
CGI_10002343	873	0	19	0	3.51683	11.7801	Up	1.91e-06	1.72e-05	#N/A	#N/A	#N/A	#N/A	#N/A
CGI_10009152	1230	0	19	0	3.47283	11.7619	Up	1.91e-06	1.71e-05	IPR001315; Caspase Recruitment IPR011029; DEATH-like	GO:0005515; protein binding; Molecular Function GO:0005622; intracellular; Cellular Component GO:0042981; regulation of apoptosis; Biological Process	NA	NA	NA
CGI_10010023	624	0	18	0	3.42274	11.7409	Up	3.81e-06	3.27e-05	IPR006150; Cysteine-rich repeat	NA	NA	NA	NA
CGI_10022704	273	0	18	0	3.42274	11.7409	Up	3.81e-06	3.27e-05	#N/A	#N/A	#N/A	#N/A	#N/A
CGI_10008141	510	0	18	0	3.4026	11.7324	Up	3.81e-06	3.27e-05	#N/A	#N/A	#N/A	#N/A	#N/A
CGI_10015421	198	0	18	0	3.37088	11.7189	Up	3.81e-06	3.27e-05	#N/A	#N/A	#N/A	#N/A	#N/A
CGI_10009656	480	0	18	0	3.33717	11.7044	Up	3.81e-06	3.26e-05	IPR002035; von Willebrand factor, type A	GO:0005515; protein binding; Molecular Function	hypothetical protein LOC100030437; K06238 collagen, type VI, alpha	COCA1_CHICK Collagen alpha-1(XII) chain OS=Gallus gallus GN=COL12A1 PE=1 SV=3	Q8T5C2_MYTGA Proximal thread matrix protein 1 OS=Mytilus galloprovincialis PE=2 SV=1
CGI_10020609	363	0	18	0	3.30959	11.6924	Up	3.81e-06	3.26e-05	#N/A	#N/A	#N/A	#N/A	#N/A
CGI_10008094	1656	0	18	0	3.30493	11.6904	Up	3.81e-06	3.26e-05	IPR000082; SEA	NA	NA	NA	NA
CGI_10006749	1134	0	18	0	3.29597	11.6865	Up	3.81e-06	3.26e-05	IPR002657; Bile acid:sodium symporter	GO:0006814; sodium ion transport; Biological Process GO:0008508; bile acid:sodium symporter activity; Molecular Function GO:0016020; membrane; Cellular Component	ileal sodium/bile acid cotransporter-like; K14342 solute carrier family 10 (sodium/bile acid cotransporter), member 2	NTCP2_RAT Ileal sodium/bile acid cotransporter OS=Rattus norvegicus GN=Slc10a2 PE=2 SV=1	C3Y9H5_BRAFL Putative uncharacterized protein OS=Branchiostoma floridae GN=BRAFLDRAFT_67981 PE=4 SV=1
CGI_10003377	411	0	17	0	3.24785	11.6653	Up	7.63e-06	6.18e-05	#N/A	#N/A	#N/A	#N/A	#N/A
CGI_10001637	501	0	17	0	3.19729	11.6426	Up	7.63e-06	6.19e-05	IPR006210; Epidermal growth factor-like	GO:0005515; protein binding; Molecular Function	NA	NA	C3S7J0_CRAGI Predicted protein tyrosine phosphatase OS=Crassostrea gigas PE=2 SV=1
CGI_10021211	627	0	17	0	3.19346	11.6409	Up	7.63e-06	6.19e-05	#N/A	#N/A	#N/A	#N/A	#N/A
CGI_10022627	378	0	17	0	3.17826	11.634	Up	7.63e-06	6.2e-05	#N/A	#N/A	#N/A	#N/A	#N/A
CGI_10016409	210	0	17	0	3.17826	11.634	Up	7.63e-06	6.2e-05	#N/A	#N/A	#N/A	#N/A	#N/A
CGI_10005085	339	0	17	0	3.15013	11.6212	Up	7.63e-06	6.2e-05	#N/A	#N/A	#N/A	#N/A	#N/A
CGI_10009386	552	0	17	0	3.14371	11.6183	Up	7.63e-06	6.2e-05	NA	NA	NA	HS12B_MOUSE Heat shock 70 kDa protein 12B OS=Mus musculus GN=Hspa12b PE=1 SV=1	B7QFU1_IXOSC Heat shock protein HSP70-12A, putative (Fragment) OS=Ixodes scapularis GN=IscW_ISCW012626 PE=4 SV=1
CGI_10024819	213	0	17	0	3.13349	11.6136	Up	7.63e-06	6.19e-05	#N/A	#N/A	#N/A	#N/A	#N/A
CGI_10018688	384	0	17	0	3.1286	11.6113	Up	7.63e-06	6.19e-05	#N/A	#N/A	#N/A	#N/A	#N/A
CGI_10006960	300	0	17	0	3.11469	11.6049	Up	7.63e-06	6.19e-05	#N/A	#N/A	#N/A	#N/A	#N/A
CGI_10023369	1425	0	16	0	3.09127	11.594	Up	1.53e-05	0.000115934	#N/A	#N/A	#N/A	#N/A	#N/A
CGI_10014664	2751	0	16	0	3.05695	11.5779	Up	1.53e-05	0.000115759	IPR000734; Lipase IPR008976; Lipase/lipooxygenase, PLAT/LH2 IPR013818; Lipase, N-terminal	GO:0003824; catalytic activity; Molecular Function GO:0006629; lipid metabolic process; Biological Process	PLRP2; pancreatic lipase-related protein type 2 precursor; K14075 pancreatic lipase-related protein 2 [EC:3.1.1.3]	LIPR2_MYOCO Pancreatic lipase-related protein 2 OS=Myocastor coypus GN=PNLIPRP2 PE=1 SV=1	C3YCG1_BRAFL Putative uncharacterized protein OS=Branchiostoma floridae GN=BRAFLDRAFT_126556 PE=4 SV=1
CGI_10019081	393	0	16	0	3.05695	11.5779	Up	1.53e-05	0.000115619	#N/A	#N/A	#N/A	#N/A	#N/A
CGI_10020702	306	0	16	0	3.05362	11.5763	Up	1.53e-05	0.000116005	#N/A	#N/A	#N/A	#N/A	#N/A
CGI_10017044	219	0	16	0	3.04764	11.5735	Up	1.53e-05	0.000115899	#N/A	#N/A	#N/A	#N/A	#N/A
CGI_10004324	351	0	16	0	3.04243	11.571	Up	1.53e-05	0.000115864	NA	NA	hypothetical protein; K03989 complement component 4	NA	C3ZM56_BRAFL Putative uncharacterized protein OS=Branchiostoma floridae GN=BRAFLDRAFT_76554 PE=4 SV=1
CGI_10001453	495	0	16	0	2.96637	11.5345	Up	1.53e-05	0.00011604	#N/A	#N/A	#N/A	#N/A	#N/A
CGI_10024391	858	0	16	0	2.956	11.5294	Up	1.53e-05	0.000115724	#N/A	#N/A	#N/A	#N/A	#N/A
CGI_10025463	318	0	16	0	2.93839	11.5208	Up	1.53e-05	0.000115584	#N/A	#N/A	#N/A	#N/A	#N/A
CGI_10024011	183	0	16	0	2.91774	11.5106	Up	1.53e-05	0.000115689	#N/A	#N/A	#N/A	#N/A	#N/A
CGI_10019445	231	0	15	0	2.88932	11.4965	Up	3.05e-05	0.000216678	#N/A	#N/A	#N/A	#N/A	#N/A
CGI_10028523	417	0	15	0	2.88101	11.4924	Up	3.05e-05	0.000216617	#N/A	#N/A	#N/A	#N/A	#N/A
CGI_10002982	606	0	15	0	2.86358	11.4836	Up	3.05e-05	0.00021674	IPR006694; Fatty acid hydroxylase	GO:0005506; iron ion binding; Molecular Function GO:0005783; endoplasmic reticulum; Cellular Component GO:0006633; fatty acid biosynthetic process; Biological Process GO:0016491; oxidoreductase activity; Molecular Function GO:0055114; oxidation-reduction process; Biological Process	hypothetical protein LOC100229933; K07750 methylsterol monooxygenase [EC:1.14.13.72]	CE004_MACFA Uncharacterized protein C5orf4 homolog OS=Macaca fascicularis GN=QccE-20373 PE=2 SV=1	Q32NS3_XENLA MGC130863 protein OS=Xenopus laevis GN=MGC130863 PE=2 SV=1
CGI_10026113	516	0	15	0	2.84565	11.4745	Up	3.05e-05	0.000217418	#N/A	#N/A	#N/A	#N/A	#N/A
CGI_10011518	282	0	15	0	2.84014	11.4717	Up	3.05e-05	0.000216494	#N/A	#N/A	#N/A	#N/A	#N/A
CGI_10021649	807	0	15	0	2.81199	11.4574	Up	3.05e-05	0.000216986	#N/A	#N/A	#N/A	#N/A	#N/A
CGI_10009311	333	0	15	0	2.80603	11.4543	Up	3.05e-05	0.000217171	#N/A	#N/A	#N/A	#N/A	#N/A
CGI_10010247	429	0	15	0	2.80042	11.4514	Up	3.05e-05	0.000217048	IPR001304; C-type lectin IPR002353; Type II antifreeze protein IPR016187; C-type lectin fold	GO:0005488; binding; Molecular Function GO:0005529; sugar binding; Molecular Function	hypothetical protein; K06560 mannose receptor, C type	CD209_HYLLA CD209 antigen OS=Hylobates lar GN=CD209 PE=3 SV=1	C3Z5M7_BRAFL Putative uncharacterized protein OS=Branchiostoma floridae GN=BRAFLDRAFT_66146 PE=4 SV=1
CGI_10008428	672	0	15	0	2.78097	11.4414	Up	3.05e-05	0.000217233	#N/A	#N/A	#N/A	#N/A	#N/A
CGI_10025613	384	0	15	0	2.78097	11.4414	Up	3.05e-05	0.000216863	#N/A	#N/A	#N/A	#N/A	#N/A
CGI_10001241	240	0	15	0	2.78097	11.4414	Up	3.05e-05	0.000216556	#N/A	#N/A	#N/A	#N/A	#N/A
CGI_10020460	195	0	15	0	2.73819	11.419	Up	3.05e-05	0.000216433	#N/A	#N/A	#N/A	#N/A	#N/A
CGI_10015947	546	0	14	0	2.68929	11.393	Up	6.1e-05	0.000404987	#N/A	#N/A	#N/A	#N/A	#N/A
CGI_10013043	702	0	14	0	2.66213	11.3784	Up	6.1e-05	0.000404773	#N/A	#N/A	#N/A	#N/A	#N/A
CGI_10005650	705	0	14	0	2.6508	11.3722	Up	6.1e-05	0.000405309	IPR001806; Ras GTPase IPR002041; Ran GTPase IPR003577; Ras small GTPase, Ras type IPR003578; Small GTPase, Rho type IPR003579; Ras small GTPase, Rab type IPR013753; Ras IPR020851; Small GTPase	GO:0003924; GTPase activity; Molecular Function GO:0005525; GTP binding; Molecular Function GO:0005622; intracellular; Cellular Component GO:0006886; intracellular protein transport; Biological Process GO:0006913; nucleocytoplasmic transport; Biological Process GO:0007165; signal transduction; Biological Process GO:0007264; small GTPase mediated signal transduction; Biological Process GO:0015031;…	hypothetical protein; K07905 Ras-related protein Rab-11B	RB11A_CHICK Ras-related protein Rab-11A OS=Gallus gallus GN=RAB11A PE=2 SV=1	Q6XP57_LIMPO Rab11-2 OS=Limulus polyphemus PE=2 SV=1
CGI_10024130	303	0	14	0	2.6433	11.3681	Up	6.1e-05	0.000406279	#N/A	#N/A	#N/A	#N/A	#N/A
CGI_10012513	711	0	14	0	2.62843	11.36	Up	6.1e-05	0.000405524	IPR013684; Mitochondrial Rho-like	GO:0005525; GTP binding; Molecular Function GO:0005622; intracellular; Cellular Component GO:0007264; small GTPase mediated signal transduction; Biological Process	NA	NA	C3ZZZ1_BRAFL Putative uncharacterized protein OS=Branchiostoma floridae GN=BRAFLDRAFT_132910 PE=4 SV=1
CGI_10002535	306	0	14	0	2.61739	11.3539	Up	6.1e-05	0.000407145	IPR007087; Zinc finger, C2H2-type IPR015880; Zinc finger, C2H2-like	GO:0005622; intracellular; Cellular Component GO:0008270; zinc ion binding; Molecular Function	NA	NA	NA
CGI_10002511	204	0	14	0	2.61739	11.3539	Up	6.1e-05	0.000407037	#N/A	#N/A	#N/A	#N/A	#N/A
CGI_10007592	204	0	14	0	2.61739	11.3539	Up	6.1e-05	0.000405955	#N/A	#N/A	#N/A	#N/A	#N/A
CGI_10025455	204	0	14	0	2.61739	11.3539	Up	6.1e-05	0.000405848	#N/A	#N/A	#N/A	#N/A	#N/A
CGI_10015374	1287	0	14	0	2.59298	11.3404	Up	6.1e-05	0.000406604	#N/A	#N/A	#N/A	#N/A	#N/A
CGI_10016605	258	0	14	0	2.58695	11.337	Up	6.1e-05	0.00040682	#N/A	#N/A	#N/A	#N/A	#N/A
CGI_10017294	207	0	14	0	2.57945	11.3328	Up	6.1e-05	0.000406928	#N/A	#N/A	#N/A	#N/A	#N/A
CGI_10017074	1506	0	14	0	2.57046	11.3278	Up	6.1e-05	0.000406171	#N/A	#N/A	#N/A	#N/A	#N/A
CGI_10003681	420	0	14	0	2.5426	11.3121	Up	6.1e-05	0.000405417	#N/A	#N/A	#N/A	#N/A	#N/A
CGI_10004067	948	0	14	0	2.53456	11.3075	Up	6.1e-05	0.000405094	IPR006116; 2-5-oligoadenylate synthetase, N-terminal IPR018952; 2'-5'-oligoadenylate synthetase 1, domain 2/C-terminal	GO:0003723; RNA binding; Molecular Function GO:0005524; ATP binding; Molecular Function GO:0006955; immune response; Biological Process GO:0016740; transferase activity; Molecular Function	hypothetical protein; K14216 2'-5'-oligoadenylate synthetase	OAS3_HUMAN 2'-5'-oligoadenylate synthetase 3 OS=Homo sapiens GN=OAS3 PE=1 SV=2	C3YU76_BRAFL Putative uncharacterized protein OS=Branchiostoma floridae GN=BRAFLDRAFT_66574 PE=4 SV=1
CGI_10006823	159	0	13	0	2.51862	11.2984	Up	0.00012207	0.000760207	#N/A	#N/A	#N/A	#N/A	#N/A
CGI_10009929	318	0	13	0	2.51862	11.2984	Up	0.00012207	0.000755135	#N/A	#N/A	#N/A	#N/A	#N/A
CGI_10028308	375	0	13	0	2.49175	11.2829	Up	0.00012207	0.000756069	#N/A	#N/A	#N/A	#N/A	#N/A
CGI_10019420	429	0	13	0	2.48926	11.2815	Up	0.00012207	0.000761343	#N/A	#N/A	#N/A	#N/A	#N/A
CGI_10010069	432	0	13	0	2.47198	11.2714	Up	0.00012207	0.000756444	NA	NA	NA	CT201_HUMAN Uncharacterized protein C20orf201 OS=Homo sapiens GN=C20orf201 PE=2 SV=3	C3YMK7_BRAFL Putative uncharacterized protein OS=Branchiostoma floridae GN=BRAFLDRAFT_98038 PE=4 SV=1
CGI_10009512	549	0	13	0	2.43145	11.2476	Up	0.00012207	0.000758697	IPR003848; Domain of unknown function DUF218	NA	NA	Y4629_STRCO Uncharacterized protein SCO4629 OS=Streptomyces coelicolor GN=SCO4629 PE=4 SV=2	C3Z5G9_BRAFL Putative uncharacterized protein OS=Branchiostoma floridae GN=BRAFLDRAFT_118064 PE=4 SV=1
CGI_10016645	165	0	13	0	2.42703	11.245	Up	0.00012207	0.000760585	#N/A	#N/A	#N/A	#N/A	#N/A
CGI_10020186	495	0	13	0	2.42703	11.245	Up	0.00012207	0.000754949	#N/A	#N/A	#N/A	#N/A	#N/A
CGI_10027829	606	0	13	0	2.42303	11.2426	Up	0.00012207	0.000759451	#N/A	#N/A	#N/A	#N/A	#N/A
CGI_10014799	1383	0	13	0	2.41299	11.2366	Up	0.00012207	0.000760775	IPR007527; Zinc finger, SWIM-type	GO:0008270; zinc ion binding; Molecular Function	NA	NA	B7PWW0_IXOSC Putative uncharacterized protein (Fragment) OS=Ixodes scapularis GN=IscW_ISCW019364 PE=4 SV=1
CGI_10023615	222	0	13	0	2.40517	11.2319	Up	0.00012207	0.000758321	#N/A	#N/A	#N/A	#N/A	#N/A
CGI_10007789	948	0	13	0	2.39375	11.2251	Up	0.00012207	0.000757381	IPR002048; Calcium-binding EF-hand IPR011011; Zinc finger, FYVE/PHD-type IPR018249; EF-HAND 2 IPR019787; Zinc finger, PHD-finger	GO:0005509; calcium ion binding; Molecular Function GO:0005515; protein binding; Molecular Function GO:0008270; zinc ion binding; Molecular Function	NA	K1045_HUMAN Protein KIAA1045 OS=Homo sapiens GN=KIAA1045 PE=1 SV=2	C3YW69_BRAFL Putative uncharacterized protein OS=Branchiostoma floridae GN=BRAFLDRAFT_80978 PE=4 SV=1
CGI_10005577	618	0	13	0	2.37598	11.2143	Up	0.00012207	0.000755882	IPR002181; Fibrinogen, alpha/beta/gamma chain, C-terminal globular	GO:0005102; receptor binding; Molecular Function GO:0007165; signal transduction; Biological Process	similar to tenascin R; K06252 tenascin	FBCD1_MOUSE Fibrinogen C domain-containing protein 1 OS=Mus musculus GN=Fibcd1 PE=2 SV=1	C3Y302_BRAFL Putative uncharacterized protein OS=Branchiostoma floridae GN=BRAFLDRAFT_59661 PE=4 SV=1
CGI_10024731	450	0	13	0	2.3731	11.2126	Up	0.00012207	0.000757757	#N/A	#N/A	#N/A	#N/A	#N/A
CGI_10025344	225	0	13	0	2.3731	11.2126	Up	0.00012207	0.000757569	#N/A	#N/A	#N/A	#N/A	#N/A
CGI_10011263	282	0	13	0	2.36679	11.2087	Up	0.00012207	0.000757193	#N/A	#N/A	#N/A	#N/A	#N/A
CGI_10023643	339	0	13	0	2.3626	11.2062	Up	0.00012207	0.000759074	#N/A	#N/A	#N/A	#N/A	#N/A
CGI_10009398	396	0	13	0	2.35961	11.2043	Up	0.00012207	0.000756631	#N/A	#N/A	#N/A	#N/A	#N/A
CGI_10008140	624	0	13	0	2.35313	11.2004	Up	0.00012207	0.000761154	NA	NA	NA	NA	C3YQL1_BRAFL Putative uncharacterized protein OS=Branchiostoma floridae GN=BRAFLDRAFT_82721 PE=4 SV=1
CGI_10023461	1263	2	3036	0.29677	568.93	10.9047	Up	0	0	#N/A	#N/A	#N/A	#N/A	#N/A
CGI_10021817	7236	1	1386	0.207197	259.724	10.2918	Up	0	0	#N/A	#N/A	#N/A	#N/A	#N/A
CGI_10027671	1869	1	431	0.100273	80.7063	9.6526	Up	3.91e-128	7e-126	#N/A	#N/A	#N/A	#N/A	#N/A
CGI_10023460	1272	4	2833	0.736675	531.009	9.49349	Up	0	0	#N/A	#N/A	#N/A	#N/A	#N/A
CGI_10022705	1191	22	13385	4.09124	2508.45	9.26004	Up	0	0	#N/A	#N/A	#N/A	#N/A	#N/A
CGI_10015546	3135	0	149	0.0597799	27.8896	8.86585	Up	1.4e-45	9.66e-44	#N/A	#N/A	#N/A	#N/A	#N/A
CGI_10022706	933	57	22720	10.646	4257.98	8.64371	Up	0	0	#N/A	#N/A	#N/A	#N/A	#N/A
CGI_10026658	1935	1	187	0.0968528	34.9756	8.49634	Up	4.84e-55	4.03e-53	#N/A	#N/A	#N/A	#N/A	#N/A
CGI_10028865	1044	2	658	0.359023	123.258	8.42339	Up	4.57e-194	1.23e-191	#N/A	#N/A	#N/A	#N/A	#N/A
CGI_10024639	288	14	4318	2.60292	809.263	8.28034	Up	0	0	#N/A	#N/A	#N/A	#N/A	#N/A
CGI_10014159	1992	8	2325	1.41122	435.641	8.27005	Up	0	0	IPR001254; Peptidase S1/S6, chymotrypsin/Hap IPR009003; Peptidase cysteine/serine, trypsin-like	GO:0003824; catalytic activity; Molecular Function GO:0004252; serine-type endopeptidase activity; Molecular Function GO:0006508; proteolysis; Biological Process	transmembrane protease serine 3-like; K09634 transmembrane protease, serine 3 [EC:3.4.21.-]	FIBC_LUMRU Fibrinolytic enzyme, isozyme C OS=Lumbricus rubellus PE=1 SV=1	O96687_9ANNE Fibrinolytic enzyme (Fragment) OS=Lumbricus bimastus PE=2 SV=1
CGI_10027470	1647	3	836	0.568944	156.667	8.1052	Up	2.69e-245	8.76e-243	#N/A	#N/A	#N/A	#N/A	#N/A
CGI_10021348	1728	1	134	0.108455	25.106	7.85479	Up	3.15e-39	1.85e-37	#N/A	#N/A	#N/A	#N/A	#N/A
CGI_10012308	2124	0	95	0.0882345	17.7857	7.65516	Up	2.52e-29	1.14e-27	IPR002007; Haem peroxidase, animal IPR010255; Haem peroxidase IPR019791; Haem peroxidase, animal, subgroup	GO:0004601; peroxidase activity; Molecular Function GO:0006979; response to oxidative stress; Biological Process GO:0020037; heme binding; Molecular Function GO:0055114; oxidation-reduction process; Biological Process	similar to myeloperoxidase; K10789 myeloperoxidase [EC:1.11.1.7]	PERE_HUMAN Eosinophil peroxidase OS=Homo sapiens GN=EPX PE=1 SV=2	C3ZKZ9_BRAFL Putative uncharacterized protein OS=Branchiostoma floridae GN=BRAFLDRAFT_125550 PE=4 SV=1
CGI_10027499	1080	3	545	0.520584	102.216	7.61728	Up	2.99e-158	6.63e-156	#N/A	#N/A	#N/A	#N/A	#N/A
CGI_10027582	1278	10	1838	1.90636	344.371	7.497	Up	0	0	#N/A	#N/A	#N/A	#N/A	#N/A
CGI_10028349	717	1	196	0.261381	36.6763	7.13255	Up	9.91e-58	8.67e-56	#N/A	#N/A	#N/A	#N/A	#N/A
CGI_10025871	642	3	434	0.583832	81.298	7.12152	Up	3.95e-125	6.86e-123	#N/A	#N/A	#N/A	#N/A	#N/A
CGI_10023391	5019	0	27	0.0373401	5.13308	7.10295	Up	7.45e-09	9.65e-08	#N/A	#N/A	#N/A	#N/A	#N/A
CGI_10005832	1050	1	122	0.178486	22.8834	7.00235	Up	1.18e-35	6.22e-34	IPR003309; Transcription regulator SCAN IPR008916; Retrovirus capsid, C-terminal	GO:0003700; sequence-specific DNA binding transcription factor activity; Molecular Function GO:0005634; nucleus; Cellular Component GO:0006355; regulation of transcription, DNA-dependent; Biological Process GO:0016032; viral reproduction; Biological Process	NA	NA	Q1RL39_CIOIN Zinc finger protein (Fragment) OS=Ciona intestinalis GN=Ci-ZF(CCHC)-26 PE=2 SV=1
CGI_10027498	1125	2	225	0.333173	42.1225	6.98217	Up	1.21e-64	1.17e-62	#N/A	#N/A	#N/A	#N/A	#N/A
CGI_10015420	1725	2	276	0.434574	51.6923	6.8942	Up	8.04e-80	9.41e-78	#N/A	#N/A	#N/A	#N/A	#N/A
CGI_10020167	1719	1	68	0.109023	12.7352	6.86805	Up	1.2e-19	3.73e-18	#N/A	#N/A	#N/A	#N/A	#N/A
CGI_10025870	3399	5	604	0.992463	113.104	6.83243	Up	3.29e-172	7.76e-170	#N/A	#N/A	#N/A	#N/A	#N/A
CGI_10003042	2118	1	102	0.176969	19.0965	6.75367	Up	1.04e-29	4.73e-28	IPR007087; Zinc finger, C2H2-type IPR015880; Zinc finger, C2H2-like	GO:0005622; intracellular; Cellular Component GO:0008270; zinc ion binding; Molecular Function	similar to CG6824-PB, isoform B; K09216 ovo	OVO_DROME Protein ovo OS=Drosophila melanogaster GN=ovo PE=1 SV=2	B4PZT3_DROYA GE16381 OS=Drosophila yakuba GN=GE16381 PE=4 SV=1
CGI_10022189	1563	1	62	0.119904	11.5296	6.58731	Up	7.05e-18	1.98e-16	#N/A	#N/A	#N/A	#N/A	#N/A
CGI_10025872	3231	1	108	0.232015	20.3267	6.45301	Up	1.71e-31	8.23e-30	#N/A	#N/A	#N/A	#N/A	#N/A
CGI_10016027	354	345	30189	64.5877	5657.73	6.45282	Up	0	0	#N/A	#N/A	#N/A	#N/A	#N/A
CGI_10011616	510	2	161	0.367471	30.1	6.35599	Up	1.16e-45	8.03e-44	#N/A	#N/A	#N/A	#N/A	#N/A
CGI_10017666	2196	1	67	0.170683	12.5828	6.20398	Up	2.37e-19	7.18e-18	#N/A	#N/A	#N/A	#N/A	#N/A
CGI_10022468	378	24	1749	4.46214	327.713	6.19855	Up	0	0	#N/A	#N/A	#N/A	#N/A	#N/A
CGI_10018759	2757	0	27	0.0679761	4.98699	6.197	Up	7.45e-09	9.68e-08	#N/A	#N/A	#N/A	#N/A	#N/A
CGI_10011617	510	2	131	0.367471	24.6034	6.06509	Up	8.31e-37	4.6e-35	#N/A	#N/A	#N/A	#N/A	#N/A
CGI_10012385	759	5	340	0.987668	63.6656	6.01034	Up	5.68e-94	7.41e-92	IPR000832; GPCR, family 2, secretin-like IPR001879; GPCR, family 2, extracellular hormone receptor domain	GO:0004930; G-protein coupled receptor activity; Molecular Function GO:0007186; G-protein coupled receptor protein signaling pathway; Biological Process GO:0016020; membrane; Cellular Component	calcitonin receptor ; K04577 calcitonin receptor-like	PTH2R_RAT Parathyroid hormone 2 receptor OS=Rattus norvegicus GN=Pth2r PE=2 SV=1	Q29FU0_DROPS GA18155 OS=Drosophila pseudoobscura pseudoobscura GN=GA18155 PE=4 SV=2
CGI_10021351	720	1	87	0.260292	16.315	5.96993	Up	2.91e-25	1.15e-23	#N/A	#N/A	#N/A	#N/A	#N/A
CGI_10018845	870	1	70	0.215414	13.0418	5.91989	Up	3.09e-20	9.94e-19	#N/A	#N/A	#N/A	#N/A	#N/A
CGI_10019932	2514	2	113	0.372733	21.2389	5.83243	Up	1.63e-31	7.88e-30	#N/A	#N/A	#N/A	#N/A	#N/A
CGI_10018844	867	1	66	0.216159	12.3171	5.83243	Up	4.68e-19	1.39e-17	#N/A	#N/A	#N/A	#N/A	#N/A
CGI_10001131	249	4	209	0.752651	39.1347	5.70032	Up	6.58e-57	5.66e-55	IPR006140; D-isomer specific 2-hydroxyacid dehydrogenase, NAD-binding	GO:0016616; oxidoreductase activity, acting on the CH-OH group of donors, NAD or NADP as acceptor; Molecular Function GO:0048037; cofactor binding; Molecular Function	D-isomer-specific 2-hydroxyacid dehydrogenase family protein; K12972 gyoxylate/hydroxypyruvate reductase A [EC:1.1.1.79 1.1.1.81]	GHRA_ENT38 Glyoxylate/hydroxypyruvate reductase A OS=Enterobacter sp. (strain 638) GN=ghrA PE=3 SV=1	B3RQ32_TRIAD Putative uncharacterized protein OS=Trichoplax adhaerens GN=TRIADDRAFT_53759 PE=4 SV=1
CGI_10009201	1383	1	37	0.13551	6.94942	5.68042	Up	1.46e-10	2.29e-09	IPR011105; Cell wall hydrolase, SleB	GO:0005618; cell wall; Cellular Component GO:0009847; spore germination; Biological Process GO:0016787; hydrolase activity; Molecular Function	spore cortex-lytic enzyme; K01449 N-acetylmuramoyl-L-alanine amidase [EC:3.5.1.28]	SLEB_OCEIH Spore cortex-lytic enzyme OS=Oceanobacillus iheyensis GN=sleB PE=3 SV=1	A9AWE3_HERA2 Peptidoglycan-binding domain 1 protein OS=Herpetosiphon aurantiacus (strain ATCC 23779 / DSM 785) GN=Haur_2153 PE=3 SV=1
CGI_10021743	465	2	104	0.403032	19.5206	5.59796	Up	7.12e-29	3.18e-27	#N/A	#N/A	#N/A	#N/A	#N/A
CGI_10002823	1848	1	24	0.101412	4.47845	5.46469	Up	8.05e-07	7.72e-06	IPR001023; Heat shock protein Hsp70 IPR013126; Heat shock protein 70	GO:0005524; ATP binding; Molecular Function	Heat shock protein 70 A2, putative (EC:1.3.1.74); K03283 heat shock 70kDa protein 1/8	HSP68_DROME Heat shock protein 68 OS=Drosophila melanogaster GN=Hsp68 PE=1 SV=1	Q75W52_CRAGI 68kDa heat shock protein OS=Crassostrea gigas GN=HSP68 PE=2 SV=1
CGI_10011410	1116	1	38	0.16793	7.17671	5.41739	Up	7.46e-11	1.21e-09	NA	NA	NA	NA	C3YL95_BRAFL Putative uncharacterized protein (Fragment) OS=Branchiostoma floridae GN=BRAFLDRAFT_175517 PE=4 SV=1
CGI_10008514	1482	2	85	0.379373	15.9427	5.39314	Up	2.53e-23	9.4e-22	IPR004367; Cyclin, C-terminal IPR006670; Cyclin IPR006671; Cyclin, N-terminal IPR011028; Cyclin-like	GO:0005634; nucleus; Cellular Component	similar to cyclin B; K05868 cyclin B	CCNB_PATVU G2/mitotic-specific cyclin-B OS=Patella vulgata PE=2 SV=1	B6RB64_HALDI Cyclin B OS=Haliotis discus discus PE=2 SV=1
CGI_10027706	2040	2	82	0.367471	15.3117	5.38086	Up	1.89e-22	6.79e-21	#N/A	#N/A	#N/A	#N/A	#N/A
CGI_10000311	1524	1	26	0.122972	4.90502	5.31785	Up	2.16e-07	2.28e-06	NA	NA	NA	NA	C3YCS0_BRAFL Putative uncharacterized protein OS=Branchiostoma floridae GN=BRAFLDRAFT_90820 PE=4 SV=1
CGI_10015666	30360	4	147	0.709887	27.5855	5.28018	Up	7.69e-39	4.48e-37	#N/A	#N/A	#N/A	#N/A	#N/A
CGI_10004868	1896	2	60	0.296535	11.3351	5.25645	Up	4.37e-16	1.09e-14	IPR000175; Sodium:neurotransmitter symporter	GO:0005328; neurotransmitter:sodium symporter activity; Molecular Function GO:0005887; integral to plasma membrane; Cellular Component GO:0006836; neurotransmitter transport; Biological Process GO:0016020; membrane; Cellular Component	hypothetical protein; K05040 solute carrier family 6 (neurotransmitter transporter, L-proline) member 7	SC6A9_XENLA Sodium- and chloride-dependent glycine transporter 1 OS=Xenopus laevis GN=slc6a9 PE=2 SV=1	C3XW34_BRAFL Transporter OS=Branchiostoma floridae GN=BRAFLDRAFT_117179 PE=3 SV=1
CGI_10018174	2685	0	14	0.0697989	2.63493	5.23842	Up	6.1e-05	0.000405632	#N/A	#N/A	#N/A	#N/A	#N/A
CGI_10021357	609	2	62	0.307734	11.6171	5.23842	Up	1.16e-16	3.02e-15	#N/A	#N/A	#N/A	#N/A	#N/A
CGI_10016379	1224	2	91	0.459338	17.013	5.21094	Up	4.51e-25	1.78e-23	#N/A	#N/A	#N/A	#N/A	#N/A
CGI_10020874	1338	1	54	0.280135	10.1761	5.18292	Up	1.58e-15	3.79e-14	#N/A	#N/A	#N/A	#N/A	#N/A
CGI_10017043	852	229	8213	42.8932	1539.17	5.16526	Up	0	0	#N/A	#N/A	#N/A	#N/A	#N/A
CGI_10019311	3804	1	18	0.0985332	3.40384	5.11041	Up	4.01e-05	0.000277006	#N/A	#N/A	#N/A	#N/A	#N/A
CGI_10014823	1896	1	36	0.19769	6.75882	5.09546	Up	2.84e-10	4.29e-09	IPR000175; Sodium:neurotransmitter symporter	GO:0005328; neurotransmitter:sodium symporter activity; Molecular Function GO:0005887; integral to plasma membrane; Cellular Component GO:0006836; neurotransmitter transport; Biological Process GO:0016020; membrane; Cellular Component	hypothetical protein; K05040 solute carrier family 6 (neurotransmitter transporter, L-proline) member 7	SC6A9_XENLA Sodium- and chloride-dependent glycine transporter 1 OS=Xenopus laevis GN=slc6a9 PE=2 SV=1	C3XW35_BRAFL Transporter OS=Branchiostoma floridae GN=BRAFLDRAFT_117178 PE=3 SV=1
CGI_10010187	597	2	56	0.31392	10.509	5.06509	Up	6.14e-15	1.4e-13	NA	NA	NA	LRC42_DANRE Leucine-rich repeat-containing protein 42 OS=Danio rerio GN=lrrc42 PE=2 SV=1	A7RU01_NEMVE Predicted protein (Fragment) OS=Nematostella vectensis GN=v1g35540 PE=4 SV=1
CGI_10017992	813	1	41	0.230517	7.71695	5.06509	Up	1e-11	1.74e-10	#N/A	#N/A	#N/A	#N/A	#N/A
CGI_10008668	708	1	46	0.264704	8.67287	5.03406	Up	3.48e-13	6.88e-12	IPR008705; Zinc finger, Nanos	GO:0003723; RNA binding; Molecular Function GO:0008270; zinc ion binding; Molecular Function	NA	NANO1_MOUSE Nanos homolog 1 OS=Mus musculus GN=Nanos1 PE=2 SV=2	B5X0E6_9ANNE Nanos protein (Fragment) OS=Capitella sp. I Grassle & Grassle, 1976 PE=2 SV=1
CGI_10020877	1143	2	57	0.327927	10.6276	5.01829	Up	3.18e-15	7.42e-14	#N/A	#N/A	#N/A	#N/A	#N/A
CGI_10011008	2409	0	13	0.0777958	2.49353	5.00235	Up	0.00012207	0.000758509	IPR002656; Acyltransferase 3 IPR006621; Nose resistant-to-fluoxetine protein, N-terminal	GO:0016747; transferase activity, transferring acyl groups other than amino-acyl groups; Molecular Function	CG33337 gene product from transcript CG33337-RA (EC:2.3.1.-); K00680 [EC:2.3.1.-]	NRF6_CAEEL Nose resistant to fluoxetine protein 6 OS=Caenorhabditis elegans GN=nrf-6 PE=1 SV=3	C3Y323_BRAFL Putative uncharacterized protein OS=Branchiostoma floridae GN=BRAFLDRAFT_124632 PE=4 SV=1
CGI_10006006	1191	3	103	0.629421	19.3898	4.94513	Up	2.52e-27	1.07e-25	IPR001766; Transcription factor, fork head	GO:0003700; sequence-specific DNA binding transcription factor activity; Molecular Function GO:0005634; nucleus; Cellular Component GO:0006355; regulation of transcription, DNA-dependent; Biological Process GO:0043565; sequence-specific DNA binding; Molecular Function	foxe3; forkhead box E3; K09398 forkhead box protein E	FOXE1_XENLA Forkhead box protein E1 OS=Xenopus laevis GN=foxe1 PE=2 SV=1	B5M222_SACKO Forkhead box E protein OS=Saccoglossus kowalevskii GN=foxE PE=2 SV=1
CGI_10025493	1449	1	21	0.129338	3.9613	4.93676	Up	5.72e-06	4.74e-05	#N/A	#N/A	#N/A	#N/A	#N/A
CGI_10024961	954	3	95	0.58934	17.7702	4.91422	Up	5.11e-25	2.02e-23	#N/A	#N/A	#N/A	#N/A	#N/A
CGI_10016777	1191	2	50	0.31471	9.41468	4.90282	Up	3.18e-13	6.3e-12	#N/A	#N/A	#N/A	#N/A	#N/A
CGI_10010246	2340	0	13	0.0800898	2.39592	4.90282	Up	0.00012207	0.000755695	IPR001304; C-type lectin IPR002353; Type II antifreeze protein IPR016187; C-type lectin fold	GO:0005488; binding; Molecular Function GO:0005529; sugar binding; Molecular Function	Mrc1, AW259686, CD206, MR; mannose receptor, C type 1; K06560 mannose receptor, C type	MRC1_MOUSE Macrophage mannose receptor 1 OS=Mus musculus GN=Mrc1 PE=1 SV=1	Q2HZ94_MOUSE Mannose receptor, C type 1 OS=Mus musculus GN=Mrc1 PE=2 SV=1
CGI_10023498	546	2	53	0.343242	10.0237	4.86805	Up	4.43e-14	9.4e-13	#N/A	#N/A	#N/A	#N/A	#N/A
CGI_10021012	294	3	99	0.637449	18.6155	4.86805	Up	3.59e-26	1.46e-24	#N/A	#N/A	#N/A	#N/A	#N/A
CGI_10009149	585	17	499	3.20359	93.5548	4.86805	Up	1.4e-124	2.42e-122	IPR005818; Histone H1/H5 IPR005819; Histone H5	GO:0000786; nucleosome; Cellular Component GO:0003677; DNA binding; Molecular Function GO:0005634; nucleus; Cellular Component GO:0006334; nucleosome assembly; Biological Process	hil-4; HIstone H1 Like family member (hil-4); K11275 histone H1/5	H1FOO_BOVIN Histone H1oo OS=Bos taurus GN=H1FOO PE=1 SV=1	C3YDD5_BRAFL Putative uncharacterized protein (Fragment) OS=Branchiostoma floridae GN=BRAFLDRAFT_190162 PE=4 SV=1
CGI_10011260	1158	1	24	0.161839	4.49567	4.7959	Up	8.05e-07	7.72e-06	#N/A	#N/A	#N/A	#N/A	#N/A
CGI_10024092	495	2	56	0.378606	10.5171	4.7959	Up	6.14e-15	1.4e-13	#N/A	#N/A	#N/A	#N/A	#N/A
CGI_10012259	471	2	59	0.397898	11.053	4.7959	Up	8.47e-16	2.07e-14	IPR001130; Deoxyribonuclease, TatD-related	GO:0016888; endodeoxyribonuclease activity, producing 5'-phosphomonoesters; Molecular Function	hypothetical protein; K03424 TatD DNase family protein [EC:3.1.21.-]	TATD2_HUMAN Putative deoxyribonuclease TATDN2 OS=Homo sapiens GN=TATDN2 PE=1 SV=2	C3Z914_BRAFL Putative uncharacterized protein (Fragment) OS=Branchiostoma floridae GN=BRAFLDRAFT_209012 PE=4 SV=1
CGI_10017782	1617	6	164	1.159	30.7919	4.7316	Up	2.2e-41	1.39e-39	#N/A	#N/A	#N/A	#N/A	#N/A
CGI_10010169	1224	1	22	0.153113	4.03514	4.71995	Up	2.98e-06	2.6e-05	IPR009729; Galactose-3-O-sulfotransferase	GO:0001733; galactosylceramide sulfotransferase activity; Molecular Function GO:0005794; Golgi apparatus; Cellular Component GO:0009058; biosynthetic process; Biological Process GO:0016021; integral to membrane; Cellular Component	similar to Galactose-3-O-sulfotransferase 2; K09675 galactose-3-O-sulfotransferase 2 [EC:2.8.2.-]	G3ST3_MOUSE Galactose-3-O-sulfotransferase 3 OS=Mus musculus GN=Gal3st3 PE=2 SV=1	C3XV59_BRAFL Putative uncharacterized protein OS=Branchiostoma floridae GN=BRAFLDRAFT_91862 PE=4 SV=1
CGI_10020453	1161	3	67	0.484264	12.6473	4.70689	Up	5.06e-17	1.34e-15	#N/A	#N/A	#N/A	#N/A	#N/A
CGI_10028495	840	18	462	3.34661	86.6075	4.69372	Up	7.16e-113	1.13e-110	#N/A	#N/A	#N/A	#N/A	#N/A
CGI_10006497	315	6	163	1.18991	30.5113	4.68042	Up	4.25e-41	2.63e-39	#N/A	#N/A	#N/A	#N/A	#N/A
CGI_10022265	2472	1	20	0.151626	3.83396	4.66024	Up	1.1e-05	8.58e-05	#N/A	#N/A	#N/A	#N/A	#N/A
CGI_10006346	1311	4	96	0.71476	17.9204	4.648	Up	3.36e-24	1.29e-22	IPR000742; Epidermal growth factor-like, type 3 IPR000859; CUB IPR001881; EGF-like calcium-binding IPR006209; EGF IPR006210; Epidermal growth factor-like IPR013111; EGF, extracellular	GO:0005509; calcium ion binding; Molecular Function GO:0005515; protein binding; Molecular Function	neurogenic locus delta protein ; K06051 delta	FAT1_HUMAN Protocadherin Fat 1 OS=Homo sapiens GN=FAT1 PE=1 SV=1	C3ZUH9_BRAFL Putative uncharacterized protein OS=Branchiostoma floridae GN=BRAFLDRAFT_92256 PE=4 SV=1
CGI_10020140	1071	7	186	1.39989	34.7739	4.63462	Up	1.52e-46	1.07e-44	#N/A	#N/A	#N/A	#N/A	#N/A
CGI_10018733	468	878	21548	164.585	4038.26	4.61683	Up	0	0	#N/A	#N/A	#N/A	#N/A	#N/A
CGI_10021299	849	8	202	1.5452	37.892	4.61603	Up	5.39e-50	4.09e-48	#N/A	#N/A	#N/A	#N/A	#N/A
CGI_10013975	3843	1	19	0.1463	3.57771	4.61204	Up	2.1e-05	0.000155401	#N/A	#N/A	#N/A	#N/A	#N/A
CGI_10027140	1617	1	30	0.2318	5.53099	4.57659	Up	1.54e-08	1.89e-07	#N/A	#N/A	#N/A	#N/A	#N/A
CGI_10022934	255	4	92	0.734942	17.2748	4.55489	Up	4.57e-23	1.69e-21	#N/A	#N/A	#N/A	#N/A	#N/A
CGI_10011004	1248	5	112	0.90101	21.0712	4.54759	Up	1.1e-27	4.76e-26	IPR001766; Transcription factor, fork head	GO:0003700; sequence-specific DNA binding transcription factor activity; Molecular Function GO:0005634; nucleus; Cellular Component GO:0006355; regulation of transcription, DNA-dependent; Biological Process GO:0043565; sequence-specific DNA binding; Molecular Function	foxl2, zgc:136549; forkhead box L2; K09405 forkhead box protein L	FOXL2_PIG Forkhead box protein L2 OS=Sus scrofa GN=FOXL2 PE=4 SV=1	C0LTS1_CRAGI Forkhead box L2 OS=Crassostrea gigas PE=2 SV=1
CGI_10028436	1269	26	600	4.87355	112.449	4.52815	Up	2.95e-143	6e-141	#N/A	#N/A	#N/A	#N/A	#N/A
CGI_10024551	1605	9	193	1.63473	36.1786	4.46801	Up	2.2e-46	1.54e-44	#N/A	#N/A	#N/A	#N/A	#N/A
CGI_10018711	489	2	45	0.383252	8.46235	4.46469	Up	8.36e-12	1.47e-10	#N/A	#N/A	#N/A	#N/A	#N/A
CGI_10020517	876	14	302	2.56726	56.6861	4.46469	Up	6.96e-72	7.36e-70	#N/A	#N/A	#N/A	#N/A	#N/A
CGI_10028425	975	1	23	0.192215	4.24419	4.46469	Up	1.55e-06	1.42e-05	#N/A	#N/A	#N/A	#N/A	#N/A
CGI_10003630	1398	9	201	1.74273	37.6207	4.43211	Up	1.22e-48	8.97e-47	#N/A	#N/A	#N/A	#N/A	#N/A
CGI_10010245	1725	2	37	0.325931	6.96453	4.41739	Up	1.49e-09	2.1e-08	IPR001304; C-type lectin IPR016187; C-type lectin fold	GO:0005488; binding; Molecular Function	hypothetical protein; K06560 mannose receptor, C type	MRC1L_HUMAN Macrophage mannose receptor 1-like protein 1 OS=Homo sapiens GN=MRC1L1 PE=2 SV=1	C3YFS1_BRAFL Putative uncharacterized protein OS=Branchiostoma floridae GN=BRAFLDRAFT_80311 PE=4 SV=1
CGI_10016204	927	1	23	0.202168	4.31996	4.41739	Up	1.55e-06	1.42e-05	#N/A	#N/A	#N/A	#N/A	#N/A
CGI_10010085	984	10	213	1.90457	39.8832	4.38824	Up	5.56e-51	4.26e-49	IPR000910; High mobility group, HMG1/HMG2 IPR009071; High mobility group, superfamily IPR022097; Transcription factor SOX	GO:0003677; DNA binding; Molecular Function GO:0005515; protein binding; Molecular Function GO:0005634; nucleus; Cellular Component	SRY (sex determining region Y)-box 2; K09267 transcription factor SOX1/2/3/14/21 (SOX group B)	SOX2_CHICK Transcription factor SOX-2 OS=Gallus gallus GN=SOX2 PE=1 SV=1	Q7YUD7_PATVU USoxB protein (Fragment) OS=Patella vulgata GN=uSoxB PE=2 SV=1
CGI_10028248	234	4	88	0.800898	16.5432	4.36848	Up	6.17e-22	2.17e-20	#N/A	#N/A	#N/A	#N/A	#N/A
CGI_10002941	762	1	27	0.245945	5.0802	4.36848	Up	1.12e-07	1.23e-06	NA	NA	NA	NA	B8P591_POSPM Predicted protein OS=Postia placenta (strain ATCC 44394 / Madison 698-R) GN=POSPLDRAFT_91870 PE=4 SV=1
CGI_10010136	294	10	206	1.91235	38.5931	4.33493	Up	5.16e-49	3.85e-47	#N/A	#N/A	#N/A	#N/A	#N/A
CGI_10021497	753	1	26	0.248885	4.96365	4.31785	Up	2.16e-07	2.28e-06	#N/A	#N/A	#N/A	#N/A	#N/A
CGI_10009151	1233	3	64	0.607981	11.9088	4.29186	Up	3.56e-16	8.91e-15	IPR001315; Caspase Recruitment IPR011029; DEATH-like	GO:0005515; protein binding; Molecular Function GO:0005622; intracellular; Cellular Component GO:0042981; regulation of apoptosis; Biological Process	NA	NA	NA
CGI_10027867	3243	3	54	0.520102	10.0434	4.27131	Up	2.26e-13	4.54e-12	#N/A	#N/A	#N/A	#N/A	#N/A
CGI_10013928	1110	26	504	4.8963	94.523	4.2709	Up	2.84e-116	4.53e-114	IPR000358; Ribonucleotide reductase IPR009078; Ferritin/ribonucleotide reductase-like	GO:0004748; ribonucleoside-diphosphate reductase activity; Molecular Function GO:0009186; deoxyribonucleoside diphosphate metabolic process; Biological Process GO:0016491; oxidoreductase activity; Molecular Function GO:0046914; transition metal ion binding; Molecular Function GO:0055114; oxidation-reduction process; Biological Process	rrm2b, MGC52676, p53r2; ribonucleotide reductase M2 B (TP53 inducible) (EC:1.17.4.1); K10808 ribonucleoside-diphosphate reductase subunit M2 [EC:1.17.4.1]	RIR2_SPISO Ribonucleoside-diphosphate reductase small chain OS=Spisula solidissima PE=2 SV=2	Q8AVY2_XENLA MGC52676 protein OS=Xenopus laevis PE=2 SV=1
CGI_10005539	540	2	36	0.347056	6.67434	4.26539	Up	2.84e-09	3.87e-08	#N/A	#N/A	#N/A	#N/A	#N/A
CGI_10012110	1545	5	100	0.970408	18.6622	4.26539	Up	2.63e-24	1.01e-22	IPR000832; GPCR, family 2, secretin-like IPR001879; GPCR, family 2, extracellular hormone receptor domain IPR017981; GPCR, family 2-like	GO:0004888; transmembrane receptor activity; Molecular Function GO:0004930; G-protein coupled receptor activity; Molecular Function GO:0007166; cell surface receptor linked signaling pathway; Biological Process GO:0007186; G-protein coupled receptor protein signaling pathway; Biological Process GO:0016020; membrane; Cellular Component	PTH1R, PTHR1; parathyroid hormone 1 receptor; K04585 parathyroid hormone receptor 1	PTH1R_DIDMA Parathyroid hormone/parathyroid hormone-related peptide receptor OS=Didelphis marsupialis virginiana GN=PTH1R PE=2 SV=2	C7S302_CHICK Parathyroid hormone-related protein type-1 receptor OS=Gallus gallus GN=PTH1R PE=2 SV=1
CGI_10018906	384	21	401	3.90438	75.0863	4.26539	Up	1.64e-92	2.11e-90	#N/A	#N/A	#N/A	#N/A	#N/A
CGI_10017021	672	4	85	0.836652	15.8913	4.24746	Up	4.32e-21	1.45e-19	#N/A	#N/A	#N/A	#N/A	#N/A
CGI_10021492	801	2	47	0.46794	8.83246	4.23842	Up	2.27e-12	4.19e-11	#N/A	#N/A	#N/A	#N/A	#N/A
CGI_10009900	2868	1	26	0.261381	4.93361	4.23842	Up	2.16e-07	2.28e-06	IPR008979; Galactose-binding domain-like IPR016024; Armadillo-type fold IPR021133; HEAT, type 2	GO:0005488; binding; Molecular Function	hypothetical protein; K11491 condensin-2 complex subunit D3	CNDD3_HUMAN Condensin-2 complex subunit D3 OS=Homo sapiens GN=NCAPD3 PE=1 SV=2	C3Z2H0_BRAFL Putative uncharacterized protein (Fragment) OS=Branchiostoma floridae GN=BRAFLDRAFT_203373 PE=4 SV=1
CGI_10003505	390	5	93	0.961077	17.456	4.18292	Up	2.38e-22	8.53e-21	#N/A	#N/A	#N/A	#N/A	#N/A
CGI_10009296	570	4	62	0.657579	11.7094	4.15435	Up	1.11e-14	2.48e-13	NA	NA	NA	PHIPL_RAT Phytanoyl-CoA hydroxylase-interacting protein-like OS=Rattus norvegicus GN=Phyhipl PE=2 SV=2	O45775_CAEEL Putative uncharacterized protein OS=Caenorhabditis elegans GN=T10H4.4 PE=2 SV=1
CGI_10010054	630	2	28	0.297476	5.29709	4.15435	Up	4.63e-07	4.63e-06	#N/A	#N/A	#N/A	#N/A	#N/A
CGI_10023959	357	3	50	0.524958	9.34781	4.15435	Up	2.92e-12	5.36e-11	#N/A	#N/A	#N/A	#N/A	#N/A
CGI_10019343	423	2	42	0.44305	7.88929	4.15435	Up	5.89e-11	9.65e-10	#N/A	#N/A	#N/A	#N/A	#N/A
CGI_10013837	996	3	53	0.564488	9.91769	4.13499	Up	4.29e-13	8.44e-12	IPR001991; Sodium:dicarboxylate symporter	GO:0006835; dicarboxylic acid transport; Biological Process GO:0016020; membrane; Cellular Component GO:0017153; sodium:dicarboxylate symporter activity; Molecular Function	similar to glutamate transporter 2A; K05613 solute carrier family 1 (glial high affinity glutamate transporter), member 2	EAA6_CAEEL Putative sodium-dependent excitatory amino acid transporter glt-6 OS=Caenorhabditis elegans GN=glt-6 PE=2 SV=3	A8Q4F8_BRUMA Excitatory amino acid transporter, putative OS=Brugia malayi GN=Bm1_42930 PE=4 SV=1
CGI_10022489	1770	21	373	4.02349	69.8354	4.11744	Up	1.01e-84	1.23e-82	#N/A	#N/A	#N/A	#N/A	#N/A
CGI_10021536	2010	1	17	0.186478	3.18774	4.09546	Up	7.63e-05	0.000495209	#N/A	#N/A	#N/A	#N/A	#N/A
CGI_10019269	1959	87	1482	16.2633	277.671	4.09369	Up	0	0	#N/A	#N/A	#N/A	#N/A	#N/A
CGI_10012215	741	3	45	0.50583	8.46677	4.06509	Up	6.98e-11	1.14e-09	IPR000182; GCN5-related N-acetyltransferase (GNAT) domain IPR016181; Acyl-CoA N-acyltransferase	GO:0008080; N-acetyltransferase activity; Molecular Function GO:0008152; metabolic process; Biological Process	NA	NA	C3YN34_BRAFL Putative uncharacterized protein OS=Branchiostoma floridae GN=BRAFLDRAFT_128458 PE=4 SV=1
CGI_10015994	831	2	40	0.451047	7.54979	4.06509	Up	2.15e-10	3.33e-09	#N/A	#N/A	#N/A	#N/A	#N/A
CGI_10024489	312	10	155	1.80202	29.0933	4.013	Up	7.58e-35	3.92e-33	#N/A	#N/A	#N/A	#N/A	#N/A
CGI_10015561	549	4	57	0.682733	10.6984	3.96993	Up	2.59e-13	5.17e-12	#N/A	#N/A	#N/A	#N/A	#N/A
CGI_10009210	531	2	30	0.352938	5.53052	3.96993	Up	1.31e-07	1.43e-06	NA	NA	NA	NA	C3Y9Y2_BRAFL Putative uncharacterized protein OS=Branchiostoma floridae GN=BRAFLDRAFT_126349 PE=4 SV=1
CGI_10017479	783	1	20	0.239349	3.75059	3.96993	Up	1.1e-05	8.58e-05	#N/A	#N/A	#N/A	#N/A	#N/A
CGI_10004065	867	1	18	0.216159	3.38721	3.96993	Up	4.01e-05	0.000277083	IPR003599; Immunoglobulin subtype IPR007110; Immunoglobulin-like	GO:0005515; protein binding; Molecular Function	NA	NA	NA
CGI_10000536	420	12	185	2.23107	34.643	3.95675	Up	2.87e-41	1.8e-39	IPR019372; Lipoma HMGIC fusion partner-like protein	NA	NA	LHPL3_DANRE Lipoma HMGIC fusion partner-like 3 protein OS=Danio rerio GN=lhfpl3 PE=2 SV=1	B7P3U5_IXOSC Putative uncharacterized protein OS=Ixodes scapularis GN=IscW_ISCW000173 PE=4 SV=1
CGI_10009066	1413	2	33	0.397898	6.14058	3.9479	Up	1.94e-08	2.37e-07	NA	NA	NA	YR008_HUMAN Uncharacterized protein DKFZp781G0119 OS=Homo sapiens PE=2 SV=2	Q4SXX5_TETNG Chromosome undetermined SCAF12296, whole genome shotgun sequence OS=Tetraodon nigroviridis GN=GSTENG00010630001 PE=4 SV=1
CGI_10004165	714	11	171	2.09983	31.9695	3.92835	Up	2.48e-38	1.43e-36	IPR002068; Heat shock protein Hsp20 IPR008978; HSP20-like chaperone	NA	NA	SIP1_CAEEL Stress-induced protein 1 OS=Caenorhabditis elegans GN=sip-1 PE=1 SV=1	Q0H8V6_9CNID Small heat shock protein OS=uncultured cnidarian GN=Hsp2 PE=2 SV=1
CGI_10008456	3216	2	28	0.349646	5.3129	3.92554	Up	4.63e-07	4.63e-06	IPR001007; von Willebrand factor, type C IPR003582; Metridin-like ShK toxin	GO:0005515; protein binding; Molecular Function	NA	NA	Q26424_CRAVI C-myc proto-oncogene homolog protein (Fragment) OS=Crassostrea virginica GN=c-myc proto-oncogene homolog PE=2 SV=1
CGI_10006340	2475	3	43	0.530049	8.03617	3.92231	Up	2.46e-10	3.76e-09	IPR002645; Sulphate transporter/antisigma-factor antagonist STAS IPR011547; Sulphate transporter	GO:0005215; transporter activity; Molecular Function GO:0006810; transport; Biological Process GO:0016021; integral to membrane; Cellular Component GO:0055085; transmembrane transport; Biological Process	SLC26A5; solute carrier family 26, member 5 (prestin); K14703 solute carrier family 26, member 5	S26A5_HUMAN Prestin OS=Homo sapiens GN=SLC26A5 PE=2 SV=1	B5TGH5_ROULE Prestin OS=Rousettus leschenaulti GN=SLC26A5 PE=2 SV=1
CGI_10016818	3354	5	76	0.949902	14.2481	3.90685	Up	1.2e-17	3.35e-16	#N/A	#N/A	#N/A	#N/A	#N/A
CGI_10000587	339	3	44	0.552832	8.26909	3.90282	Up	1.31e-10	2.09e-09	#N/A	#N/A	#N/A	#N/A	#N/A
CGI_10027960	891	4	67	0.841347	12.5846	3.90282	Up	4.62e-16	1.15e-14	#N/A	#N/A	#N/A	#N/A	#N/A
CGI_10012552	642	2	23	0.291916	4.36639	3.90282	Up	1.05e-05	8.25e-05	IPR001309; Peptidase C14, ICE, catalytic subunit p20 IPR002138; Peptidase C14, caspase non-catalytic subunit p10 IPR011600; Peptidase C14, caspase catalytic IPR015917; Peptidase C14, caspase precursor p45, core	GO:0004197; cysteine-type endopeptidase activity; Molecular Function GO:0006508; proteolysis; Biological Process GO:0006915; apoptosis; Biological Process GO:0008234; cysteine-type peptidase activity; Molecular Function	CASP2, ICH1, ICH1L1S; caspase 2, apoptosis-related cysteine peptidase (neural precursor cell expressed, developmentally down-regulated 2) (EC:3.4.22.55); K02186 caspase 2 [EC:3.4.22.55]	CASP2_CHICK Caspase-2 OS=Gallus gallus GN=CASP2 PE=2 SV=2	A7SYJ3_NEMVE Predicted protein OS=Nematostella vectensis GN=v1g175581 PE=3 SV=1
CGI_10010549	477	2	31	0.392893	5.87677	3.90282	Up	6.94e-08	7.82e-07	IPR003172; MD-2-related lipid-recognition IPR014756; Immunoglobulin E-set	NA	Npc2, re1; Niemann-Pick disease, type C2; K13443 Niemann-Pick C2 protein	NPC2_BOVIN Epididymal secretory protein E1 OS=Bos taurus GN=NPC2 PE=1 SV=1	Q8CHN5_RAT Niemann-Pick disease, type C2 OS=Rattus norvegicus GN=Npc2 PE=2 SV=1
CGI_10005112	1239	2	24	0.302518	4.52497	3.90282	Up	5.65e-06	4.69e-05	IPR000276; 7TM GPCR, rhodopsin-like IPR017452; GPCR, rhodopsin-like superfamily	GO:0007186; G-protein coupled receptor protein signaling pathway; Biological Process GO:0016021; integral to membrane; Cellular Component	hypothetical LOC581835; K04302 G protein-coupled receptor 85	GP173_BOVIN Probable G-protein coupled receptor 173 OS=Bos taurus GN=GPR173 PE=2 SV=1	Q4S5Y6_TETNG Chromosome 9 SCAF14729, whole genome shotgun sequence. (Fragment) OS=Tetraodon nigroviridis GN=GSTENG00023531001 PE=4 SV=1
CGI_10015063	1857	2	24	0.302763	4.52863	3.90282	Up	5.65e-06	4.69e-05	IPR006572; Zinc finger, DBF-type	GO:0003676; nucleic acid binding; Molecular Function GO:0008270; zinc ion binding; Molecular Function	DBF4; DBF4 homolog (S. cerevisiae); K06629 activator of S phase kinase	DBF4B_XENLA Protein DBF4 homolog B OS=Xenopus laevis GN=dbf4b PE=1 SV=1	C3YA17_BRAFL Putative uncharacterized protein OS=Branchiostoma floridae GN=BRAFLDRAFT_126369 PE=4 SV=1
CGI_10023084	6075	8	124	1.57332	23.2915	3.88792	Up	3.84e-28	1.68e-26	#N/A	#N/A	#N/A	#N/A	#N/A
CGI_10010381	2499	2	24	0.299976	4.43353	3.88554	Up	5.65e-06	4.7e-05	IPR000488; Death IPR002110; Ankyrin repeat IPR011029; DEATH-like IPR020683; Ankyrin repeat-containing domain	GO:0005515; protein binding; Molecular Function GO:0007165; signal transduction; Biological Process	ANK2, CHANK2; ankyrin 2, neuronal; K10380 ankyrin	ANR54_HUMAN Ankyrin repeat domain-containing protein 54 OS=Homo sapiens GN=ANKRD54 PE=1 SV=2	C3Y7C8_BRAFL Putative uncharacterized protein OS=Branchiostoma floridae GN=BRAFLDRAFT_82806 PE=4 SV=1
CGI_10004105	615	5	72	0.914196	13.4572	3.87973	Up	1.5e-16	3.85e-15	NA	NA	NA	NA	B3TK34_HALDV Putative uncharacterized protein (Fragment) OS=Haliotis diversicolor PE=2 SV=1
CGI_10004676	2181	1	20	0.257786	3.79467	3.87973	Up	1.1e-05	8.57e-05	NA	NA	similar to Werner syndrome homolog (human); K10900 werner syndrome ATP-dependent helicase [EC:3.6.4.12]	NA	A7T372_NEMVE Predicted protein OS=Nematostella vectensis GN=v1g221688 PE=4 SV=1
CGI_10028547	1578	6	92	1.18764	17.2568	3.861	Up	3.77e-21	1.28e-19	#N/A	#N/A	#N/A	#N/A	#N/A
CGI_10028426	1359	2	32	0.413709	5.99168	3.85627	Up	3.67e-08	4.29e-07	#N/A	#N/A	#N/A	#N/A	#N/A
CGI_10013449	1959	7	96	1.24366	17.989	3.85445	Up	2.25e-21	7.69e-20	IPR013830; Esterase, SGNH hydrolase-type	NA	NA	F113A_HUMAN Protein FAM113A OS=Homo sapiens GN=FAM113A PE=1 SV=1	C3YJ66_BRAFL Putative uncharacterized protein OS=Branchiostoma floridae GN=BRAFLDRAFT_126881 PE=4 SV=1
CGI_10014686	1632	2	35	0.459338	6.62526	3.85035	Up	5.4e-09	7.08e-08	NA	NA	NA	NA	A7T2M0_NEMVE Predicted protein OS=Nematostella vectensis GN=v1g221452 PE=4 SV=1
CGI_10020516	504	12	171	2.23107	32.0474	3.8444	Up	1.91e-37	1.08e-35	#N/A	#N/A	#N/A	#N/A	#N/A
CGI_10021224	570	4	50	0.657579	9.36749	3.83243	Up	2.05e-11	3.48e-10	#N/A	#N/A	#N/A	#N/A	#N/A
CGI_10028565	846	1	17	0.221525	3.15571	3.83243	Up	7.63e-05	0.000495337	#N/A	#N/A	#N/A	#N/A	#N/A
CGI_10015854	855	1	17	0.219193	3.1225	3.83243	Up	7.63e-05	0.00049508	#N/A	#N/A	#N/A	#N/A	#N/A
CGI_10007201	1416	1	20	0.264704	3.77081	3.83243	Up	1.1e-05	8.58e-05	IPR000082; SEA	NA	NA	NA	NA
CGI_10013953	678	3	42	0.552832	7.87532	3.83243	Up	4.62e-10	6.84e-09	IPR004031; PMP-22/EMP/MP20/Claudin	GO:0016020; membrane; Cellular Component	NA	NA	NA
CGI_10011140	921	2	31	0.406971	5.79747	3.83243	Up	6.94e-08	7.82e-07	#N/A	#N/A	#N/A	#N/A	#N/A
CGI_10015343	333	3	43	0.562793	8.01722	3.83243	Up	2.46e-10	3.76e-09	#N/A	#N/A	#N/A	#N/A	#N/A
CGI_10021335	1554	5	73	0.964788	13.6579	3.82338	Up	7.98e-17	2.09e-15	#N/A	#N/A	#N/A	#N/A	#N/A
CGI_10016394	270	619	8727	115.917	1635.46	3.81854	Up	0	0	#N/A	#N/A	#N/A	#N/A	#N/A
CGI_10003455	3933	1	18	0.238253	3.32614	3.80328	Up	4.01e-05	0.000277236	IPR001283; Allergen V5/Tpx-1-related IPR003582; Metridin-like ShK toxin IPR014044; CAP domain	GO:0005576; extracellular region; Cellular Component	PR1; pathogenesis-related protein; K13449 pathogenesis-related protein 1	PI16_BOVIN Peptidase inhibitor 16 OS=Bos taurus GN=PI16 PE=2 SV=1	B2R701_HUMAN cDNA, FLJ93202, Homo sapiens protease inhibitor 16 (PI16), mRNA OS=Homo sapiens PE=2 SV=1
CGI_10004968	879	2	32	0.426417	5.92262	3.7959	Up	3.67e-08	4.29e-07	NA	NA	NA	NA	B2HKK6_MYCMM PE-PGRS family protein OS=Mycobacterium marinum (strain ATCC BAA-535 / M) GN=MMAR_0242 PE=4 SV=1
CGI_10022857	1548	2	27	0.363198	5.00144	3.78352	Up	8.68e-07	8.3e-06	#N/A	#N/A	#N/A	#N/A	#N/A
CGI_10010178	4455	3	35	0.504808	6.65186	3.71995	Up	3.61e-08	4.23e-07	#N/A	#N/A	#N/A	#N/A	#N/A
CGI_10001130	483	12	162	2.32808	30.4007	3.70689	Up	5.27e-35	2.75e-33	IPR006140; D-isomer specific 2-hydroxyacid dehydrogenase, NAD-binding	GO:0016616; oxidoreductase activity, acting on the CH-OH group of donors, NAD or NADP as acceptor; Molecular Function GO:0048037; cofactor binding; Molecular Function	tkrA; 2-ketogluconate reductase (EC:1.1.1.215); K00090 gluconate 2-dehydrogenase [EC:1.1.1.215]	GHRB_ECOL6 Glyoxylate/hydroxypyruvate reductase B OS=Escherichia coli O6 GN=ghrB PE=3 SV=2	B3RQ32_TRIAD Putative uncharacterized protein OS=Trichoplax adhaerens GN=TRIADDRAFT_53759 PE=4 SV=1
CGI_10017144	534	7	97	1.40382	18.2482	3.70032	Up	1.21e-21	4.18e-20	#N/A	#N/A	#N/A	#N/A	#N/A
CGI_10015253	168	6	76	1.11554	14.3022	3.68042	Up	8.45e-17	2.2e-15	IPR013632; DNA recombination and repair protein Rad51, C-terminal	NA	KLTH0C06842p; K04482 DNA repair protein RAD51	RAD51_YEAST DNA repair protein RAD51 OS=Saccharomyces cerevisiae GN=RAD51 PE=1 SV=1	C5DE73_LACTC KLTH0C06842p OS=Lachancea thermotolerans (strain CBS 6340) GN=KLTH0C06842g PE=3 SV=1
CGI_10012953	222	5	58	0.84419	10.8232	3.68042	Up	9e-13	1.73e-11	#N/A	#N/A	#N/A	#N/A	#N/A
CGI_10023371	510	2	25	0.367471	4.7113	3.68042	Up	3.03e-06	2.64e-05	#N/A	#N/A	#N/A	#N/A	#N/A
CGI_10011885	801	1	16	0.23397	2.9997	3.68042	Up	0.000144958	0.000884052	IPR001128; Cytochrome P450 IPR002401; Cytochrome P450, E-class, group I	GO:0004497; monooxygenase activity; Molecular Function GO:0005506; iron ion binding; Molecular Function GO:0009055; electron carrier activity; Molecular Function GO:0020037; heme binding; Molecular Function GO:0055114; oxidation-reduction process; Biological Process	1,25-dihydroxyvitamin D(3) 24-hydroxylase, mitochondrial-like; K07436 cytochrome P450, family 24, subfamily A (25-hydroxyvitamin D3 24-hydroxylase)	CP24A_RAT 1,25-dihydroxyvitamin D(3) 24-hydroxylase, mitochondrial OS=Rattus norvegicus GN=Cyp24a1 PE=1 SV=1	B4N662_DROWI GK18006 OS=Drosophila willistoni GN=GK18006 PE=3 SV=1
CGI_10000992	423	2	30	0.44305	5.68029	3.68042	Up	1.31e-07	1.43e-06	#N/A	#N/A	#N/A	#N/A	#N/A
CGI_10019092	942	4	54	0.795797	10.0611	3.66024	Up	1.7e-12	3.18e-11	#N/A	#N/A	#N/A	#N/A	#N/A
CGI_10017672	39387	2	20	0.299765	3.77546	3.65475	Up	6.6e-05	0.000434638	#N/A	#N/A	#N/A	#N/A	#N/A
CGI_10025869	1863	2	20	0.301788	3.79753	3.65346	Up	6.6e-05	0.000434523	#N/A	#N/A	#N/A	#N/A	#N/A
CGI_10017862	1059	23	285	4.24725	53.3191	3.65005	Up	6.47e-59	5.74e-57	#N/A	#N/A	#N/A	#N/A	#N/A
CGI_10010043	1164	2	21	0.32201	4.01378	3.63978	Up	3.59e-05	0.000251626	IPR000315; Zinc finger, B-box IPR001258; NHL repeat	GO:0005515; protein binding; Molecular Function GO:0005622; intracellular; Cellular Component GO:0008270; zinc ion binding; Molecular Function	NA	NA	NA
CGI_10011144	1473	2	25	0.381691	4.71236	3.62597	Up	3.03e-06	2.65e-05	IPR000859; CUB IPR001506; Peptidase M12A, astacin IPR006026; Peptidase, metallopeptidase	GO:0004222; metalloendopeptidase activity; Molecular Function GO:0006508; proteolysis; Biological Process GO:0008237; metallopeptidase activity; Molecular Function GO:0008270; zinc ion binding; Molecular Function	hypothetical protein ; K09608 tolloid-like protein 1 [EC:3.4.24.-]	SPAN_STRPU Protein SpAN OS=Strongylocentrotus purpuratus GN=SPAN PE=2 SV=1	Q26051_PARLI Blastula protease-10 OS=Paracentrotus lividus PE=3 SV=1
CGI_10019113	960	21	257	3.90438	48.1108	3.6232	Up	4.62e-53	3.65e-51	#N/A	#N/A	#N/A	#N/A	#N/A
CGI_10006184	339	3	36	0.552832	6.69403	3.59796	Up	1.95e-08	2.37e-07	#N/A	#N/A	#N/A	#N/A	#N/A
CGI_10023663	756	1	16	0.247897	3.00169	3.59796	Up	0.000144958	0.000884914	#N/A	#N/A	#N/A	#N/A	#N/A
CGI_10014837	642	2	19	0.291916	3.5347	3.59796	Up	0.000121117	0.000756148	#N/A	#N/A	#N/A	#N/A	#N/A
CGI_10003445	204	5	59	0.918677	11.1239	3.59796	Up	4.87e-13	9.52e-12	NA	NA	NA	IPO9_HUMAN Importin-9 OS=Homo sapiens GN=IPO9 PE=1 SV=3	Q69ZP1_MOUSE MKIAA1192 protein (Fragment) OS=Mus musculus GN=Ipo9 PE=2 SV=1
CGI_10025597	747	1	16	0.250884	3.03785	3.59796	Up	0.000144958	0.000882977	#N/A	#N/A	#N/A	#N/A	#N/A
CGI_10017434	483	17	199	3.1041	37.31	3.58731	Up	8.04e-41	4.92e-39	#N/A	#N/A	#N/A	#N/A	#N/A
CGI_10019552	8157	10	115	1.79208	21.5196	3.58594	Up	4.95e-24	1.89e-22	#N/A	#N/A	#N/A	#N/A	#N/A
CGI_10028500	1623	4	52	0.8083	9.70514	3.58579	Up	5.91e-12	1.05e-10	#N/A	#N/A	#N/A	#N/A	#N/A
CGI_10000457	603	5	59	0.932389	11.0686	3.56939	Up	4.87e-13	9.52e-12	NA	NA	hypothetical protein LOC100065113; K03023 DNA-directed RNA polymerase III subunit RPC3	RPC3_HUMAN DNA-directed RNA polymerase III subunit RPC3 OS=Homo sapiens GN=POLR3C PE=1 SV=1	Q53F76_HUMAN Polymerase (RNA) III (DNA directed) polypeptide C (62kD) variant (Fragment) OS=Homo sapiens PE=2 SV=1
CGI_10018554	822	4	43	0.683978	8.11963	3.56939	Up	1.51e-09	2.12e-08	#N/A	#N/A	#N/A	#N/A	#N/A
CGI_10018585	675	6	70	1.11058	13.052	3.55489	Up	3.42e-15	7.96e-14	#N/A	#N/A	#N/A	#N/A	#N/A
CGI_10015178	1500	1	16	0.24988	2.93671	3.55489	Up	0.000144958	0.000883837	IPR000315; Zinc finger, B-box	GO:0005622; intracellular; Cellular Component GO:0008270; zinc ion binding; Molecular Function	hypothetical protein; K12026 tripartite motif-containing protein 56	TRI45_HUMAN Tripartite motif-containing protein 45 OS=Homo sapiens GN=TRIM45 PE=1 SV=2	C3YHI2_BRAFL Putative uncharacterized protein OS=Branchiostoma floridae GN=BRAFLDRAFT_71754 PE=4 SV=1
CGI_10017208	864	2	27	0.43382	5.09845	3.55489	Up	8.68e-07	8.29e-06	#N/A	#N/A	#N/A	#N/A	#N/A
CGI_10000390	261	15	177	2.87219	33.2438	3.53287	Up	1.46e-36	7.98e-35	#N/A	#N/A	#N/A	#N/A	#N/A
CGI_10020429	273	4	42	0.686484	7.8234	3.5105	Up	2.78e-09	3.8e-08	#N/A	#N/A	#N/A	#N/A	#N/A
CGI_10001876	1272	2	27	0.442005	5.03724	3.5105	Up	8.68e-07	8.3e-06	IPR006862; Acyl-CoA thioester hydrolase/bile acid-CoA amino acid N-acetyltransferase IPR014940; BAAT/Acyl-CoA thioester hydrolase C-terminal	GO:0006629; lipid metabolic process; Biological Process GO:0016290; palmitoyl-CoA hydrolase activity; Molecular Function	Acot4; acyl-CoA thioesterase 4 (EC:3.1.2.2); K01068 palmitoyl-CoA hydrolase [EC:3.1.2.2]	ACOT4_MOUSE Acyl-coenzyme A thioesterase 4 OS=Mus musculus GN=Acot4 PE=2 SV=1	C4A0E4_BRAFL Putative uncharacterized protein OS=Branchiostoma floridae GN=BRAFLDRAFT_72274 PE=4 SV=1
CGI_10018971	1887	2	24	0.397266	4.52737	3.5105	Up	5.65e-06	4.7e-05	#N/A	#N/A	#N/A	#N/A	#N/A
CGI_10008910	237	4	48	0.79076	9.01176	3.5105	Up	7.05e-11	1.15e-09	#N/A	#N/A	#N/A	#N/A	#N/A
CGI_10019409	279	4	41	0.671721	7.65515	3.5105	Up	5.1e-09	6.72e-08	#N/A	#N/A	#N/A	#N/A	#N/A
CGI_10022190	1404	2	24	0.400449	4.56365	3.5105	Up	5.65e-06	4.7e-05	#N/A	#N/A	#N/A	#N/A	#N/A
CGI_10000732	723	1	16	0.259212	2.95406	3.5105	Up	0.000144958	0.000884267	#N/A	#N/A	#N/A	#N/A	#N/A
CGI_10005769	876	5	52	0.855754	9.75246	3.5105	Up	3.5e-11	5.84e-10	IPR002181; Fibrinogen, alpha/beta/gamma chain, C-terminal globular	GO:0005102; receptor binding; Molecular Function GO:0007165; signal transduction; Biological Process	Fcnb, Fcn2, MGC130137, MGC130138; ficolin B; K10104 ficolin	FCN2_MOUSE Ficolin-2 OS=Mus musculus GN=Fcn2 PE=2 SV=2	C3Z9H4_BRAFL Putative uncharacterized protein OS=Branchiostoma floridae GN=BRAFLDRAFT_86061 PE=4 SV=1
CGI_10012262	732	1	16	0.256025	2.91774	3.5105	Up	0.000144958	0.000883406	#N/A	#N/A	#N/A	#N/A	#N/A
CGI_10023444	2157	9	106	1.73769	19.8033	3.5105	Up	2e-22	7.17e-21	#N/A	#N/A	#N/A	#N/A	#N/A
CGI_10012134	393	3	29	0.47687	5.43457	3.5105	Up	1.4e-06	1.29e-05	#N/A	#N/A	#N/A	#N/A	#N/A
CGI_10019494	585	2	19	0.320359	3.65092	3.5105	Up	0.000121117	0.000755771	#N/A	#N/A	#N/A	#N/A	#N/A
CGI_10028014	3477	5	62	1.0241	11.5942	3.50097	Up	7.65e-14	1.59e-12	#N/A	#N/A	#N/A	#N/A	#N/A
CGI_10002162	732	4	46	0.768074	8.57087	3.48012	Up	2.42e-10	3.7e-09	IPR001878; Zinc finger, CCHC-type	GO:0003676; nucleic acid binding; Molecular Function GO:0008270; zinc ion binding; Molecular Function	NA	NA	NA
CGI_10012443	1773	8	88	1.47983	16.4882	3.47793	Up	2e-18	5.73e-17	IPR002035; von Willebrand factor, type A IPR004010; Cache IPR013608; VWA N-terminal	GO:0005515; protein binding; Molecular Function GO:0016020; membrane; Cellular Component	similar to calcium channel, voltage-dependent, alpha2/delta subunit 3; K04860 voltage-dependent calcium channel alpha-2/delta-3	CA2D3_MOUSE Voltage-dependent calcium channel subunit alpha-2/delta-3 OS=Mus musculus GN=Cacna2d3 PE=1 SV=1	Q4SQ62_TETNG Chromosome 19 SCAF14535, whole genome shotgun sequence OS=Tetraodon nigroviridis GN=GSTENG00014505001 PE=4 SV=1
CGI_10004970	945	2	23	0.396635	4.37893	3.46469	Up	1.05e-05	8.25e-05	NA	NA	NA	NA	A3HWC0_9SPHI Putative uncharacterized protein OS=Algoriphagus sp. PR1 GN=ALPR1_17693 PE=4 SV=1
CGI_10018447	2139	4	41	0.700926	7.67596	3.45301	Up	5.1e-09	6.72e-08	#N/A	#N/A	#N/A	#N/A	#N/A
CGI_10011618	486	16	180	3.08494	33.7837	3.45301	Up	1.44e-36	7.86e-35	#N/A	#N/A	#N/A	#N/A	#N/A
CGI_10014361	1557	4	42	0.722197	7.88746	3.4491	Up	2.78e-09	3.8e-08	IPR003663; Sugar/inositol transporter IPR005828; General substrate transporter IPR016196; Major facilitator superfamily, general substrate transporter IPR020846; Major facilitator superfamily	GO:0005215; transporter activity; Molecular Function GO:0006810; transport; Biological Process GO:0016020; membrane; Cellular Component GO:0016021; integral to membrane; Cellular Component GO:0022891; substrate-specific transmembrane transporter activity; Molecular Function GO:0055085; transmembrane transport; Biological Process	GI11432 gene product from transcript GI11432-RA; K07299 MFS transporter, SP family, solute carrier family 2 (facilitated glucose transporter), member 1	GTR1_BOVIN Solute carrier family 2, facilitated glucose transporter member 1 OS=Bos taurus GN=SLC2A1 PE=2 SV=1	B4KWH4_DROMO GI11432 OS=Drosophila mojavensis GN=GI11432 PE=4 SV=1
CGI_10007888	921	3	36	0.610456	6.66709	3.4491	Up	1.95e-08	2.37e-07	#N/A	#N/A	#N/A	#N/A	#N/A
CGI_10018270	534	24	265	4.56242	49.7451	3.44668	Up	8.37e-53	6.59e-51	#N/A	#N/A	#N/A	#N/A	#N/A
CGI_10020902	768	16	170	2.92828	31.8074	3.44124	Up	6.2e-34	3.15e-32	#N/A	#N/A	#N/A	#N/A	#N/A
CGI_10024082	2253	2	19	0.33273	3.61415	3.44124	Up	0.000121117	0.000756714	#N/A	#N/A	#N/A	#N/A	#N/A
CGI_10024714	183	5	58	1.0241	10.9415	3.41739	Up	9e-13	1.72e-11	#N/A	#N/A	#N/A	#N/A	#N/A
CGI_10004228	1296	3	33	0.578426	6.17994	3.41739	Up	1.23e-07	1.35e-06	NA	NA	NA	NA	Q7PY19_ANOGA AGAP001705-PA (Fragment) OS=Anopheles gambiae GN=AGAP001705 PE=4 SV=4
CGI_10022904	294	3	36	0.637449	6.81055	3.41739	Up	1.95e-08	2.37e-07	#N/A	#N/A	#N/A	#N/A	#N/A
CGI_10019770	507	4	42	0.73929	7.89862	3.41739	Up	2.78e-09	3.79e-08	#N/A	#N/A	#N/A	#N/A	#N/A
CGI_10019109	459	7	70	1.2249	13.0869	3.41739	Up	1.93e-14	4.26e-13	#N/A	#N/A	#N/A	#N/A	#N/A
CGI_10025626	534	2	20	0.350955	3.74963	3.41739	Up	6.6e-05	0.000433953	#N/A	#N/A	#N/A	#N/A	#N/A
CGI_10006478	2469	4	39	0.683147	7.24472	3.40666	Up	1.71e-08	2.09e-07	NA	NA	NA	ALO17_HUMAN Protein ALO17 OS=Homo sapiens GN=KIAA1618 PE=1 SV=2	C3YWC5_BRAFL Putative uncharacterized protein OS=Branchiostoma floridae GN=BRAFLDRAFT_68766 PE=4 SV=1
CGI_10019114	801	17	185	3.27558	34.6632	3.40358	Up	4.08e-37	2.28e-35	#N/A	#N/A	#N/A	#N/A	#N/A
CGI_10013932	1632	8	82	1.49285	15.4589	3.3723	Up	7.58e-17	1.98e-15	#N/A	#N/A	#N/A	#N/A	#N/A
CGI_10008015	429	5	48	0.873707	9.02358	3.36848	Up	3.89e-10	5.8e-09	IPR007710; Nucleoside 2-deoxyribosyltransferase	GO:0005634; nucleus; Cellular Component GO:0070694; deoxyribonucleoside 5'-monophosphate N-glycosidase activity; Molecular Function	deoxynucleoside 5'-monophosphate N-glycosidase (EC:3.2.2.-); K01249 DNA glycosylase [EC:3.2.2.-]	RCL_MOUSE Deoxyribonucleoside 5'-monophosphate N-glycosidase OS=Mus musculus GN=Rcl PE=2 SV=2	B9ZDQ6_NATMA Nucleoside 2-deoxyribosyltransferase OS=Natrialba magadii ATCC 43099 GN=NmagDRAFT_3497 PE=4 SV=1
CGI_10017060	1542	4	40	0.729222	7.53135	3.36848	Up	9.33e-09	1.19e-07	#N/A	#N/A	#N/A	#N/A	#N/A
CGI_10019465	480	25	258	4.68525	48.3889	3.36848	Up	3.33e-50	2.54e-48	#N/A	#N/A	#N/A	#N/A	#N/A
CGI_10000910	807	9	89	1.62561	16.7065	3.36135	Up	6.05e-18	1.71e-16	IPR001073; Complement C1q protein IPR008983; Tumour necrosis factor-like	GO:0005515; protein binding; Molecular Function	NA	C1QL4_MOUSE Complement C1q-like protein 4 OS=Mus musculus GN=C1ql4 PE=2 SV=1	B2RV40_MOUSE Complement component 1, q subcomponent-like 4 OS=Mus musculus GN=C1ql4 PE=2 SV=1
CGI_10024223	2433	2	25	0.46217	4.7184	3.3518	Up	3.03e-06	2.65e-05	#N/A	#N/A	#N/A	#N/A	#N/A
CGI_10000017	447	25	250	4.61188	46.8846	3.34569	Up	4.05e-48	2.93e-46	IPR007325; Putative cyclase	NA	hypothetical protein ; K07130	NA	A7RLA4_NEMVE Predicted protein OS=Nematostella vectensis GN=v1g239087 PE=4 SV=1
CGI_10028609	1647	2	25	0.455155	4.61976	3.34339	Up	3.03e-06	2.64e-05	#N/A	#N/A	#N/A	#N/A	#N/A
CGI_10020719	1404	4	36	0.667415	6.7504	3.33832	Up	1.03e-07	1.14e-06	#N/A	#N/A	#N/A	#N/A	#N/A
CGI_10024325	849	22	226	4.1941	42.2944	3.33403	Up	4.35e-44	2.88e-42	#N/A	#N/A	#N/A	#N/A	#N/A
CGI_10013174	219	9	91	1.71151	17.0668	3.31785	Up	1.82e-18	5.24e-17	#N/A	#N/A	#N/A	#N/A	#N/A
CGI_10019341	525	4	38	0.713943	7.11929	3.31785	Up	3.11e-08	3.68e-07	#N/A	#N/A	#N/A	#N/A	#N/A
CGI_10026965	1203	2	25	0.467357	4.66038	3.31785	Up	3.03e-06	2.64e-05	#N/A	#N/A	#N/A	#N/A	#N/A
CGI_10011253	2679	2	19	0.349776	3.4879	3.31785	Up	0.000121117	0.000757092	IPR000436; Sushi/SCR/CCP IPR000859; CUB IPR001304; C-type lectin IPR003410; Hyalin IPR016060; Complement control module IPR016187; C-type lectin fold	GO:0005488; binding; Molecular Function	hypothetical protein; K14616 cubilin	CSMD1_MOUSE CUB and sushi domain-containing protein 1 OS=Mus musculus GN=Csmd1 PE=2 SV=1	B7QFM8_IXOSC Complement factor H, putative OS=Ixodes scapularis GN=IscW_ISCW022021 PE=4 SV=1
CGI_10007233	789	4	38	0.712586	7.10576	3.31785	Up	3.11e-08	3.67e-07	IPR001214; SET domain	GO:0005515; protein binding; Molecular Function	NA	NA	B0S656_DANRE Novel protein (Fragment) OS=Danio rerio GN=CH211-139K8.4-001 PE=4 SV=1
CGI_10005694	2589	2	19	0.361935	3.55758	3.29709	Up	0.000121117	0.000756337	IPR001320; Ionotropic glutamate receptor IPR001508; NMDA receptor IPR001638; Extracellular solute-binding protein, family 3 IPR001828; Extracellular ligand-binding receptor	GO:0004872; receptor activity; Molecular Function GO:0004970; ionotropic glutamate receptor activity; Molecular Function GO:0005215; transporter activity; Molecular Function GO:0005216; ion channel activity; Molecular Function GO:0005234; extracellular-glutamate-gated ion channel activity; Molecular Function GO:0006810; transport; Biological Process GO:0006811; ion transport; Biological Process G…	GRIA4, GLUR4/D, GluR4, GluR4d; glutamate receptor, ionotrophic, AMPA 4; K05200 glutamate receptor, ionotropic, AMPA 4	GLRK_LYMST Glutamate receptor OS=Lymnaea stagnalis PE=2 SV=1	Q7Z1H8_APLCA Glutamate receptor subunit protein GluR2 OS=Aplysia californica PE=2 SV=1
CGI_10016395	1398	31	302	5.7644	56.5266	3.29369	Up	3.17e-57	2.74e-55	#N/A	#N/A	#N/A	#N/A	#N/A
CGI_10020452	1305	3	30	0.574437	5.62588	3.29186	Up	7.66e-07	7.37e-06	#N/A	#N/A	#N/A	#N/A	#N/A
CGI_10025130	573	7	68	1.30827	12.8129	3.29186	Up	6.42e-14	1.34e-12	#N/A	#N/A	#N/A	#N/A	#N/A
CGI_10016069	1962	2	20	0.38208	3.74198	3.29186	Up	6.6e-05	0.000434067	#N/A	#N/A	#N/A	#N/A	#N/A
CGI_10011916	1824	3	32	0.616481	6.00105	3.28309	Up	2.27e-07	2.39e-06	IPR002227; Tyrosinase IPR008922; Di-copper centre-containing	GO:0008152; metabolic process; Biological Process GO:0016491; oxidoreductase activity; Molecular Function	tyr-4; TYRosinase family member (tyr-4); K00505 tyrosinase [EC:1.14.18.1]	TYR3_CAEEL Putative tyrosinase-like protein tyr-3 OS=Caenorhabditis elegans GN=tyr-3 PE=2 SV=5	Q7YT36_SEPOF Tyrosinase OS=Sepia officinalis PE=2 SV=1
CGI_10014536	714	4	41	0.787437	7.6652	3.28309	Up	5.1e-09	6.72e-08	NA	NA	NA	IF44L_HUMAN Interferon-induced protein 44-like OS=Homo sapiens GN=IFI44L PE=2 SV=3	C3Y9W8_BRAFL Putative uncharacterized protein OS=Branchiostoma floridae GN=BRAFLDRAFT_91636 PE=4 SV=1
CGI_10025279	1203	7	65	1.24628	12.0948	3.27868	Up	3.85e-13	7.57e-12	#N/A	#N/A	#N/A	#N/A	#N/A
CGI_10021880	774	6	63	1.21066	11.7275	3.27603	Up	2.44e-13	4.89e-12	#N/A	#N/A	#N/A	#N/A	#N/A
CGI_10004363	675	22	215	4.16467	40.3427	3.27603	Up	3.17e-41	1.97e-39	IPR000301; Tetraspanin, subgroup IPR008952; Tetraspanin, EC2 domain IPR018499; Tetraspanin	GO:0016021; integral to membrane; Cellular Component	GK24538 gene product from transcript GK24538-RA; K06497 CD63 antigen	TSN9_MOUSE Tetraspanin-9 OS=Mus musculus GN=Tspan9 PE=1 SV=1	C3Y650_BRAFL Putative uncharacterized protein (Fragment) OS=Branchiostoma floridae GN=BRAFLDRAFT_231999 PE=4 SV=1
CGI_10013808	1122	7	69	1.33626	12.849	3.26539	Up	3.52e-14	7.57e-13	IPR005532; Sulphatase-modifying factor IPR016187; C-type lectin fold	GO:0005488; binding; Molecular Function	NV18191; hypothetical protein LOC100115827; K13444 sulfatase modifying factor 1	SUMF2_PONAB Sulfatase-modifying factor 2 OS=Pongo abelii GN=SUMF2 PE=2 SV=1	Q5BK78_RAT Sumf2 protein OS=Rattus norvegicus GN=Sumf2 PE=2 SV=1
CGI_10024300	2133	3	27	0.527173	5.06912	3.26539	Up	4.65e-06	3.93e-05	#N/A	#N/A	#N/A	#N/A	#N/A
CGI_10021520	4071	3	32	0.644496	6.06609	3.23452	Up	2.27e-07	2.39e-06	#N/A	#N/A	#N/A	#N/A	#N/A
CGI_10025806	5262	9	87	1.74517	16.3878	3.23118	Up	2e-17	5.49e-16	#N/A	#N/A	#N/A	#N/A	#N/A
CGI_10023868	528	15	142	2.83955	26.5457	3.22474	Up	2.24e-27	9.57e-26	#N/A	#N/A	#N/A	#N/A	#N/A
CGI_10019205	1935	14	130	2.61502	24.4208	3.22322	Up	5.46e-25	2.15e-23	#N/A	#N/A	#N/A	#N/A	#N/A
CGI_10023158	1497	8	75	1.50229	13.9996	3.22016	Up	5.02e-15	1.15e-13	#N/A	#N/A	#N/A	#N/A	#N/A
CGI_10022910	1233	24	218	4.40786	40.9229	3.21476	Up	1.42e-40	8.63e-39	#N/A	#N/A	#N/A	#N/A	#N/A
CGI_10008907	450	2	21	0.416467	3.85628	3.21094	Up	3.59e-05	0.000251767	#N/A	#N/A	#N/A	#N/A	#N/A
CGI_10019512	300	20	185	3.7482	34.7066	3.21094	Up	6.53e-35	3.39e-33	#N/A	#N/A	#N/A	#N/A	#N/A
CGI_10016994	201	5	46	0.932389	8.63347	3.21094	Up	1.28e-09	1.82e-08	#N/A	#N/A	#N/A	#N/A	#N/A
CGI_10015168	477	6	58	1.17868	10.914	3.21094	Up	4.96e-12	8.91e-11	IPR005828; General substrate transporter IPR016196; Major facilitator superfamily, general substrate transporter	GO:0005215; transporter activity; Molecular Function GO:0006810; transport; Biological Process GO:0016021; integral to membrane; Cellular Component GO:0055085; transmembrane transport; Biological Process	hypothetical protein; K08202 MFS transporter, OCT family, solute carrier family 22 (organic cation transporter), member 5	S22AG_XENLA Solute carrier family 22 member 16 OS=Xenopus laevis GN=slc22a16 PE=2 SV=2	C3Z8F2_BRAFL Putative uncharacterized protein OS=Branchiostoma floridae GN=BRAFLDRAFT_232974 PE=4 SV=1
CGI_10002609	333	3	28	0.562793	5.21119	3.21094	Up	2.56e-06	2.25e-05	#N/A	#N/A	#N/A	#N/A	#N/A
CGI_10005602	738	4	38	0.76183	7.05418	3.21094	Up	3.11e-08	3.67e-07	NA	NA	NA	NA	B7PZC3_IXOSC Transmembrane protein, putative OS=Ixodes scapularis GN=IscW_ISCW009423 PE=4 SV=1
CGI_10012913	1080	11	103	2.08233	19.2814	3.21094	Up	3.82e-20	1.22e-18	IPR007087; Zinc finger, C2H2-type IPR015880; Zinc finger, C2H2-like	GO:0005622; intracellular; Cellular Component GO:0008270; zinc ion binding; Molecular Function	similar to Zinc finger protein 234; K09228 KRAB domain-containing zinc finger protein	ZN234_HUMAN Zinc finger protein 234 OS=Homo sapiens GN=ZNF234 PE=2 SV=3	A9ULJ8_XENTR LOC100135213 protein OS=Xenopus tropicalis GN=znf350 PE=2 SV=1
CGI_10016912	303	76	703	14.2258	131.725	3.21094	Up	2.69e-128	4.85e-126	#N/A	#N/A	#N/A	#N/A	#N/A
CGI_10017601	378	3	24	0.495794	4.59081	3.21094	Up	2.74e-05	0.000198031	#N/A	#N/A	#N/A	#N/A	#N/A
CGI_10017112	1593	14	126	2.58821	23.6304	3.19062	Up	5.82e-24	2.21e-22	#N/A	#N/A	#N/A	#N/A	#N/A
CGI_10013000	1293	3	28	0.579768	5.26514	3.18292	Up	2.56e-06	2.25e-05	IPR005135; Endonuclease/exonuclease/phosphatase IPR008185; Deoxyribonuclease I, eukaryotic	GO:0004536; deoxyribonuclease activity; Molecular Function GO:0006308; DNA catabolic process; Biological Process	similar to Deoxyribonuclease-1 precursor (Deoxyribonuclease I) (DNase I) (Dornase alfa); K11995 deoxyribonuclease-1-like protein [EC:3.1.21.-]	DNSL3_MOUSE Deoxyribonuclease gamma OS=Mus musculus GN=Dnase1l3 PE=2 SV=1	A7RX41_NEMVE Predicted protein (Fragment) OS=Nematostella vectensis GN=v1g35184 PE=4 SV=1
CGI_10004991	438	32	289	5.99028	54.248	3.17888	Up	3.62e-53	2.87e-51	IPR000182; GCN5-related N-acetyltransferase (GNAT) domain IPR016181; Acyl-CoA N-acyltransferase	GO:0008080; N-acetyltransferase activity; Molecular Function GO:0008152; metabolic process; Biological Process	NA	NA	C3ZCU1_BRAFL Putative uncharacterized protein OS=Branchiostoma floridae GN=BRAFLDRAFT_88156 PE=4 SV=1
CGI_10022722	2760	2	20	0.407413	3.67572	3.17346	Up	6.6e-05	0.000434866	#N/A	#N/A	#N/A	#N/A	#N/A
CGI_10011684	1746	3	31	0.644021	5.81042	3.17346	Up	4.18e-07	4.22e-06	IPR001734; Sodium/solute symporter	GO:0005215; transporter activity; Molecular Function GO:0006810; transport; Biological Process GO:0016020; membrane; Cellular Component GO:0055085; transmembrane transport; Biological Process	SLC5A11; solute carrier family 5 (sodium/glucose cotransporter), member 11; K14391 solute carrier family 5 (sodium/myo-inositol cotransporter), member 11	SC5AB_RABIT Sodium/myo-inositol cotransporter 2 OS=Oryctolagus cuniculus GN=SLC5A11 PE=1 SV=2	C3ZV41_BRAFL Putative uncharacterized protein OS=Branchiostoma floridae GN=BRAFLDRAFT_282744 PE=4 SV=1
CGI_10020623	603	8	74	1.55398	13.9464	3.16585	Up	9.1e-15	2.05e-13	#N/A	#N/A	#N/A	#N/A	#N/A
CGI_10012870	468	15	134	2.80314	25.1001	3.16257	Up	2.55e-25	1.02e-23	NA	NA	NA	NA	A7SEE0_NEMVE Predicted protein OS=Nematostella vectensis GN=v1g210973 PE=4 SV=1
CGI_10015324	2766	6	52	1.08408	9.70023	3.16155	Up	1.75e-10	2.73e-09	IPR006554; Helicase-like, DEXD box c2 type IPR006555; Helicase, ATP-dependent, c2 type IPR010614; DEAD2 IPR014001; DEAD-like helicase, N-terminal IPR014013; Helicase, superfamily 1/2, ATP-binding domain, DinG/Rad3-type	GO:0003676; nucleic acid binding; Molecular Function GO:0003677; DNA binding; Molecular Function GO:0004003; ATP-dependent DNA helicase activity; Molecular Function GO:0005524; ATP binding; Molecular Function GO:0006139; nucleobase, nucleoside, nucleotide and nucleic acid metabolic process; Biological Process GO:0008026; ATP-dependent helicase activity; Molecular Function GO:0016817; hydrolase ac…	ddx11, MGC185780, chl1, chlr1, krg2; DEAD/H (Asp-Glu-Ala-Asp/His) box polypeptide 11; K11273 chromosome transmission fidelity protein 1 [EC:3.6.4.13]	DDX11_MOUSE Probable ATP-dependent RNA helicase DDX11 OS=Mus musculus GN=Ddx11 PE=2 SV=1	B5DEB4_XENTR Putative uncharacterized protein OS=Xenopus tropicalis PE=2 SV=1
CGI_10004003	948	6	56	1.18614	10.5607	3.15435	Up	1.64e-11	2.81e-10	IPR000301; Tetraspanin, subgroup IPR008952; Tetraspanin, EC2 domain IPR018499; Tetraspanin	GO:0016021; integral to membrane; Cellular Component	expressed hypothetical protein ; K06537 CD151 antigen	TSN1_RAT Tetraspanin-1 OS=Rattus norvegicus GN=Tspan1 PE=2 SV=1	Q16GP3_AEDAE Tetraspanin, putative OS=Aedes aegypti GN=AAEL010967 PE=4 SV=1
CGI_10025671	744	3	24	0.503791	4.48544	3.15435	Up	2.74e-05	0.000197462	#N/A	#N/A	#N/A	#N/A	#N/A
CGI_10006988	1176	4	38	0.796812	7.03757	3.14277	Up	3.11e-08	3.68e-07	#N/A	#N/A	#N/A	#N/A	#N/A
CGI_10020419	675	16	144	3.05409	26.8951	3.13853	Up	3.46e-27	1.46e-25	#N/A	#N/A	#N/A	#N/A	#N/A
CGI_10019074	675	19	168	3.60938	31.4435	3.12294	Up	2.98e-31	1.42e-29	#N/A	#N/A	#N/A	#N/A	#N/A
CGI_10018626	576	9	75	1.62682	14.1366	3.11931	Up	2.41e-14	5.25e-13	#N/A	#N/A	#N/A	#N/A	#N/A
CGI_10017949	987	9	78	1.70891	14.6065	3.09546	Up	4.15e-15	9.61e-14	#N/A	#N/A	#N/A	#N/A	#N/A
CGI_10020294	462	2	19	0.40565	3.46719	3.09546	Up	0.000121117	0.000757281	#N/A	#N/A	#N/A	#N/A	#N/A
CGI_10009868	717	3	24	0.522762	4.46818	3.09546	Up	2.74e-05	0.000197803	#N/A	#N/A	#N/A	#N/A	#N/A
CGI_10010036	204	10	84	1.83735	15.7043	3.09546	Up	5.76e-16	1.42e-14	#N/A	#N/A	#N/A	#N/A	#N/A
CGI_10027852	339	3	25	0.552832	4.72519	3.09546	Up	1.52e-05	0.000115976	#N/A	#N/A	#N/A	#N/A	#N/A
CGI_10021319	405	2	21	0.462741	3.95516	3.09546	Up	3.59e-05	0.000251556	#N/A	#N/A	#N/A	#N/A	#N/A
CGI_10012542	531	4	32	0.705876	6.0333	3.09546	Up	1.08e-06	1.02e-05	IPR016179; Insulin-like IPR022352; Insulin family	GO:0005179; hormone activity; Molecular Function GO:0005576; extracellular region; Cellular Component	NA	INS_APLCA Insulin OS=Aplysia californica GN=PIN PE=1 SV=1	Q2Z1U2_CRAGI Insulin-related peptide OS=Crassostrea gigas PE=2 SV=1
CGI_10022330	246	4	35	0.76183	6.51155	3.09546	Up	1.86e-07	1.97e-06	#N/A	#N/A	#N/A	#N/A	#N/A
CGI_10000444	300	7	57	1.2494	10.6789	3.09546	Up	4.27e-11	7.07e-10	#N/A	#N/A	#N/A	#N/A	#N/A
CGI_10027188	2484	6	48	1.05626	8.97435	3.08685	Up	1.82e-09	2.54e-08	#N/A	#N/A	#N/A	#N/A	#N/A
CGI_10010359	1653	12	103	2.26751	19.2195	3.08339	Up	1.87e-19	5.69e-18	IPR008985; Concanavalin A-like lectin/glucanase	NA	NA	NA	NA
CGI_10010377	2313	13	106	2.34972	19.8528	3.07878	Up	1.5e-19	4.58e-18	#N/A	#N/A	#N/A	#N/A	#N/A
CGI_10014359	1065	6	47	1.05583	8.89912	3.07528	Up	3.26e-09	4.4e-08	IPR002181; Fibrinogen, alpha/beta/gamma chain, C-terminal globular IPR003014; PAN-1 domain	GO:0005102; receptor binding; Molecular Function GO:0007165; signal transduction; Biological Process	FCN2, FCNB; ficolin (collagen/fibrinogen domain containing lectin) 2 (hucolin); K10104 ficolin	FCN2_BOVIN Ficolin-2 OS=Bos taurus GN=FCN2 PE=2 SV=1	C3Y304_BRAFL Putative uncharacterized protein OS=Branchiostoma floridae GN=BRAFLDRAFT_86503 PE=4 SV=1
CGI_10007225	2751	7	55	1.22624	10.3354	3.07528	Up	1.36e-10	2.16e-09	IPR000337; GPCR, family 3 IPR017978; GPCR, family 3, C-terminal	GO:0004930; G-protein coupled receptor activity; Molecular Function GO:0007186; G-protein coupled receptor protein signaling pathway; Biological Process GO:0016021; integral to membrane; Cellular Component	GI14041 gene product from transcript GI14041-RA; K04605 metabotropic glutamate receptor 2/3	GRM2_HUMAN Metabotropic glutamate receptor 2 OS=Homo sapiens GN=GRM2 PE=2 SV=2	Q17N19_AEDAE Putative uncharacterized protein OS=Aedes aegypti GN=AAEL000818 PE=4 SV=1
CGI_10005311	1362	3	25	0.550397	4.60637	3.06509	Up	1.52e-05	0.000115905	IPR001507; Endoglin/CD105 antigen	NA	NA	NA	A7ATI2_BABBO 85 kDa protein OS=Babesia bovis GN=BBOV_II002880 PE=4 SV=1
CGI_10005186	537	13	109	2.44296	20.3834	3.06069	Up	2.61e-20	8.47e-19	IPR003358; tRNA (guanine-N-7) methyltransferase	GO:0006400; tRNA modification; Biological Process GO:0008176; tRNA (guanine-N7-)-methyltransferase activity; Molecular Function	similar to tRNA (guanine-N7-)-methyltransferase; K03439 tRNA (guanine-N7-)-methyltransferase [EC:2.1.1.33]	TRMBA_XENTR tRNA (guanine-N(7)-)-methyltransferase A OS=Xenopus tropicalis GN=mettl1-A PE=2 SV=2	C3ZAN8_BRAFL Putative uncharacterized protein OS=Branchiostoma floridae GN=BRAFLDRAFT_119955 PE=4 SV=1
CGI_10001882	597	5	42	0.941759	7.82586	3.05482	Up	1.37e-08	1.7e-07	NA	NA	NA	NA	C3ZEC9_BRAFL Putative uncharacterized protein OS=Branchiostoma floridae GN=BRAFLDRAFT_72852 PE=4 SV=1
CGI_10004180	2199	3	26	0.596576	4.91697	3.04299	Up	8.43e-06	6.77e-05	IPR013894; Domain of unknown function DUF1767	NA	rmi1; RMI1, RecQ mediated genome instability 1, homolog; K10990 protein RMI1 homolog	RMI1_HUMAN RecQ-mediated genome instability protein 1 OS=Homo sapiens GN=RMI1 PE=1 SV=2	C3YI31_BRAFL Putative uncharacterized protein (Fragment) OS=Branchiostoma floridae GN=BRAFLDRAFT_188100 PE=4 SV=1
CGI_10011749	801	2	20	0.46794	3.83295	3.03406	Up	6.6e-05	0.000434981	NA	NA	NA	RMD1_HUMAN Regulator of microtubule dynamics protein 1 OS=Homo sapiens GN=FAM82B PE=1 SV=1	C3KJG9_9PERC FAM82B OS=Anoplopoma fimbria GN=FA82B PE=2 SV=1
CGI_10028819	414	24	198	4.52681	37.0796	3.03406	Up	1.72e-35	9.09e-34	#N/A	#N/A	#N/A	#N/A	#N/A
CGI_10017120	1809	6	45	1.03599	8.4121	3.02146	Up	1.03e-08	1.31e-07	#N/A	#N/A	#N/A	#N/A	#N/A
CGI_10016364	774	4	31	0.726396	5.86376	3.013	Up	1.94e-06	1.74e-05	#N/A	#N/A	#N/A	#N/A	#N/A
CGI_10012083	1653	2	19	0.453503	3.63394	3.00235	Up	0.000121117	0.00075596	IPR007087; Zinc finger, C2H2-type IPR015880; Zinc finger, C2H2-like	GO:0005622; intracellular; Cellular Component GO:0008270; zinc ion binding; Molecular Function	NA	ZN451_MOUSE Zinc finger protein 451 OS=Mus musculus GN=Znf451 PE=2 SV=1	C3Y2X9_BRAFL Putative uncharacterized protein OS=Branchiostoma floridae GN=BRAFLDRAFT_86472 PE=4 SV=1
CGI_10020612	1650	3	24	0.567909	4.53046	2.99592	Up	2.74e-05	0.000197746	#N/A	#N/A	#N/A	#N/A	#N/A
CGI_10018176	2397	8	63	1.48552	11.8061	2.99049	Up	5.77e-12	1.03e-10	#N/A	#N/A	#N/A	#N/A	#N/A
CGI_10013309	324	3	24	0.578426	4.53196	2.96993	Up	2.74e-05	0.000197974	#N/A	#N/A	#N/A	#N/A	#N/A
CGI_10005932	315	3	25	0.594953	4.66144	2.96993	Up	1.52e-05	0.000116046	#N/A	#N/A	#N/A	#N/A	#N/A
CGI_10026490	951	7	58	1.37946	10.8081	2.96993	Up	2.38e-11	4.03e-10	#N/A	#N/A	#N/A	#N/A	#N/A
CGI_10000291	375	3	21	0.49976	3.91561	2.96993	Up	0.000156522	0.000946503	NA	NA	hypothetical protein; K00621 glucosamine-phosphate N-acetyltransferase [EC:2.3.1.4]	GNA1_DROME Probable glucosamine 6-phosphate N-acetyltransferase OS=Drosophila melanogaster GN=CG1969 PE=2 SV=1	Q2F694_BOMMO Glucosamine-6-phosphate N-acetyltransferase OS=Bombyx mori PE=2 SV=1
CGI_10000821	735	3	21	0.509959	3.99552	2.96993	Up	0.000156522	0.000946275	IPR000719; Protein kinase, catalytic domain IPR002290; Serine/threonine-protein kinase domain IPR011009; Protein kinase-like domain IPR017442; Serine/threonine-protein kinase-like domain IPR020635; Tyrosine-protein kinase, catalytic domain	GO:0004672; protein kinase activity; Molecular Function GO:0004674; protein serine/threonine kinase activity; Molecular Function GO:0005524; ATP binding; Molecular Function GO:0006468; protein phosphorylation; Biological Process	ttk, mps1, ncp; ttk protein kinase (EC:2.7.12.1); K08866 serine/threonine-protein kinase TTK/MPS1 [EC:2.7.12.1]	TTK_DANRE Dual specificity protein kinase Ttk OS=Danio rerio GN=ttk PE=1 SV=2	Q4SSX0_TETNG Chromosome 8 SCAF14344, whole genome shotgun sequence. (Fragment) OS=Tetraodon nigroviridis GN=GSTENG00013229001 PE=4 SV=1
CGI_10024979	300	3	26	0.6247	4.89451	2.96993	Up	8.43e-06	6.77e-05	#N/A	#N/A	#N/A	#N/A	#N/A
CGI_10002815	831	4	28	0.676571	5.30092	2.96993	Up	1.09e-05	8.57e-05	IPR001993; Mitochondrial substrate carrier IPR018108; Mitochondrial substrate/solute carrier	GO:0005488; binding; Molecular Function GO:0006810; transport; Biological Process GO:0016020; membrane; Cellular Component GO:0055085; transmembrane transport; Biological Process	SLC25A29; solute carrier family 25, member 29; K03454 mitochondrial carrier protein, MC family	S2545_HUMAN Solute carrier family 25 member 45 OS=Homo sapiens GN=SLC25A45 PE=2 SV=2	A8WH25_XENTR LOC100127755 protein OS=Xenopus tropicalis GN=slc25a45 PE=2 SV=1
CGI_10001841	546	4	29	0.686484	5.37859	2.96993	Up	6.16e-06	5.09e-05	#N/A	#N/A	#N/A	#N/A	#N/A
CGI_10004347	642	3	24	0.583832	4.57431	2.96993	Up	2.74e-05	0.000197689	#N/A	#N/A	#N/A	#N/A	#N/A
CGI_10001525	291	3	27	0.644021	5.04589	2.96993	Up	4.65e-06	3.93e-05	#N/A	#N/A	#N/A	#N/A	#N/A
CGI_10008687	1650	3	24	0.567909	4.44956	2.96993	Up	2.74e-05	0.000197576	IPR000591; DEP domain	GO:0023034; intracellular signaling pathway; Biological Process	NA	DEPD7_RAT DEP domain-containing protein 7 OS=Rattus norvegicus GN=Depdc7 PE=2 SV=1	C3ZCC6_BRAFL Putative uncharacterized protein (Fragment) OS=Branchiostoma floridae GN=BRAFLDRAFT_214790 PE=4 SV=1
CGI_10003659	555	4	28	0.675352	5.29137	2.96993	Up	1.09e-05	8.56e-05	NA	NA	NA	NA	B7P6I0_IXOSC Putative uncharacterized protein (Fragment) OS=Ixodes scapularis GN=IscW_ISCW001567 PE=4 SV=1
CGI_10022929	336	6	47	1.11554	8.7402	2.96993	Up	3.26e-09	4.4e-08	#N/A	#N/A	#N/A	#N/A	#N/A
CGI_10020240	1407	37	288	6.92631	53.9829	2.96234	Up	1.42e-49	1.07e-47	#N/A	#N/A	#N/A	#N/A	#N/A
CGI_10015583	5886	4	28	0.668639	5.19342	2.95738	Up	1.09e-05	8.57e-05	#N/A	#N/A	#N/A	#N/A	#N/A
CGI_10025211	5364	18	143	3.45891	26.777	2.9526	Up	1.35e-25	5.43e-24	#N/A	#N/A	#N/A	#N/A	#N/A
CGI_10001665	8544	4	31	0.74578	5.73381	2.94267	Up	1.94e-06	1.74e-05	IPR000337; GPCR, family 3 IPR001828; Extracellular ligand-binding receptor IPR017978; GPCR, family 3, C-terminal	GO:0004930; G-protein coupled receptor activity; Molecular Function GO:0007186; G-protein coupled receptor protein signaling pathway; Biological Process GO:0016021; integral to membrane; Cellular Component	Grm3, 0710001G23Rik, Gprc1c, mGlu3, mGluR3; glutamate receptor, metabotropic 3; K04605 metabotropic glutamate receptor 2/3	GRM3_MOUSE Metabotropic glutamate receptor 3 OS=Mus musculus GN=Grm3 PE=2 SV=1	A4D1D0_HUMAN Glutamate metabotropic receptor 3 OS=Homo sapiens GN=GRM3 PE=2 SV=1
CGI_10005485	1239	3	25	0.605037	4.63271	2.93676	Up	1.52e-05	0.000115941	IPR001611; Leucine-rich repeat IPR003591; Leucine-rich repeat, typical subtype	GO:0005515; protein binding; Molecular Function	small GTP-binding protein; K13730 internalin A	LGR6_MOUSE Leucine-rich repeat-containing G-protein coupled receptor 6 OS=Mus musculus GN=Lgr6 PE=2 SV=1	B4WSF3_9SYNE Miro-like protein OS=Synechococcus sp. PCC 7335 GN=S7335_4732 PE=4 SV=1
CGI_10010308	1449	6	42	1.0347	7.92261	2.93676	Up	5.73e-08	6.56e-07	NA	NA	NA	SPDLB_XENLA Protein Spindly-B OS=Xenopus laevis GN=ccdc99-B PE=2 SV=1	C3ZXT7_BRAFL Putative uncharacterized protein OS=Branchiostoma floridae GN=BRAFLDRAFT_106108 PE=4 SV=1
CGI_10005432	1824	13	96	2.36318	18.0031	2.92945	Up	4.7e-17	1.25e-15	IPR007185; DNA polymerase alpha/epsilon, subunit B IPR013627; DNA polymerase alpha, subunit B N-terminal	GO:0003677; DNA binding; Molecular Function GO:0003887; DNA-directed DNA polymerase activity; Molecular Function GO:0006260; DNA replication; Biological Process	pola2, MGC80532; polymerase (DNA directed), alpha 2 (70kD subunit); K02321 DNA polymerase alpha subunit B	DPOA2_HUMAN DNA polymerase alpha subunit B OS=Homo sapiens GN=POLA2 PE=1 SV=2	Q6DCZ1_XENLA MGC80532 protein OS=Xenopus laevis GN=pola2 PE=2 SV=1
CGI_10008627	1767	3	26	0.636367	4.83483	2.92554	Up	8.43e-06	6.76e-05	IPR000884; Thrombospondin, type 1 repeat	NA	SEMA5A; sema domain, seven thrombospondin repeats (type 1 and type 1-like), transmembrane domain (TM) and short cytoplasmic domain, (semaphorin) 5A; K06841 semaphorin 5	HMCN1_HUMAN Hemicentin-1 OS=Homo sapiens GN=HMCN1 PE=1 SV=2	C3YH52_BRAFL Putative uncharacterized protein OS=Branchiostoma floridae GN=BRAFLDRAFT_88566 PE=4 SV=1
CGI_10027430	519	6	44	1.0833	8.2304	2.92554	Up	1.83e-08	2.24e-07	#N/A	#N/A	#N/A	#N/A	#N/A
CGI_10023446	939	33	250	6.18713	46.7701	2.91825	Up	1.12e-42	7.07e-41	#N/A	#N/A	#N/A	#N/A	#N/A
CGI_10019883	507	10	74	1.84823	13.9542	2.91649	Up	1.86e-13	3.76e-12	#N/A	#N/A	#N/A	#N/A	#N/A
CGI_10014593	2454	9	67	1.68012	12.5654	2.90282	Up	2.45e-12	4.52e-11	IPR002645; Sulphate transporter/antisigma-factor antagonist STAS IPR011547; Sulphate transporter	GO:0005215; transporter activity; Molecular Function GO:0006810; transport; Biological Process GO:0016021; integral to membrane; Cellular Component GO:0055085; transmembrane transport; Biological Process	solute carrier family 26, member 5 (prestin); K14703 solute carrier family 26, member 5	S26A5_HUMAN Prestin OS=Homo sapiens GN=SLC26A5 PE=2 SV=1	A0FKN5_CHICK Prestin OS=Gallus gallus GN=SLC26A5 PE=2 SV=1
CGI_10000862	960	4	31	0.780875	5.84004	2.90282	Up	1.94e-06	1.74e-05	IPR008973; C2 calcium/lipid-binding domain, CaLB	GO:0005515; protein binding; Molecular Function	NA	OTOF_RAT Otoferlin OS=Rattus norvegicus GN=Otof PE=1 SV=2	B7QJN9_IXOSC Putative uncharacterized protein OS=Ixodes scapularis GN=IscW_ISCW023010 PE=4 SV=1
CGI_10003665	3483	7	49	1.23756	9.23638	2.89983	Up	4.24e-09	5.64e-08	IPR000082; SEA IPR008197; Whey acidic protein, 4-disulphide core	GO:0005576; extracellular region; Cellular Component GO:0030414; peptidase inhibitor activity; Molecular Function	NA	KALM_CHICK Anosmin-1 OS=Gallus gallus GN=KAL1 PE=2 SV=2	B2RPF8_HUMAN Kallmann syndrome 1 sequence OS=Homo sapiens GN=KAL1 PE=2 SV=1
CGI_10004965	1038	16	122	3.06934	22.8908	2.89877	Up	1.24e-21	4.29e-20	NA	NA	NA	F185A_MOUSE Protein FAM185A OS=Mus musculus GN=Fam185a PE=2 SV=1	C3Z2V6_BRAFL Putative uncharacterized protein (Fragment) OS=Branchiostoma floridae GN=BRAFLDRAFT_203409 PE=4 SV=1
CGI_10027984	1254	10	77	1.94285	14.477	2.89752	Up	3.33e-14	7.2e-13	#N/A	#N/A	#N/A	#N/A	#N/A
CGI_10009306	1092	8	61	1.54459	11.4906	2.89516	Up	1.83e-11	3.12e-10	NA	NA	NA	HS12B_HUMAN Heat shock 70 kDa protein 12B OS=Homo sapiens GN=HSPA12B PE=1 SV=2	C3ZGF9_BRAFL Putative uncharacterized protein OS=Branchiostoma floridae GN=BRAFLDRAFT_240123 PE=4 SV=1
CGI_10011564	981	5	38	0.955199	7.07575	2.88901	Up	1.41e-07	1.52e-06	IPR001604; DNA/RNA non-specific endonuclease IPR020821; Extracellular Endonuclease, subunit A	GO:0003676; nucleic acid binding; Molecular Function GO:0016787; hydrolase activity; Molecular Function GO:0046872; metal ion binding; Molecular Function	hypothetical protein; K01173 endonuclease [EC:3.1.30.-]	NUCG_MOUSE Endonuclease G, mitochondrial OS=Mus musculus GN=Endog PE=2 SV=1	C3ZCP2_BRAFL Putative uncharacterized protein OS=Branchiostoma floridae GN=BRAFLDRAFT_275011 PE=4 SV=1
CGI_10005283	717	11	82	2.09105	15.4524	2.88554	Up	8e-15	1.81e-13	IPR008775; Phytanoyl-CoA dioxygenase	NA	NA	NA	B2WNW6_PYRTR Putative uncharacterized protein OS=Pyrenophora tritici-repentis (strain Pt-1C-BFP) GN=PTRG_11676 PE=4 SV=1
CGI_10006446	1089	7	54	1.37675	10.1739	2.88554	Up	2.43e-10	3.71e-09	#N/A	#N/A	#N/A	#N/A	#N/A
CGI_10002514	1077	10	75	1.91412	14.1295	2.88396	Up	1.05e-13	2.16e-12	IPR007122; Gelsolin IPR007123; Gelsolin domain	GO:0003779; actin binding; Molecular Function	hypothetical protein ; K08017 advillin	SEVE_ECHGR Severin OS=Echinococcus granulosus GN=AG8 PE=2 SV=3	Q8I6Y1_SUBDO Gelsolin OS=Suberites domuncula GN=gels PE=2 SV=1
CGI_10002867	1653	4	27	0.680254	5.00676	2.87973	Up	1.93e-05	0.000143683	NA	NA	NA	NA	C3ZU60_BRAFL Putative uncharacterized protein OS=Branchiostoma floridae GN=BRAFLDRAFT_87323 PE=4 SV=1
CGI_10017732	1038	6	43	1.0833	7.9732	2.87973	Up	3.24e-08	3.82e-07	#N/A	#N/A	#N/A	#N/A	#N/A
CGI_10016763	1770	6	41	1.05881	7.76787	2.87507	Up	1.01e-07	1.12e-06	#N/A	#N/A	#N/A	#N/A	#N/A
CGI_10012765	1131	9	65	1.65703	12.1566	2.87507	Up	7.66e-12	1.35e-10	NA	NA	hypothetical protein ; K11564 kinetochore protein Mis18	MS18A_MOUSE Protein Mis18-alpha OS=Mus musculus GN=Mis18a PE=2 SV=1	A9V9B0_MONBE Predicted protein OS=Monosiga brevicollis GN=28871 PE=4 SV=1
CGI_10027973	960	4	30	0.780875	5.701	2.86805	Up	3.47e-06	2.99e-05	#N/A	#N/A	#N/A	#N/A	#N/A
CGI_10007068	624	6	47	1.20135	8.77076	2.86805	Up	3.26e-09	4.41e-08	IPR018249; EF-HAND 2	NA	NA	NA	NA
CGI_10027246	636	31	230	5.8934	43.0264	2.86805	Up	5.53e-39	3.24e-37	#N/A	#N/A	#N/A	#N/A	#N/A
CGI_10020448	1452	14	100	2.58141	18.7543	2.861	Up	1.98e-17	5.44e-16	#N/A	#N/A	#N/A	#N/A	#N/A
CGI_10020907	1179	5	37	0.953741	6.90644	2.85627	Up	2.5e-07	2.6e-06	#N/A	#N/A	#N/A	#N/A	#N/A
CGI_10024517	345	17	126	3.25931	23.602	2.85627	Up	5.35e-22	1.88e-20	#N/A	#N/A	#N/A	#N/A	#N/A
CGI_10008703	4860	8	57	1.46535	10.602	2.85503	Up	1.8e-10	2.79e-09	IPR002126; Cadherin IPR015919; Cadherin-like	GO:0005509; calcium ion binding; Molecular Function GO:0007156; homophilic cell adhesion; Biological Process GO:0016020; membrane; Cellular Component	cdh23; cadherin-like 23; K06813 cadherin 23	FAT4_HUMAN Protocadherin Fat 4 OS=Homo sapiens GN=FAT4 PE=2 SV=2	A9UIA7_NEMVE Hedgling (Fragment) OS=Nematostella vectensis PE=2 SV=1
CGI_10028314	2091	4	28	0.717016	5.17094	2.85035	Up	1.09e-05	8.56e-05	#N/A	#N/A	#N/A	#N/A	#N/A
CGI_10017546	2307	5	37	0.974825	7.00125	2.8444	Up	2.5e-07	2.6e-06	#N/A	#N/A	#N/A	#N/A	#N/A
CGI_10020673	1278	42	302	7.91874	56.6117	2.83776	Up	6.62e-50	5e-48	#N/A	#N/A	#N/A	#N/A	#N/A
CGI_10014096	468	4	30	0.800898	5.70456	2.83243	Up	3.47e-06	2.99e-05	NA	NA	NA	NA	B0DN71_LACBS Predicted protein OS=Laccaria bicolor (strain S238N-H82) GN=LACBIDRAFT_295117 PE=4 SV=1
CGI_10010444	342	6	42	1.09597	7.80624	2.83243	Up	5.73e-08	6.57e-07	IPR000001; Kringle IPR013806; Kringle-like fold	NA	hypothetical protein LOC100050531; K01315 plasminogen [EC:3.4.21.7]	PLMN_HORSE Plasminogen (Fragment) OS=Equus caballus GN=PLG PE=1 SV=1	Q7SXH8_DANRE Coagulation factor II (Thrombin) OS=Danio rerio GN=f2 PE=2 SV=1
CGI_10000173	264	4	27	0.709887	5.05632	2.83243	Up	1.93e-05	0.00014364	#N/A	#N/A	#N/A	#N/A	#N/A
CGI_10003908	909	4	31	0.824687	5.874	2.83243	Up	1.94e-06	1.74e-05	IPR000863; Sulfotransferase domain	GO:0008146; sulfotransferase activity; Molecular Function	SULT1B1, MGC13356, ST1B1, ST1B2, SULT1B2; sulfotransferase family, cytosolic, 1B, member 1 (EC:2.8.2.-); K01025 [EC:2.8.2.-]	ST1B1_HUMAN Sulfotransferase family cytosolic 1B member 1 OS=Homo sapiens GN=SULT1B1 PE=1 SV=2	A5D8P4_XENLA LOC100049765 protein OS=Xenopus laevis GN=LOC100049765 PE=2 SV=1
CGI_10001299	378	8	57	1.48738	10.5942	2.83243	Up	1.8e-10	2.79e-09	#N/A	#N/A	#N/A	#N/A	#N/A
CGI_10011408	387	10	74	1.93706	13.7971	2.83243	Up	1.86e-13	3.76e-12	IPR004365; Nucleic acid binding, OB-fold, tRNA/helicase-type IPR016027; Nucleic acid-binding, OB-fold-like	GO:0003676; nucleic acid binding; Molecular Function	nucleic acid binding OB-fold tRNA/helicase-type; K07466 replication factor A1	SOSB2_HUMAN SOSS complex subunit B2 OS=Homo sapiens GN=OBFC2A PE=1 SV=1	C3Y4U9_BRAFL Putative uncharacterized protein (Fragment) OS=Branchiostoma floridae GN=BRAFLDRAFT_278435 PE=4 SV=1
CGI_10006209	1845	12	85	2.2347	15.8448	2.82585	Up	5.93e-15	1.36e-13	#N/A	#N/A	#N/A	#N/A	#N/A
CGI_10000149	201	40	280	7.45911	52.4649	2.81428	Up	9.63e-46	6.7e-44	NA	NA	NA	NA	Q1RL39_CIOIN Zinc finger protein (Fragment) OS=Ciona intestinalis GN=Ci-ZF(CCHC)-26 PE=2 SV=1
CGI_10015876	4380	65	455	12.1945	85.334	2.80689	Up	2.5e-73	2.68e-71	#N/A	#N/A	#N/A	#N/A	#N/A
CGI_10021013	873	101	702	18.8913	131.652	2.80094	Up	8.86e-112	1.39e-109	#N/A	#N/A	#N/A	#N/A	#N/A
CGI_10023377	2004	4	31	0.841662	5.86169	2.8	Up	1.94e-06	1.74e-05	#N/A	#N/A	#N/A	#N/A	#N/A
CGI_10008085	603	13	92	2.48637	17.2669	2.7959	Up	4.54e-16	1.13e-14	IPR005818; Histone H1/H5 IPR005819; Histone H5	GO:0000786; nucleosome; Cellular Component GO:0003677; DNA binding; Molecular Function GO:0005634; nucleus; Cellular Component GO:0006334; nucleosome assembly; Biological Process	histone H1, putative; K11275 histone H1/5	H1D_STRPU Histone H1-delta OS=Strongylocentrotus purpuratus PE=3 SV=1	Q6WV86_MYTGA Histone H1 OS=Mytilus galloprovincialis GN=H1 PE=3 SV=1
CGI_10003748	1290	3	22	0.581117	4.03565	2.7959	Up	8.8e-05	0.000565321	IPR017853; Glycoside hydrolase, catalytic core	NA	NA	MANA_MYTED Mannan endo-1,4-beta-mannosidase OS=Mytilus edulis PE=1 SV=1	Q2MH89_HALDI Beta-1,4-mannanase OS=Haliotis discus hannai GN=HdMan1 PE=2 SV=1
CGI_10009622	519	6	40	1.0833	7.4588	2.78352	Up	1.77e-07	1.89e-06	IPR001025; Bromo adjacent homology (BAH) domain	GO:0003677; DNA binding; Molecular Function	rere, atn1l, dnb1; arginine-glutamic acid dipeptide (RE) repeats; K05628 arginine-glutamic acid dipeptide (RE) repeats	RERE_RAT Arginine-glutamic acid dipeptide repeats protein OS=Rattus norvegicus GN=Rere PE=2 SV=2	B1AS11_MOUSE Arginine glutamic acid dipeptide (RE) repeats (Fragment) OS=Mus musculus GN=Rere PE=4 SV=1
CGI_10008243	354	8	58	1.58822	10.9354	2.78352	Up	1.02e-10	1.64e-09	#N/A	#N/A	#N/A	#N/A	#N/A
CGI_10003757	483	6	43	1.16404	8.01473	2.78352	Up	3.24e-08	3.82e-07	#N/A	#N/A	#N/A	#N/A	#N/A
CGI_10004562	1956	62	422	11.5934	79.1639	2.77154	Up	4.15e-67	4.16e-65	IPR021859; Protein of unknown function DUF3469	NA	NA	NA	NA
CGI_10003140	744	9	64	1.76327	12.021	2.76923	Up	1.35e-11	2.33e-10	IPR020993; Centromere protein Cenp-K	GO:0005634; nucleus; Cellular Component	CENPK; centromere protein K; K11503 centromere protein K	CENPK_CHICK Centromere protein K OS=Gallus gallus GN=CENPK PE=1 SV=1	C3Y1F4_BRAFL Putative uncharacterized protein OS=Branchiostoma floridae GN=BRAFLDRAFT_123589 PE=4 SV=1
CGI_10025838	1116	17	116	3.19067	21.6497	2.76242	Up	1.51e-19	4.63e-18	#N/A	#N/A	#N/A	#N/A	#N/A
CGI_10010510	339	6	40	1.10566	7.48156	2.75843	Up	1.77e-07	1.89e-06	NA	NA	NA	CBPC1_XENLA Cytosolic carboxypeptidase 1 OS=Xenopus laevis GN=agtpbp1 PE=2 SV=1	B4DIT6_HUMAN cDNA FLJ58186, highly similar to Homo sapiens ATP/GTP binding protein 1 (AGTPBP1), mRNA OS=Homo sapiens PE=2 SV=1
CGI_10022802	546	4	25	0.686484	4.64514	2.75843	Up	5.95e-05	0.000397806	#N/A	#N/A	#N/A	#N/A	#N/A
CGI_10003012	504	4	27	0.743691	5.03224	2.75843	Up	1.93e-05	0.000143597	#N/A	#N/A	#N/A	#N/A	#N/A
CGI_10022222	2097	13	86	2.41301	16.0413	2.73289	Up	1.31e-14	2.93e-13	#N/A	#N/A	#N/A	#N/A	#N/A
CGI_10012457	717	4	28	0.784143	5.21287	2.73289	Up	1.09e-05	8.57e-05	#N/A	#N/A	#N/A	#N/A	#N/A
CGI_10012777	570	5	35	0.986369	6.55724	2.73289	Up	7.84e-07	7.53e-06	#N/A	#N/A	#N/A	#N/A	#N/A
CGI_10008601	228	13	87	2.46592	16.3931	2.73289	Up	7.52e-15	1.7e-13	IPR001926; Pyridoxal phosphate-dependent enzyme, beta subunit	GO:0003824; catalytic activity; Molecular Function GO:0008152; metabolic process; Biological Process GO:0030170; pyridoxal phosphate binding; Molecular Function	hypothetical protein LOC100036942; K01752 L-serine dehydratase [EC:4.3.1.17]	SDSL_HUMAN Serine dehydratase-like OS=Homo sapiens GN=SDSL PE=1 SV=1	A1KYC1_APLCA Serine dehydratase OS=Aplysia californica PE=2 SV=1
CGI_10005903	5904	9	59	1.68237	11.0561	2.71627	Up	2.24e-10	3.46e-09	IPR001680; WD40 repeat IPR011046; WD40 repeat-like-containing domain IPR016024; Armadillo-type fold IPR017986; WD40-repeat-containing domain IPR019781; WD40 repeat, subgroup IPR019782; WD40 repeat 2	GO:0005488; binding; Molecular Function GO:0005515; protein binding; Molecular Function	similar to U3 small nucleolar RNA-interacting protein 2 (U3 small nucleolar ribonucleoprotein-associated 55 kDa protein) (U3 snoRNP-associated 55 kDa protein) (U3-55K) (RRP9 homolog); K14793 ribosomal RNA-processing protein 9	WDR87_HUMAN WD repeat-containing protein 87 OS=Homo sapiens GN=WDR87 PE=2 SV=2	C3YPC7_BRAFL Putative uncharacterized protein OS=Branchiostoma floridae GN=BRAFLDRAFT_127384 PE=4 SV=1
CGI_10027969	2892	5	32	0.907241	5.95428	2.71437	Up	4.26e-06	3.61e-05	#N/A	#N/A	#N/A	#N/A	#N/A
CGI_10028044	2169	9	60	1.72808	11.3239	2.71213	Up	1.28e-10	2.05e-09	#N/A	#N/A	#N/A	#N/A	#N/A
CGI_10002396	447	13	88	2.51557	16.4245	2.70689	Up	4.3e-15	9.94e-14	IPR000837; Fos transforming protein IPR004827; Basic-leucine zipper (bZIP) transcription factor IPR011616; bZIP transcription factor, bZIP-1	GO:0003677; DNA binding; Molecular Function GO:0003700; sequence-specific DNA binding transcription factor activity; Molecular Function GO:0005634; nucleus; Cellular Component GO:0006355; regulation of transcription, DNA-dependent; Biological Process GO:0043565; sequence-specific DNA binding; Molecular Function GO:0046983; protein dimerization activity; Molecular Function	BATF3; basic leucine zipper transcription factor, ATF-like 3; K09034 ATF-like basic leucine zipper transcriptional factor	BATF3_HUMAN Basic leucine zipper transcriptional factor ATF-like 3 OS=Homo sapiens GN=BATF3 PE=1 SV=1	Q4H3V9_CIOIN Transcription factor protein OS=Ciona intestinalis GN=Ci-ATF3 PE=2 SV=1
CGI_10024166	1689	4	27	0.776714	5.05811	2.70314	Up	1.93e-05	0.000143512	#N/A	#N/A	#N/A	#N/A	#N/A
CGI_10007795	1437	8	50	1.43459	9.28926	2.69492	Up	9.05e-09	1.16e-07	IPR000536; Nuclear hormone receptor, ligand-binding, core IPR001628; Zinc finger, nuclear hormone receptor-type IPR001723; Steroid hormone receptor IPR008946; Nuclear hormone receptor, ligand-binding	GO:0003677; DNA binding; Molecular Function GO:0003700; sequence-specific DNA binding transcription factor activity; Molecular Function GO:0003707; steroid hormone receptor activity; Molecular Function GO:0004879; ligand-dependent nuclear receptor activity; Molecular Function GO:0005634; nucleus; Cellular Component GO:0006355; regulation of transcription, DNA-dependent; Biological Process GO:0008…	Rorb, MGC38728, Nr1f2, RZR-beta, RZRB; RAR-related orphan receptor beta; K08533 RAR-related orphan receptor beta	RORB_MOUSE Nuclear receptor ROR-beta OS=Mus musculus GN=Rorb PE=2 SV=3	B3F205_SHEEP Retinoid-related orphan receptor beta OS=Ovis aries GN=Nr1f2 PE=2 SV=1
CGI_10026765	615	23	147	4.26625	27.5656	2.69183	Up	1.48e-23	5.54e-22	#N/A	#N/A	#N/A	#N/A	#N/A
CGI_10027366	414	5	31	0.905363	5.80377	2.68042	Up	7.43e-06	6.05e-05	#N/A	#N/A	#N/A	#N/A	#N/A
CGI_10005196	1311	7	44	1.28657	8.24746	2.68042	Up	6.97e-08	7.85e-07	IPR001678; Bacterial Fmu (Sun)/eukaryotic nucleolar NOL1/Nop2p IPR023267; RNA (C5-cytosine) methyltransferase	NA	Fmu (Sun) domain protein; K03500 ribosomal RNA small subunit methyltransferase B [EC:2.1.1.-]	NSUN6_MOUSE Putative methyltransferase NSUN6 OS=Mus musculus GN=Nsun6 PE=2 SV=2	C3ZX25_BRAFL Putative uncharacterized protein OS=Branchiostoma floridae GN=BRAFLDRAFT_116066 PE=4 SV=1
CGI_10024738	318	6	40	1.17868	7.55585	2.68042	Up	1.77e-07	1.89e-06	#N/A	#N/A	#N/A	#N/A	#N/A
CGI_10013412	759	4	25	0.740751	4.74854	2.68042	Up	5.95e-05	0.000398018	#N/A	#N/A	#N/A	#N/A	#N/A
CGI_10026122	702	13	82	2.40269	15.4023	2.68042	Up	1.2e-13	2.46e-12	#N/A	#N/A	#N/A	#N/A	#N/A
CGI_10008317	159	6	40	1.17868	7.55585	2.68042	Up	1.77e-07	1.89e-06	#N/A	#N/A	#N/A	#N/A	#N/A
CGI_10003793	2481	4	28	0.830919	5.32656	2.68042	Up	1.09e-05	8.57e-05	#N/A	#N/A	#N/A	#N/A	#N/A
CGI_10015811	201	5	32	0.932389	5.97702	2.68042	Up	4.26e-06	3.61e-05	#N/A	#N/A	#N/A	#N/A	#N/A
CGI_10010611	417	10	61	1.7977	11.524	2.68042	Up	2.69e-10	4.07e-09	IPR002347; Glucose/ribitol dehydrogenase	GO:0008152; metabolic process; Biological Process GO:0016491; oxidoreductase activity; Molecular Function GO:0055114; oxidation-reduction process; Biological Process	hypothetical protein ; K00079 carbonyl reductase (NADPH) [EC:1.1.1.184]	CBR1_PONAB Carbonyl reductase [NADPH] 1 OS=Pongo abelii GN=CBR1 PE=2 SV=3	Q8UVJ2_ORENI Carbonyl reductase-like 20beta-hydroxysteroid dehydrogenase OS=Oreochromis niloticus PE=2 SV=1
CGI_10021082	786	62	400	11.6833	74.8952	2.68042	Up	8.07e-62	7.4e-60	#N/A	#N/A	#N/A	#N/A	#N/A
CGI_10000349	321	9	60	1.7515	11.2279	2.68042	Up	1.28e-10	2.05e-09	IPR001849; Pleckstrin homology domain	GO:0005515; protein binding; Molecular Function	NA	ANLN_XENLA Actin-binding protein anillin OS=Xenopus laevis GN=anln PE=1 SV=1	A4IFW5_DANRE Anln-like protein OS=Danio rerio GN=si:ch211-197n10.2 PE=2 SV=1
CGI_10007760	1533	10	62	1.83376	11.6681	2.6697	Up	1.55e-10	2.44e-09	IPR005101; DNA photolyase, FAD-binding/Cryptochrome, C-terminal IPR006050; DNA photolyase, N-terminal	GO:0003913; DNA photolyase activity; Molecular Function GO:0006281; DNA repair; Biological Process	DNA photolyase ; K02295 cryptochrome	CRY1_CHICK Cryptochrome-1 OS=Gallus gallus GN=CRY1 PE=2 SV=1	Q9I910_XENLA 6-4 photolyase OS=Xenopus laevis GN=Xl64phr PE=2 SV=1
CGI_10008070	600	13	84	2.4988	15.7959	2.66024	Up	3.98e-14	8.51e-13	IPR005818; Histone H1/H5 IPR005819; Histone H5	GO:0000786; nucleosome; Cellular Component GO:0003677; DNA binding; Molecular Function GO:0005634; nucleus; Cellular Component GO:0006334; nucleosome assembly; Biological Process	histone H1, putative; K11275 histone H1/5	H1D_STRPU Histone H1-delta OS=Strongylocentrotus purpuratus PE=3 SV=1	Q6WV86_MYTGA Histone H1 OS=Mytilus galloprovincialis GN=H1 PE=3 SV=1
CGI_10008080	600	13	84	2.4988	15.7959	2.66024	Up	3.98e-14	8.5e-13	IPR005818; Histone H1/H5 IPR005819; Histone H5	GO:0000786; nucleosome; Cellular Component GO:0003677; DNA binding; Molecular Function GO:0005634; nucleus; Cellular Component GO:0006334; nucleosome assembly; Biological Process	histone H1, putative; K11275 histone H1/5	H1D_STRPU Histone H1-delta OS=Strongylocentrotus purpuratus PE=3 SV=1	Q6WV86_MYTGA Histone H1 OS=Mytilus galloprovincialis GN=H1 PE=3 SV=1
CGI_10008075	600	13	84	2.4988	15.7959	2.66024	Up	3.98e-14	8.5e-13	IPR005818; Histone H1/H5 IPR005819; Histone H5	GO:0000786; nucleosome; Cellular Component GO:0003677; DNA binding; Molecular Function GO:0005634; nucleus; Cellular Component GO:0006334; nucleosome assembly; Biological Process	histone H1, putative; K11275 histone H1/5	H1D_STRPU Histone H1-delta OS=Strongylocentrotus purpuratus PE=3 SV=1	Q6WV86_MYTGA Histone H1 OS=Mytilus galloprovincialis GN=H1 PE=3 SV=1
CGI_10008030	906	6	35	1.03427	6.4828	2.648	Up	2.83e-06	2.48e-05	NA	NA	NA	NA	Q6ITV5_BRABE Apextrin OS=Branchiostoma belcheri tsingtauense PE=2 SV=1
CGI_10014945	819	6	38	1.14414	7.17145	2.648	Up	5.42e-07	5.36e-06	IPR001073; Complement C1q protein IPR008983; Tumour necrosis factor-like	GO:0005515; protein binding; Molecular Function	NA	C1QL4_MOUSE Complement C1q-like protein 4 OS=Mus musculus GN=C1ql4 PE=2 SV=1	Q8JI26_SALFO C1q-like adipose specific protein OS=Salvelinus fontinalis PE=2 SV=1
CGI_10019828	1818	20	127	3.81418	23.8631	2.64534	Up	1.8e-20	5.9e-19	#N/A	#N/A	#N/A	#N/A	#N/A
CGI_10013665	753	5	33	0.995538	6.20456	2.63978	Up	2.43e-06	2.15e-05	IPR001031; Thioesterase	GO:0009058; biosynthetic process; Biological Process GO:0016788; hydrolase activity, acting on ester bonds; Molecular Function	olah, MGC69559, thedc1; oleoyl-ACP hydrolase (EC:3.1.2.14); K01071 oleoyl-[acyl-carrier-protein] hydrolase [EC:3.1.2.14]	SAST_RAT S-acyl fatty acid synthase thioesterase, medium chain OS=Rattus norvegicus GN=Olah PE=1 SV=1	Q6NVK7_XENTR Thioesterase domain containing 1 OS=Xenopus tropicalis GN=olah PE=2 SV=1
CGI_10001256	345	12	72	2.17287	13.5421	2.63978	Up	8.09e-12	1.42e-10	#N/A	#N/A	#N/A	#N/A	#N/A
CGI_10009073	888	5	28	0.84419	5.2613	2.63978	Up	3.86e-05	0.000268066	#N/A	#N/A	#N/A	#N/A	#N/A
CGI_10007984	804	9	54	1.63168	10.1277	2.63388	Up	3.54e-09	4.76e-08	#N/A	#N/A	#N/A	#N/A	#N/A
CGI_10001111	1443	5	30	0.909127	5.64289	2.63388	Up	1.29e-05	9.98e-05	IPR010776; Tat binding protein 1-interacting	NA	psmc3ip; PSMC3 interacting protein; K06695 26S proteasome regulatory subunit, ATPase 3, interacting protein	HOP2_XENLA Homologous-pairing protein 2 homolog OS=Xenopus laevis GN=psmc3ip PE=2 SV=1	B2RZG2_XENTR LOC100170440 protein OS=Xenopus tropicalis GN=psmc3ip PE=2 SV=1
CGI_10013322	1533	5	28	0.855754	5.31161	2.63388	Up	3.86e-05	0.000267991	IPR001680; WD40 repeat IPR011046; WD40 repeat-like-containing domain IPR017986; WD40-repeat-containing domain IPR019781; WD40 repeat, subgroup IPR019782; WD40 repeat 2	GO:0005515; protein binding; Molecular Function	similar to Cdc20; K03363 cell division cycle 20, cofactor of APC complex	CDC20_PIG Cell division cycle protein 20 homolog OS=Sus scrofa GN=CDC20 PE=2 SV=1	O61588_SPISO Cdc20 OS=Spisula solidissima PE=2 SV=1
CGI_10003851	870	3	21	0.646242	3.98926	2.62597	Up	0.000156522	0.000946732	IPR000276; 7TM GPCR, rhodopsin-like IPR017452; GPCR, rhodopsin-like superfamily	GO:0007186; G-protein coupled receptor protein signaling pathway; Biological Process GO:0016021; integral to membrane; Cellular Component	GH16036 gene product from transcript GH16036-RA; K04165 Octopamine receptor	OAR_DROME Tyramine/octopamine receptor OS=Drosophila melanogaster GN=TyrR PE=2 SV=2	C3YCW9_BRAFL Putative uncharacterized protein OS=Branchiostoma floridae GN=BRAFLDRAFT_87417 PE=3 SV=1
CGI_10021934	633	5	29	0.888199	5.48287	2.62597	Up	2.24e-05	0.000165139	#N/A	#N/A	#N/A	#N/A	#N/A
CGI_10027481	651	9	57	1.72728	10.6625	2.62597	Up	6.81e-10	9.92e-09	#N/A	#N/A	#N/A	#N/A	#N/A
CGI_10014489	291	10	64	1.93206	11.9266	2.62597	Up	5.15e-11	8.49e-10	IPR002082; Aspartate carbamoyltransferase, eukaryotic IPR006130; Aspartate/ornithine carbamoyltransferase IPR006131; Aspartate/ornithine carbamoyltransferase, Asp/Orn-binding domain	GO:0004070; aspartate carbamoyltransferase activity; Molecular Function GO:0006207; 'de novo' pyrimidine base biosynthetic process; Biological Process GO:0006520; cellular amino acid metabolic process; Biological Process GO:0016597; amino acid binding; Molecular Function GO:0016743; carboxyl- or carbamoyltransferase activity; Molecular Function	similar to carbamoyl-phosphate synthase large chain; K11540 carbamoyl-phosphate synthase / aspartate carbamoyltransferase / dihydroorotase [EC:6.3.5.5 2.1.3.2 3.5.2.3]	PYR1_SQUAC CAD protein OS=Squalus acanthias GN=CAD PE=2 SV=1	C3Y1A4_BRAFL Putative uncharacterized protein OS=Branchiostoma floridae GN=BRAFLDRAFT_123555 PE=4 SV=1
CGI_10005460	2397	5	31	0.938223	5.79166	2.62597	Up	7.43e-06	6.05e-05	#N/A	#N/A	#N/A	#N/A	#N/A
CGI_10000662	948	20	122	3.75611	22.9518	2.6113	Up	2.78e-19	8.39e-18	IPR000768; NAD:arginine ADP-ribosyltransferase, ART	GO:0003956; NAD(P)+-protein-arginine ADP-ribosyltransferase activity; Molecular Function GO:0006471; protein ADP-ribosylation; Biological Process	NA	NA	Q88A91_PSESM Type III effector HopU1 OS=Pseudomonas syringae pv. tomato GN=hopU1 PE=4 SV=1
CGI_10023760	1236	20	123	3.79066	23.1118	2.60811	Up	1.61e-19	4.93e-18	#N/A	#N/A	#N/A	#N/A	#N/A
CGI_10016843	630	16	96	2.97476	18.0101	2.59796	Up	2.54e-15	5.99e-14	#N/A	#N/A	#N/A	#N/A	#N/A
CGI_10008290	414	5	29	0.905363	5.48134	2.59796	Up	2.24e-05	0.000165091	IPR000463; Cytosolic fatty-acid binding IPR000566; Lipocalin/cytosolic fatty-acid binding protein IPR011038; Calycin-like	GO:0005215; transporter activity; Molecular Function GO:0005488; binding; Molecular Function GO:0006810; transport; Biological Process GO:0008289; lipid binding; Molecular Function	FABP2; fatty acid binding protein 2, intestinal; K08751 fatty acid-binding protein 2, intestinal	FABP5_CAEEL Fatty acid-binding protein homolog 5 OS=Caenorhabditis elegans GN=lbp-5 PE=2 SV=1	A7UH90_CRAGI Fatty acid binding protein OS=Crassostrea gigas PE=2 SV=1
CGI_10012814	2580	21	127	3.92254	23.7482	2.59796	Up	6.46e-20	2.03e-18	IPR009675; Xklp2 targeting protein IPR022021; Cell cycle regulated microtubule associated protein	NA	NA	TPX2_HUMAN Targeting protein for Xklp2 OS=Homo sapiens GN=TPX2 PE=1 SV=2	C3ZB39_BRAFL Putative uncharacterized protein OS=Branchiostoma floridae GN=BRAFLDRAFT_68495 PE=4 SV=1
CGI_10008424	969	49	293	9.09007	54.8274	2.59253	Up	1.02e-43	6.62e-42	IPR000011; Ubiquitin/SUMO-activating enzyme E1 IPR000594; UBA/THIF-type NAD/FAD binding fold IPR009036; Molybdenum cofactor biosynthesis, MoeB	GO:0003824; catalytic activity; Molecular Function GO:0006464; protein modification process; Biological Process GO:0008641; small protein activating enzyme activity; Molecular Function	sae1, Aos1p, MGC78909, Sua1p, aos; SUMO1 activating enzyme subunit 1; K10684 ubiquitin-like 1-activating enzyme E1 A [EC:6.3.2.19]	SAE1_XENLA SUMO-activating enzyme subunit 1 OS=Xenopus laevis GN=sae1 PE=2 SV=1	B9END7_SALSA SUMO-activating enzyme subunit 1 OS=Salmo salar GN=SAE1 PE=2 SV=1
CGI_10000389	492	10	61	1.90457	11.3952	2.58089	Up	2.69e-10	4.07e-09	IPR001134; Netrin domain IPR001820; Proteinase inhibitor I35, tissue inhibitor of metalloproteinase IPR008993; Tissue inhibitor of metalloproteinases-like, OB-fold	GO:0005515; protein binding; Molecular Function GO:0005578; proteinaceous extracellular matrix; Cellular Component GO:0008191; metalloendopeptidase inhibitor activity; Molecular Function	NA	TIMP3_CHICK Metalloproteinase inhibitor 3 OS=Gallus gallus GN=TIMP3 PE=1 SV=2	Q29AK5_DROPS GA19485 OS=Drosophila pseudoobscura pseudoobscura GN=GA19485 PE=4 SV=2
CGI_10001119	834	6	36	1.12356	6.72235	2.58089	Up	1.64e-06	1.49e-05	IPR010998; Integrase, Lambda-type, N-terminal IPR011010; DNA breaking-rejoining enzyme, catalytic core	GO:0003677; DNA binding; Molecular Function	NA	XERD_SELRU Integrase/recombinase xerD homolog OS=Selenomonas ruminantium GN=xerD PE=3 SV=1	C8WYA4_ALIAC Integrase family protein OS=Alicyclobacillus acidocaldarius subsp. acidocaldarius DSM 446 GN=Aaci_2995 PE=4 SV=1
CGI_10024548	1461	17	102	3.20688	19.0956	2.574	Up	3.41e-16	8.56e-15	#N/A	#N/A	#N/A	#N/A	#N/A
CGI_10000241	417	7	43	1.34827	8.0028	2.56939	Up	1.21e-07	1.33e-06	IPR007743; Interferon-inducible GTPase	GO:0005525; GTP binding; Molecular Function GO:0016020; membrane; Cellular Component GO:0016817; hydrolase activity, acting on acid anhydrides; Molecular Function	NA	NA	NA
CGI_10026660	612	5	29	0.918677	5.45289	2.56939	Up	2.24e-05	0.000165042	#N/A	#N/A	#N/A	#N/A	#N/A
CGI_10020422	1101	37	220	6.97894	41.2221	2.56234	Up	4.24e-33	2.12e-31	#N/A	#N/A	#N/A	#N/A	#N/A
CGI_10016520	402	10	58	1.86478	10.9579	2.55489	Up	1.38e-09	1.94e-08	#N/A	#N/A	#N/A	#N/A	#N/A
CGI_10016620	1692	19	110	3.5444	20.6699	2.54392	Up	5.32e-17	1.41e-15	#N/A	#N/A	#N/A	#N/A	#N/A
CGI_10013006	1788	30	175	5.66004	32.8491	2.53697	Up	2.49e-26	1.03e-24	IPR000719; Protein kinase, catalytic domain IPR000959; POLO box duplicated domain IPR002290; Serine/threonine-protein kinase domain IPR011009; Protein kinase-like domain IPR017442; Serine/threonine-protein kinase-like domain IPR020635; Tyrosine-protein kinase, catalytic domain	GO:0004672; protein kinase activity; Molecular Function GO:0004674; protein serine/threonine kinase activity; Molecular Function GO:0005515; protein binding; Molecular Function GO:0005524; ATP binding; Molecular Function GO:0006468; protein phosphorylation; Biological Process	plk1, MGC69251, PLK-1, Plx1, plk, stpk13; polo-like kinase 1 (EC:2.7.11.21); K06631 polo-like kinase 1 [EC:2.7.11.21]	PLK1_XENTR Serine/threonine-protein kinase PLK1 OS=Xenopus tropicalis GN=plk1 PE=2 SV=1	Q3TPZ2_MOUSE Putative uncharacterized protein OS=Mus musculus GN=Plk1 PE=2 SV=1
CGI_10005344	10629	4	25	0.793438	4.5965	2.53434	Up	5.95e-05	0.000397593	IPR000033; LDLR class B repeat IPR000742; Epidermal growth factor-like, type 3 IPR001881; EGF-like calcium-binding IPR002172; LDLR class A repeat IPR006210; Epidermal growth factor-like IPR009030; Growth factor, receptor	GO:0005509; calcium ion binding; Molecular Function GO:0005515; protein binding; Molecular Function GO:0016020; membrane; Cellular Component	prolow-density lipoprotein receptor-related protein 1-like; K04550 low density lipoprotein-related protein 1 (alpha-2-macroglobulin receptor)	LRP1_HUMAN Prolow-density lipoprotein receptor-related protein 1 OS=Homo sapiens GN=LRP1 PE=1 SV=1	Q4RG48_TETNG Chromosome 2 SCAF15106, whole genome shotgun sequence OS=Tetraodon nigroviridis GN=GSTENG00035018001 PE=4 SV=1
CGI_10015825	2001	20	115	3.74633	21.5473	2.52396	Up	1.22e-17	3.4e-16	#N/A	#N/A	#N/A	#N/A	#N/A
CGI_10002786	987	17	99	3.22793	18.5286	2.52107	Up	1.73e-15	4.11e-14	IPR007122; Gelsolin IPR007123; Gelsolin domain	GO:0003779; actin binding; Molecular Function	GEL3; gelosin/severin like protein; K05768 gelsolin	SEVE_DICDI Severin OS=Dictyostelium discoideum GN=sevA PE=1 SV=1	Q70MN0_CRAGI Adseverin-like protein OS=Crassostrea gigas GN=scin-l PE=2 SV=1
CGI_10009604	1608	41	235	7.69221	44.0805	2.51867	Up	1.83e-34	9.31e-33	IPR000960; Flavin-containing monooxygenase FMO IPR002257; Flavin-containing monooxygenase (FMO) 5 IPR020946; Flavin-containing monooxygenase-like	GO:0004499; flavin-containing monooxygenase activity; Molecular Function GO:0050660; FAD or FADH2 binding; Molecular Function GO:0050661; NADP or NADPH binding; Molecular Function GO:0055114; oxidation-reduction process; Biological Process	hypothetical protein; K00485 dimethylaniline monooxygenase (N-oxide forming) [EC:1.14.13.8]	FMO5_CAVPO Dimethylaniline monooxygenase [N-oxide-forming] 5 OS=Cavia porcellus GN=FMO5 PE=2 SV=2	C3ZTI6_BRAFL Putative uncharacterized protein OS=Branchiostoma floridae GN=BRAFLDRAFT_113828 PE=4 SV=1
CGI_10021009	1392	8	45	1.48097	8.43882	2.5105	Up	1.38e-07	1.5e-06	#N/A	#N/A	#N/A	#N/A	#N/A
CGI_10006431	207	5	28	0.905363	5.15891	2.5105	Up	3.86e-05	0.000268289	#N/A	#N/A	#N/A	#N/A	#N/A
CGI_10025155	564	5	30	0.996862	5.68029	2.5105	Up	1.29e-05	9.98e-05	#N/A	#N/A	#N/A	#N/A	#N/A
CGI_10022988	189	5	30	0.991588	5.65023	2.5105	Up	1.29e-05	9.98e-05	#N/A	#N/A	#N/A	#N/A	#N/A
CGI_10027786	204	5	28	0.918677	5.23477	2.5105	Up	3.86e-05	0.000267917	#N/A	#N/A	#N/A	#N/A	#N/A
CGI_10028146	348	6	33	1.07707	6.13732	2.5105	Up	8.36e-06	6.72e-05	#N/A	#N/A	#N/A	#N/A	#N/A
CGI_10007484	1554	6	33	1.08539	6.18471	2.5105	Up	8.36e-06	6.72e-05	#N/A	#N/A	#N/A	#N/A	#N/A
CGI_10028307	747	7	38	1.25442	7.14788	2.5105	Up	1.83e-06	1.66e-05	#N/A	#N/A	#N/A	#N/A	#N/A
CGI_10007539	1146	7	40	1.30827	7.45476	2.5105	Up	6.24e-07	6.12e-06	IPR001117; Multicopper oxidase, type 1 IPR008972; Cupredoxin IPR011706; Multicopper oxidase, type 2	GO:0005507; copper ion binding; Molecular Function GO:0016491; oxidoreductase activity; Molecular Function GO:0055114; oxidation-reduction process; Biological Process	hypothetical protein; K00540 [EC:1.-.-.-]	LAC4_TRAVE Laccase-4 OS=Trametes versicolor GN=LCC4 PE=3 SV=1	C3S7J3_CRAGI Multicopper oxidase OS=Crassostrea gigas PE=2 SV=1
CGI_10023523	1050	81	459	15.1713	86.0672	2.50412	Up	2.59e-65	2.54e-63	#N/A	#N/A	#N/A	#N/A	#N/A
CGI_10027870	2139	7	42	1.40185	7.92558	2.49918	Up	2.1e-07	2.22e-06	#N/A	#N/A	#N/A	#N/A	#N/A
CGI_10028654	5829	5	30	0.996691	5.63351	2.49882	Up	1.29e-05	9.97e-05	#N/A	#N/A	#N/A	#N/A	#N/A
CGI_10003000	2172	5	26	0.862846	4.85518	2.49235	Up	0.000113074	0.000712333	IPR001073; Complement C1q protein IPR008983; Tumour necrosis factor-like	GO:0005515; protein binding; Molecular Function	LAMA3; laminin, alpha 3; K06240 laminin, alpha 3/5	C1QL2_HUMAN Complement C1q-like protein 2 OS=Homo sapiens GN=C1QL2 PE=2 SV=1	Q4SRJ3_TETNG Chromosome undetermined SCAF14526, whole genome shotgun sequence. (Fragment) OS=Tetraodon nigroviridis GN=GSTENG00013887001 PE=4 SV=1
CGI_10008416	873	30	167	5.58151	31.3457	2.48954	Up	1.79e-24	6.9e-23	IPR004031; PMP-22/EMP/MP20/Claudin	GO:0016020; membrane; Cellular Component	NA	NA	Q7PR40_ANOGA AGAP002361-PA OS=Anopheles gambiae GN=AGAP002361 PE=4 SV=1
CGI_10003372	1422	290	1626	54.4306	304.804	2.48539	Up	3.02e-225	9.01e-223	IPR004279; Perilipin	NA	perilipin-1-like; K08768 perilipin	ADFP_PIG Adipophilin OS=Sus scrofa GN=ADFP PE=2 SV=1	C3Z8U8_BRAFL Putative uncharacterized protein (Fragment) OS=Branchiostoma floridae GN=BRAFLDRAFT_237490 PE=4 SV=1
CGI_10008757	2658	237	1327	44.42	248.743	2.48538	Up	5.2e-184	1.28e-181	IPR003100; Argonaute/Dicer protein, PAZ IPR003165; Stem cell self-renewal protein Piwi IPR012337; Ribonuclease H-like	GO:0003676; nucleic acid binding; Molecular Function GO:0005515; protein binding; Molecular Function	hypothetical protein; K02156 aubergine	PIWL1_HUMAN Piwi-like protein 1 OS=Homo sapiens GN=PIWIL1 PE=1 SV=1	C3XV20_BRAFL Putative uncharacterized protein OS=Branchiostoma floridae GN=BRAFLDRAFT_126411 PE=4 SV=1
CGI_10023570	2016	106	591	19.8008	110.842	2.48487	Up	1.01e-82	1.21e-80	#N/A	#N/A	#N/A	#N/A	#N/A
CGI_10002069	2694	5	29	0.97392	5.45046	2.4845	Up	2.24e-05	0.000164993	IPR001846; von Willebrand factor, type D domain	NA	NA	VWDE_MOUSE von Willebrand factor D and EGF domain-containing protein OS=Mus musculus GN=Vwde PE=2 SV=2	C3Z1Z3_BRAFL Putative uncharacterized protein OS=Branchiostoma floridae GN=BRAFLDRAFT_80496 PE=4 SV=1
CGI_10005258	624	10	54	1.80202	10.0543	2.48012	Up	1.18e-08	1.48e-07	IPR014830; Glycolipid transfer protein domain	GO:0005737; cytoplasm; Cellular Component GO:0017089; glycolipid transporter activity; Molecular Function GO:0046836; glycolipid transport; Biological Process GO:0051861; glycolipid binding; Molecular Function	hypothetical protein ; K08051 pleckstrin homology domain containing, family A (phosphoinositide binding specific) member 8	GLTP_DANRE Glycolipid transfer protein OS=Danio rerio GN=gltp PE=3 SV=1	A7S549_NEMVE Predicted protein OS=Nematostella vectensis GN=v1g166581 PE=4 SV=1
CGI_10002070	1053	6	32	1.06786	5.9581	2.48012	Up	1.43e-05	0.000109542	#N/A	#N/A	#N/A	#N/A	#N/A
CGI_10016764	5547	12	67	2.26365	12.5858	2.47508	Up	1.2e-10	1.92e-09	#N/A	#N/A	#N/A	#N/A	#N/A
CGI_10011800	1125	22	123	4.16467	23.1377	2.47397	Up	1.88e-18	5.42e-17	IPR009668; RNA polymerase I associated factor, A49-like	GO:0003677; DNA binding; Molecular Function GO:0003899; DNA-directed RNA polymerase activity; Molecular Function GO:0005634; nucleus; Cellular Component GO:0006350; transcription; Biological Process	hypothetical protein; K03005 DNA-directed RNA polymerase I subunit RPA49	RPA49_HUMAN DNA-directed RNA polymerase I subunit RPA49 OS=Homo sapiens GN=POLR1E PE=1 SV=2	C3Y3C6_BRAFL Putative uncharacterized protein OS=Branchiostoma floridae GN=BRAFLDRAFT_125950 PE=4 SV=1
CGI_10013667	1065	19	104	3.51944	19.553	2.47397	Up	1.31e-15	3.14e-14	IPR003593; ATPase, AAA+ type, core IPR003959; ATPase, AAA-type, core IPR008921; DNA polymerase III, clamp loader complex, gamma/delta/delta subunit, C-terminal IPR019483; DNA polymerase III, clamp-loader complex, subunit E, C-terminal	GO:0000166; nucleotide binding; Molecular Function GO:0003677; DNA binding; Molecular Function GO:0005524; ATP binding; Molecular Function GO:0005634; nucleus; Cellular Component GO:0006260; DNA replication; Biological Process GO:0017111; nucleoside-triphosphatase activity; Molecular Function	hypothetical protein ; K10756 replication factor C subunit 3/5	RFC3_MOUSE Replication factor C subunit 3 OS=Mus musculus GN=Rfc3 PE=2 SV=1	A7S695_NEMVE Predicted protein OS=Nematostella vectensis GN=v1g166966 PE=4 SV=1
CGI_10004204	1260	12	66	2.23107	12.3952	2.47397	Up	2.05e-10	3.17e-09	#N/A	#N/A	#N/A	#N/A	#N/A
CGI_10009790	405	32	178	6.01563	33.2893	2.46827	Up	5.61e-26	2.27e-24	IPR000884; Thrombospondin, type 1 repeat	NA	NA	HMCN1_HUMAN Hemicentin-1 OS=Homo sapiens GN=HMCN1 PE=1 SV=2	C3Z1G2_BRAFL Putative uncharacterized protein OS=Branchiostoma floridae GN=BRAFLDRAFT_123130 PE=4 SV=1
CGI_10028585	318	13	69	2.35736	13.0129	2.46469	Up	1.33e-10	2.12e-09	#N/A	#N/A	#N/A	#N/A	#N/A
CGI_10002978	798	5	28	0.939399	5.18557	2.46469	Up	3.86e-05	0.00026814	#N/A	#N/A	#N/A	#N/A	#N/A
CGI_10011143	2619	7	38	1.28804	7.08463	2.45951	Up	1.83e-06	1.66e-05	IPR001752; Kinesin, motor domain	GO:0003777; microtubule motor activity; Molecular Function GO:0005524; ATP binding; Molecular Function GO:0007018; microtubule-based movement; Biological Process	KRP110; K10402 kinesin family member 20/23	KIF23_HUMAN Kinesin-like protein KIF23 OS=Homo sapiens GN=KIF23 PE=1 SV=3	Q9GQ59_STRPU KRP110 OS=Strongylocentrotus purpuratus PE=2 SV=1
CGI_10020694	1425	7	38	1.31516	7.21297	2.45536	Up	1.83e-06	1.66e-05	#N/A	#N/A	#N/A	#N/A	#N/A
CGI_10023904	3759	7	38	1.29627	7.10225	2.45391	Up	1.83e-06	1.66e-05	#N/A	#N/A	#N/A	#N/A	#N/A
CGI_10018175	2394	12	64	2.19193	11.9882	2.45134	Up	5.92e-10	8.68e-09	#N/A	#N/A	#N/A	#N/A	#N/A
CGI_10011289	1179	31	170	5.8814	31.8149	2.43547	Up	1.19e-24	4.61e-23	IPR000795; Protein synthesis factor, GTP-binding IPR004160; Translation elongation factor EFTu/EF1A, C-terminal IPR004161; Translation elongation factor EFTu/EF1A, domain 2 IPR009000; Translation elongation/initiation factor/Ribosomal, beta-barrel IPR009001; Translation elongation factor EF1A/initiation factor IF2gamma, C-terminal	GO:0003924; GTPase activity; Molecular Function GO:0005525; GTP binding; Molecular Function	similar to CG12736-PA; K02358 elongation factor EF-Tu [EC:3.6.5.3]	EFTU_RAT Elongation factor Tu, mitochondrial OS=Rattus norvegicus GN=Tufm PE=1 SV=1	Q4S9H0_TETNG Elongation factor Tu (Fragment) OS=Tetraodon nigroviridis GN=GSTENG00021887001 PE=3 SV=1
CGI_10023438	2193	27	148	5.1275	27.6956	2.43333	Up	1.21e-21	4.19e-20	#N/A	#N/A	#N/A	#N/A	#N/A
CGI_10004227	2316	15	81	2.83219	15.2737	2.43106	Up	2.38e-12	4.39e-11	#N/A	#N/A	#N/A	#N/A	#N/A
CGI_10012000	1971	8	43	1.52134	8.12705	2.41739	Up	4.04e-07	4.09e-06	IPR000198; Rho GTPase-activating protein domain IPR002219; Protein kinase C-like, phorbol ester/diacylglycerol binding IPR008936; Rho GTPase activation protein	GO:0005622; intracellular; Cellular Component GO:0007165; signal transduction; Biological Process GO:0023034; intracellular signaling pathway; Biological Process	similar to myosin-IXb; K10360 myosin IX	RGAP1_HUMAN Rac GTPase-activating protein 1 OS=Homo sapiens GN=RACGAP1 PE=1 SV=1	A7RHX5_NEMVE Predicted protein OS=Nematostella vectensis GN=v1g238395 PE=4 SV=1
CGI_10013728	1203	8	44	1.55786	8.32212	2.41739	Up	2.37e-07	2.48e-06	NA	NA	NA	NA	Q59E00_DROME Quick-to-court, isoform E OS=Drosophila melanogaster GN=qtc PE=2 SV=1
CGI_10001881	450	4	24	0.832934	4.44956	2.41739	Up	0.000103716	0.000658014	IPR011545; DNA/RNA helicase, DEAD/DEAH box type, N-terminal IPR014021; Helicase, superfamily 1/2, ATP-binding domain	GO:0003676; nucleic acid binding; Molecular Function GO:0005524; ATP binding; Molecular Function GO:0008026; ATP-dependent helicase activity; Molecular Function	ATP-dependent DNA helicase RecQ; K03654 ATP-dependent DNA helicase RecQ [EC:3.6.4.12]	RECQ_ECOLI ATP-dependent DNA helicase recQ OS=Escherichia coli (strain K12) GN=recQ PE=1 SV=5	Q2WBX7_PLADU Putative RecQ family DNA helicase protein OS=Platynereis dumerilii GN=recq PE=2 SV=1
CGI_10020352	1065	9	50	1.75972	9.40047	2.41739	Up	3.09e-08	3.66e-07	#N/A	#N/A	#N/A	#N/A	#N/A
CGI_10000333	264	15	81	2.83955	15.1689	2.41739	Up	2.38e-12	4.39e-11	NA	NA	NA	IPO9_HUMAN Importin-9 OS=Homo sapiens GN=IPO9 PE=1 SV=3	B1ASV5_HUMAN Importin 9 OS=Homo sapiens GN=IPO9 PE=2 SV=1
CGI_10022275	843	20	107	3.77933	20.1101	2.41172	Up	8.59e-16	2.09e-14	#N/A	#N/A	#N/A	#N/A	#N/A
CGI_10020969	693	74	392	13.7921	73.3888	2.41172	Up	1.46e-53	1.17e-51	#N/A	#N/A	#N/A	#N/A	#N/A
CGI_10008318	2013	7	40	1.3965	7.42698	2.41096	Up	6.24e-07	6.12e-06	#N/A	#N/A	#N/A	#N/A	#N/A
CGI_10008242	594	37	197	6.94111	36.8549	2.40862	Up	8.68e-28	3.76e-26	IPR002347; Glucose/ribitol dehydrogenase	GO:0008152; metabolic process; Biological Process GO:0016491; oxidoreductase activity; Molecular Function GO:0055114; oxidation-reduction process; Biological Process	Hsd17b10, Hadh2; hydroxysteroid (17-beta) dehydrogenase 10 (EC:1.1.1.35 1.1.1.178); K08683 3-hydroxyacyl-CoA dehydrogenase / 3-hydroxy-2-methylbutyryl-CoA dehydrogenase [EC:1.1.1.35 1.1.1.178]	HCD2_RAT 3-hydroxyacyl-CoA dehydrogenase type-2 OS=Rattus norvegicus GN=Hsd17b10 PE=1 SV=3	B0BMW2_RAT Hydroxyacyl-Coenzyme A dehydrogenase type II OS=Rattus norvegicus GN=Hsd17b10 PE=2 SV=1
CGI_10006571	1341	7	36	1.25779	6.66936	2.40666	Up	5.3e-06	4.43e-05	IPR001810; F-box domain, cyclin-like	GO:0005515; protein binding; Molecular Function	FBXO47; F-box protein 47; K10321 F-box protein 47	FBX47_HUMAN F-box only protein 47 OS=Homo sapiens GN=FBXO47 PE=2 SV=1	C3ZKF1_BRAFL Putative uncharacterized protein OS=Branchiostoma floridae GN=BRAFLDRAFT_69408 PE=4 SV=1
CGI_10015329	954	7	39	1.37513	7.27601	2.40358	Up	1.07e-06	1.01e-05	#N/A	#N/A	#N/A	#N/A	#N/A
CGI_10008730	918	5	29	1.02075	5.38018	2.39802	Up	2.24e-05	0.000164945	IPR007902; CHL4	NA	hypothetical protein ; K11506 centromere protein N	CENPN_RAT Centromere protein N OS=Rattus norvegicus GN=Cenpn PE=2 SV=1	A7RPW6_NEMVE Predicted protein OS=Nematostella vectensis GN=v1g200332 PE=4 SV=1
CGI_10003064	792	6	33	1.18314	6.23612	2.39802	Up	8.36e-06	6.72e-05	IPR002347; Glucose/ribitol dehydrogenase	GO:0008152; metabolic process; Biological Process GO:0016491; oxidoreductase activity; Molecular Function GO:0055114; oxidation-reduction process; Biological Process	DHRSX; dehydrogenase/reductase (SDR family) X-linked; K11170 dehydrogenase/reductase SDR family member X [EC:1.1.-.-]	DHRSX_HUMAN Dehydrogenase/reductase SDR family member on chromosome X OS=Homo sapiens GN=DHRSX PE=2 SV=2	Q66KN7_XENLA MGC85576 protein OS=Xenopus laevis GN=dhrsx PE=2 SV=1
CGI_10003511	2379	11	60	2.12697	11.166	2.39223	Up	1.55e-09	2.17e-08	IPR001214; SET domain IPR011010; DNA breaking-rejoining enzyme, catalytic core	GO:0003677; DNA binding; Molecular Function GO:0005515; protein binding; Molecular Function	hypothetical protein ; K11428 histone-lysine N-methyltransferase SETD8 [EC:2.1.1.43]	SET8A_DANRE Histone-lysine N-methyltransferase SETD8-A OS=Danio rerio GN=setd8a PE=2 SV=1	A7T372_NEMVE Predicted protein OS=Nematostella vectensis GN=v1g221688 PE=4 SV=1
CGI_10027334	210	52	275	9.81672	51.4877	2.39092	Up	5.2e-38	2.98e-36	#N/A	#N/A	#N/A	#N/A	#N/A
CGI_10017064	1233	9	47	1.67195	8.7692	2.39092	Up	1.52e-07	1.64e-06	#N/A	#N/A	#N/A	#N/A	#N/A
CGI_10023019	1107	8	42	1.52366	7.95856	2.38497	Up	6.87e-07	6.68e-06	#N/A	#N/A	#N/A	#N/A	#N/A
CGI_10007137	909	20	103	3.71109	19.3842	2.38497	Up	6.96e-15	1.58e-13	#N/A	#N/A	#N/A	#N/A	#N/A
CGI_10024540	351	9	45	1.6018	8.36669	2.38497	Up	4.34e-07	4.36e-06	#N/A	#N/A	#N/A	#N/A	#N/A
CGI_10012295	411	7	38	1.36796	7.14528	2.38497	Up	1.83e-06	1.66e-05	#N/A	#N/A	#N/A	#N/A	#N/A
CGI_10025293	663	151	787	28.267	147.58	2.38431	Up	1.32e-104	1.92e-102	#N/A	#N/A	#N/A	#N/A	#N/A
CGI_10016408	927	173	900	32.3469	168.622	2.3821	Up	3.28e-119	5.37e-117	#N/A	#N/A	#N/A	#N/A	#N/A
CGI_10012623	300	37	190	6.8717	35.5965	2.37299	Up	3.32e-26	1.35e-24	#N/A	#N/A	#N/A	#N/A	#N/A
CGI_10012199	1554	7	37	1.32658	6.8719	2.37299	Up	3.12e-06	2.72e-05	IPR018630; RZZ complex, subunit zwilch	NA	ZWILCH; Zwilch, kinetochore associated, homolog (Drosophila); K11579 protein zwilch	ZWILC_XENLA Protein zwilch homolog OS=Xenopus laevis GN=zwilch PE=2 SV=1	A8K4T3_HUMAN cDNA FLJ77716, highly similar to Homo sapiens Zwilch, kinetochore associated, homolog (Drosophila), mRNA OS=Homo sapiens PE=2 SV=1
CGI_10004541	2775	5	28	1.01303	5.24326	2.37179	Up	3.86e-05	0.000267843	IPR001357; BRCT	GO:0005622; intracellular; Cellular Component	similar to breast and ovarian cancer susceptibility-like protein; K10605 breast cancer type 1 susceptibility protein	MCPH1_MACFA Microcephalin OS=Macaca fascicularis GN=MCPH1 PE=2 SV=1	C3Y1F0_BRAFL Putative uncharacterized protein OS=Branchiostoma floridae GN=BRAFLDRAFT_123580 PE=4 SV=1
CGI_10019187	381	16	80	2.95134	15.0654	2.3518	Up	1.24e-11	2.14e-10	#N/A	#N/A	#N/A	#N/A	#N/A
CGI_10000795	900	8	40	1.45763	7.41593	2.347	Up	1.96e-06	1.76e-05	NA	NA	NA	HS12A_MOUSE Heat shock 70 kDa protein 12A OS=Mus musculus GN=Hspa12a PE=1 SV=1	C3XQY1_BRAFL Putative uncharacterized protein (Fragment) OS=Branchiostoma floridae GN=BRAFLDRAFT_208436 PE=4 SV=1
CGI_10027447	384	42	211	7.80875	39.6289	2.34339	Up	1.7e-28	7.53e-27	#N/A	#N/A	#N/A	#N/A	#N/A
CGI_10024831	4056	16	81	3.00337	15.2378	2.343	Up	7.38e-12	1.3e-10	#N/A	#N/A	#N/A	#N/A	#N/A
CGI_10000851	1464	16	83	3.0723	15.5005	2.33493	Up	2.61e-12	4.8e-11	IPR008806; RNA polymerase III Rpc82, C -terminal IPR013197; RNA polymerase III subunit RPC82-related, helix-turn-helix	GO:0003677; DNA binding; Molecular Function GO:0003899; DNA-directed RNA polymerase activity; Molecular Function GO:0006350; transcription; Biological Process	POLR3C, MGC133926; polymerase (RNA) III (DNA directed) polypeptide C (62kD); K03023 DNA-directed RNA polymerase III subunit RPC3	RPC3_BOVIN DNA-directed RNA polymerase III subunit RPC3 OS=Bos taurus GN=POLR3C PE=2 SV=1	Q53F76_HUMAN Polymerase (RNA) III (DNA directed) polypeptide C (62kD) variant (Fragment) OS=Homo sapiens PE=2 SV=1
CGI_10012869	930	14	70	2.61971	13.2051	2.33362	Up	2.43e-10	3.71e-09	IPR000569; HECT	GO:0005622; intracellular; Cellular Component GO:0006464; protein modification process; Biological Process GO:0016881; acid-amino acid ligase activity; Molecular Function	NA	G2E3_CHICK G2/M phase-specific E3 ubiquitin-protein ligase OS=Gallus gallus GN=G2E3 PE=2 SV=1	B8A5Z8_DANRE Novel ubiquitin-protein ligase protein (Fragment) OS=Danio rerio GN=CH211-57F7.7-001 PE=4 SV=1
CGI_10006502	1392	40	203	7.53949	37.9747	2.3325	Up	1.14e-27	4.92e-26	IPR003347; Transcription factor jumonji/aspartyl beta-hydroxylase IPR022777; Cupin, JmjC-type	GO:0005515; protein binding; Molecular Function	hif1an, MGC84481; hypoxia-inducible factor 1, alpha subunit inhibitor (EC:1.14.11.16); K00476 aspartate beta-hydroxylase [EC:1.14.11.16]	CB060_MOUSE JmjC domain-containing protein C2orf60 homolog OS=Mus musculus PE=2 SV=2	C3YZ25_BRAFL Putative uncharacterized protein OS=Branchiostoma floridae GN=BRAFLDRAFT_118314 PE=4 SV=1
CGI_10011456	2037	8	40	1.47205	7.40501	2.33068	Up	1.96e-06	1.76e-05	IPR009003; Peptidase cysteine/serine, trypsin-like IPR016027; Nucleic acid-binding, OB-fold-like	GO:0003824; catalytic activity; Molecular Function	hypothetical protein ; K07466 replication factor A1	RFA1_SCHPO Replication factor A protein 1 OS=Schizosaccharomyces pombe GN=ssb1 PE=1 SV=1	B3S571_TRIAD Putative uncharacterized protein OS=Trichoplax adhaerens GN=TRIADDRAFT_50671 PE=4 SV=1
CGI_10003743	2538	6	32	1.18147	5.94326	2.33068	Up	1.43e-05	0.000109508	IPR003892; Ubiquitin system component Cue IPR009060; UBA-like IPR011335; Restriction endonuclease, type II-like	GO:0003677; DNA binding; Molecular Function GO:0005515; protein binding; Molecular Function	NA	NA	A7RZK2_NEMVE Predicted protein OS=Nematostella vectensis GN=v1g241781 PE=4 SV=1
CGI_10027228	1086	18	92	3.45138	17.3312	2.32812	Up	2.26e-13	4.54e-12	#N/A	#N/A	#N/A	#N/A	#N/A
CGI_10026734	159	6	31	1.17868	5.87677	2.31785	Up	2.43e-05	0.000178036	#N/A	#N/A	#N/A	#N/A	#N/A
CGI_10020239	357	6	28	1.04992	5.23477	2.31785	Up	0.000116842	0.000734405	#N/A	#N/A	#N/A	#N/A	#N/A
CGI_10020562	537	6	28	1.04698	5.22015	2.31785	Up	0.000116842	0.000733852	#N/A	#N/A	#N/A	#N/A	#N/A
CGI_10015453	432	7	35	1.30146	6.48894	2.31785	Up	8.96e-06	7.15e-05	#N/A	#N/A	#N/A	#N/A	#N/A
CGI_10010578	1794	8	42	1.56697	7.81277	2.31785	Up	6.87e-07	6.68e-06	IPR003091; Voltage-dependent potassium channel IPR003937; Potassium channel, voltage dependent, KCNQ IPR005821; Ion transport IPR013821; Potassium channel, voltage dependent, KCNQ, C-terminal	GO:0005216; ion channel activity; Molecular Function GO:0005249; voltage-gated potassium channel activity; Molecular Function GO:0006811; ion transport; Biological Process GO:0006813; potassium ion transport; Biological Process GO:0008076; voltage-gated potassium channel complex; Cellular Component GO:0016020; membrane; Cellular Component GO:0055085; transmembrane transport; Biological Process	kcnq1, KvLQT-1, kcnq1-A, kv7.1, xkvlqt1; potassium voltage-gated channel, KQT-like subfamily, member 1; K04926 potassium voltage-gated channel KQT-like subfamily member 1	KCNQ1_SQUAC Potassium voltage-gated channel subfamily KQT member 1 OS=Squalus acanthias GN=KCNQ1 PE=2 SV=1	B1N659_XENLA KvLQT-1 OS=Xenopus laevis GN=kcnq1 PE=2 SV=1
CGI_10002066	522	10	48	1.79512	8.95026	2.31785	Up	2.71e-07	2.8e-06	IPR005123; Oxoglutarate/iron-dependent oxygenase IPR006620; Prolyl 4-hydroxylase, alpha subunit	GO:0005506; iron ion binding; Molecular Function GO:0016491; oxidoreductase activity; Molecular Function GO:0016705; oxidoreductase activity, acting on paired donors, with incorporation or reduction of molecular oxygen; Molecular Function GO:0031418; L-ascorbic acid binding; Molecular Function GO:0055114; oxidation-reduction process; Biological Process	GA26861 gene product from transcript GA26861-RA; K00472 prolyl 4-hydroxylase [EC:1.14.11.2]	P4HA2_HUMAN Prolyl 4-hydroxylase subunit alpha-2 OS=Homo sapiens GN=P4HA2 PE=1 SV=1	C3Z8N5_BRAFL Putative uncharacterized protein OS=Branchiostoma floridae GN=BRAFLDRAFT_67911 PE=4 SV=1
CGI_10023510	1452	7	34	1.2907	6.43531	2.31785	Up	1.51e-05	0.000115126	#N/A	#N/A	#N/A	#N/A	#N/A
CGI_10026906	1902	13	65	2.46333	12.2117	2.30959	Up	1.08e-09	1.54e-08	#N/A	#N/A	#N/A	#N/A	#N/A
CGI_10015252	573	19	94	3.59775	17.705	2.29899	Up	2.42e-13	4.85e-12	IPR013632; DNA recombination and repair protein Rad51, C-terminal IPR020587; DNA recombination/repair protein RecA, monomer-monomer interface IPR020588; DNA recombination/repair protein RecA/RadB, ATP-binding domain	GO:0003677; DNA binding; Molecular Function GO:0005524; ATP binding; Molecular Function GO:0006259; DNA metabolic process; Biological Process GO:0008094; DNA-dependent ATPase activity; Molecular Function	rad51-a, MGC84850, brcc5, rad51, rad51a, reca, xrad51; RAD51 homolog (RecA homolog); K04482 DNA repair protein RAD51	RA51A_XENLA DNA repair protein RAD51 homolog A OS=Xenopus laevis GN=rad51-A PE=2 SV=1	A4IH92_XENTR Putative uncharacterized protein LOC549147 OS=Xenopus tropicalis GN=rad51 PE=2 SV=1
CGI_10021730	1596	18	89	3.40532	16.7277	2.29637	Up	1.07e-12	2.03e-11	#N/A	#N/A	#N/A	#N/A	#N/A
CGI_10018173	2886	9	46	1.75332	8.6031	2.29477	Up	2.57e-07	2.67e-06	#N/A	#N/A	#N/A	#N/A	#N/A
CGI_10012743	3138	14	70	2.68753	13.187	2.29477	Up	2.43e-10	3.71e-09	IPR002227; Tyrosinase IPR008922; Di-copper centre-containing	GO:0008152; metabolic process; Biological Process GO:0016491; oxidoreductase activity; Molecular Function	tyr-4; TYRosinase family member (tyr-4); K00505 tyrosinase [EC:1.14.18.1]	TYR3_CAEEL Putative tyrosinase-like protein tyr-3 OS=Caenorhabditis elegans GN=tyr-3 PE=2 SV=5	Q95XC6_CAEEL Putative uncharacterized protein OS=Caenorhabditis elegans GN=Y73B6BL.1 PE=4 SV=3
CGI_10026303	774	10	51	1.93706	9.48549	2.29186	Up	5.71e-08	6.56e-07	#N/A	#N/A	#N/A	#N/A	#N/A
CGI_10003951	1563	10	47	1.79856	8.79663	2.29011	Up	4.52e-07	4.53e-06	IPR000315; Zinc finger, B-box	GO:0005622; intracellular; Cellular Component GO:0008270; zinc ion binding; Molecular Function	NA	NA	NA
CGI_10015969	513	743	3631	139.188	680.444	2.28945	Up	0	0	#N/A	#N/A	#N/A	#N/A	#N/A
CGI_10004864	1311	5	26	1.00066	4.88739	2.28811	Up	0.000113074	0.000712513	IPR001283; Allergen V5/Tpx-1-related IPR014044; CAP domain	GO:0005576; extracellular region; Cellular Component	NA	MR30_CONMR Cysteine-rich secretory protein Mr30 OS=Conus marmoreus PE=1 SV=1	B2ZGN2_PIG Cysteine-rich secretory protein 2 OS=Sus scrofa PE=2 SV=1
CGI_10018129	657	32	156	5.99028	29.2574	2.28811	Up	5.26e-21	1.77e-19	#N/A	#N/A	#N/A	#N/A	#N/A
CGI_10005944	621	23	110	4.22503	20.6356	2.28811	Up	5.04e-15	1.16e-13	NA	NA	NA	NA	A7RX72_NEMVE Predicted protein OS=Nematostella vectensis GN=v1g203480 PE=4 SV=1
CGI_10012072	2709	43	211	8.09412	39.4695	2.28579	Up	5.06e-28	2.21e-26	IPR001208; DNA-dependent ATPase MCM IPR008045; MCM protein 2 IPR016027; Nucleic acid-binding, OB-fold-like	GO:0003677; DNA binding; Molecular Function GO:0005524; ATP binding; Molecular Function GO:0005634; nucleus; Cellular Component GO:0006260; DNA replication; Biological Process GO:0006270; DNA-dependent DNA replication initiation; Biological Process	similar to MCM2 minichromosome maintenance deficient 2, mitotin (S. cerevisiae); K02540 minichromosome maintenance protein 2	MCM2_XENLA DNA replication licensing factor mcm2 OS=Xenopus laevis GN=mcm2 PE=1 SV=2	C5NS91_ASTPE Minichromosome maintenance 2 OS=Asterina pectinifera GN=Mcm2 PE=2 SV=1
CGI_10026867	1482	144	700	27.0619	131.235	2.27782	Up	1.36e-88	1.73e-86	#N/A	#N/A	#N/A	#N/A	#N/A
CGI_10020671	543	72	348	13.4604	65.1455	2.27494	Up	1.07e-44	7.26e-43	#N/A	#N/A	#N/A	#N/A	#N/A
CGI_10026428	606	23	112	4.32961	20.9261	2.273	Up	1.82e-15	4.32e-14	#N/A	#N/A	#N/A	#N/A	#N/A
CGI_10024343	738	19	92	3.5552	17.1833	2.273	Up	6.75e-13	1.31e-11	#N/A	#N/A	#N/A	#N/A	#N/A
CGI_10021415	213	211	1017	39.5937	190.516	2.26657	Up	4.61e-127	8.07e-125	#N/A	#N/A	#N/A	#N/A	#N/A
CGI_10019267	630	32	153	5.94953	28.6043	2.26539	Up	2.42e-20	7.85e-19	#N/A	#N/A	#N/A	#N/A	#N/A
CGI_10019866	306	13	63	2.44981	11.7782	2.26539	Up	3.02e-09	4.11e-08	#N/A	#N/A	#N/A	#N/A	#N/A
CGI_10003534	339	12	57	2.21133	10.6317	2.26539	Up	2.25e-08	2.72e-07	#N/A	#N/A	#N/A	#N/A	#N/A
CGI_10023374	1584	21	103	4.02269	19.2983	2.26224	Up	2.1e-14	4.6e-13	#N/A	#N/A	#N/A	#N/A	#N/A
CGI_10010149	1143	13	63	2.45945	11.7954	2.26182	Up	3.02e-09	4.11e-08	IPR002728; Diphthamide synthesis, DPH1/DHP2	NA	diphthamide synthase, subunit DPH2; K07561 diphthamide synthase subunit DPH2	DPH1_NEMVE Diphthamide biosynthesis protein 1 OS=Nematostella vectensis GN=dph1 PE=3 SV=1	B5DE05_XENTR Putative uncharacterized protein OS=Xenopus tropicalis GN=dph1-ovca2 PE=2 SV=1
CGI_10003420	393	46	219	8.58367	41.099	2.25944	Up	2.17e-28	9.59e-27	IPR000956; Stathmin	GO:0023034; intracellular signaling pathway; Biological Process	NA	STMN3_BOVIN Stathmin-3 OS=Bos taurus GN=STMN3 PE=2 SV=1	C6K2V8_OCTVU Stathmin OS=Octopus vulgaris PE=2 SV=1
CGI_10015667	3930	52	251	9.82353	47.0091	2.25863	Up	1.2e-32	5.93e-31	#N/A	#N/A	#N/A	#N/A	#N/A
CGI_10028255	1170	15	69	2.72305	13.0064	2.25592	Up	1.17e-09	1.66e-08	#N/A	#N/A	#N/A	#N/A	#N/A
CGI_10016023	1254	22	103	4.03515	19.2672	2.25546	Up	6.07e-14	1.27e-12	#N/A	#N/A	#N/A	#N/A	#N/A
CGI_10020204	864	73	347	13.6653	65.0439	2.25089	Up	5.12e-44	3.38e-42	#N/A	#N/A	#N/A	#N/A	#N/A
CGI_10014073	987	103	491	19.3676	91.9665	2.24746	Up	9.85e-62	9e-60	IPR011032; GroES-like IPR013149; Alcohol dehydrogenase, C-terminal IPR020843; Polyketide synthase, enoylreductase	GO:0008270; zinc ion binding; Molecular Function GO:0016491; oxidoreductase activity; Molecular Function GO:0016747; transferase activity, transferring acyl groups other than amino-acyl groups; Molecular Function GO:0055114; oxidation-reduction process; Biological Process	NV14581; similar to alcohol dehydrogenase; K13948 rostaglandin reductase 1 [EC:1.3.1.74 1.3.1.48]	PTGR1_BOVIN Prostaglandin reductase 1 OS=Bos taurus GN=PTGR1 PE=2 SV=1	Q7QF38_ANOGA AGAP000288-PA (Fragment) OS=Anopheles gambiae GN=AGAP000288 PE=4 SV=4
CGI_10005885	1302	7	33	1.29546	6.15146	2.24746	Up	2.53e-05	0.000183954	NA	NA	NA	CKAP2_HUMAN Cytoskeleton-associated protein 2 OS=Homo sapiens GN=CKAP2 PE=1 SV=1	C3XWA9_BRAFL Putative uncharacterized protein OS=Branchiostoma floridae GN=BRAFLDRAFT_117131 PE=4 SV=1
CGI_10011179	441	7	32	1.2749	6.05382	2.24746	Up	4.23e-05	0.00029085	IPR011545; DNA/RNA helicase, DEAD/DEAH box type, N-terminal IPR014021; Helicase, superfamily 1/2, ATP-binding domain	GO:0003676; nucleic acid binding; Molecular Function GO:0005524; ATP binding; Molecular Function GO:0008026; ATP-dependent helicase activity; Molecular Function	recQ; ATP-dependent DNA helicase RecQ; K03654 ATP-dependent DNA helicase RecQ [EC:3.6.4.12]	RECQ1_HUMAN ATP-dependent DNA helicase Q1 OS=Homo sapiens GN=RECQL PE=1 SV=3	Q2WBX7_PLADU Putative RecQ family DNA helicase protein OS=Platynereis dumerilii GN=recq PE=2 SV=1
CGI_10002011	366	25	117	4.60844	21.8831	2.24746	Up	1.2e-15	2.9e-14	#N/A	#N/A	#N/A	#N/A	#N/A
CGI_10015968	294	1024	4843	191.872	907.619	2.24194	Up	0	0	#N/A	#N/A	#N/A	#N/A	#N/A
CGI_10010470	810	23	111	4.39604	20.7646	2.23985	Up	3.03e-15	7.11e-14	IPR019438; Protein of unknown function DUF2419	NA	NA	CI064_BOVIN UPF0553 protein C9orf64 homolog OS=Bos taurus PE=2 SV=1	C3YVD3_BRAFL Putative uncharacterized protein (Fragment) OS=Branchiostoma floridae GN=BRAFLDRAFT_205790 PE=4 SV=1
CGI_10020129	1428	9	43	1.70611	8.03912	2.23632	Up	1.22e-06	1.14e-05	#N/A	#N/A	#N/A	#N/A	#N/A
CGI_10000073	831	8	39	1.57867	7.38916	2.2267	Up	3.31e-06	2.87e-05	IPR002198; Short-chain dehydrogenase/reductase SDR IPR002347; Glucose/ribitol dehydrogenase	GO:0008152; metabolic process; Biological Process GO:0016491; oxidoreductase activity; Molecular Function GO:0055114; oxidation-reduction process; Biological Process	hypothetical protein ; K00079 carbonyl reductase (NADPH) [EC:1.1.1.184]	CBR1_HUMAN Carbonyl reductase [NADPH] 1 OS=Homo sapiens GN=CBR1 PE=1 SV=3	A7RGK5_NEMVE Predicted protein OS=Nematostella vectensis GN=v1g238099 PE=3 SV=1
CGI_10016236	1050	7	31	1.2494	5.84799	2.2267	Up	7.03e-05	0.000459104	#N/A	#N/A	#N/A	#N/A	#N/A
CGI_10021166	483	14	68	2.71609	12.713	2.2267	Up	6.8e-10	9.91e-09	#N/A	#N/A	#N/A	#N/A	#N/A
CGI_10018166	564	16	75	2.99059	13.964	2.22322	Up	1.6e-10	2.5e-09	#N/A	#N/A	#N/A	#N/A	#N/A
CGI_10004322	1194	8	35	1.41264	6.59608	2.22322	Up	2.54e-05	0.000184508	NA	NA	NA	NA	A7RKL2_NEMVE Predicted protein OS=Nematostella vectensis GN=v1g238950 PE=4 SV=1
CGI_10009436	1386	9	44	1.75781	8.18642	2.21945	Up	7.29e-07	7.06e-06	IPR010347; Tyrosyl-DNA phosphodiesterase	GO:0005634; nucleus; Cellular Component GO:0006281; DNA repair; Biological Process GO:0008081; phosphoric diester hydrolase activity; Molecular Function	TDP1; tyrosyl-DNA phosphodiesterase 1; K10862 tyrosyl-DNA phosphodiesterase 1 [EC:3.1.4.-]	TYDP1_HUMAN Tyrosyl-DNA phosphodiesterase 1 OS=Homo sapiens GN=TDP1 PE=1 SV=2	Q6DFE8_XENLA Tdp1-prov protein OS=Xenopus laevis GN=tdp1 PE=2 SV=1
CGI_10003091	336	12	55	2.23107	10.3293	2.21094	Up	6.21e-08	7.06e-07	#N/A	#N/A	#N/A	#N/A	#N/A
CGI_10002722	630	6	29	1.18991	5.50898	2.21094	Up	6.96e-05	0.000455311	IPR007829; TM2	NA	NA	TM2D1_DICDI TM2 domain-containing protein DDB0214922 OS=Dictyostelium discoideum GN=DDB_G0277895 PE=3 SV=1	B3RYF3_TRIAD Putative uncharacterized protein OS=Trichoplax adhaerens GN=TRIADDRAFT_56538 PE=4 SV=1
CGI_10001933	417	10	44	1.7977	8.32291	2.21094	Up	2.06e-06	1.83e-05	NA	NA	NA	F183A_MOUSE Protein FAM183A OS=Mus musculus GN=Fam183a PE=2 SV=2	C3YIE9_BRAFL Putative uncharacterized protein OS=Branchiostoma floridae GN=BRAFLDRAFT_261551 PE=4 SV=1
CGI_10002600	399	10	46	1.8788	8.69838	2.21094	Up	7.51e-07	7.24e-06	NA	NA	NA	NA	C3ZIS4_BRAFL Putative uncharacterized protein OS=Branchiostoma floridae GN=BRAFLDRAFT_131050 PE=4 SV=1
CGI_10014524	486	8	38	1.54247	7.14127	2.21094	Up	5.54e-06	4.63e-05	IPR007829; TM2	NA	NA	TM2D1_DROME TM2 domain-containing protein CG10795 OS=Drosophila melanogaster GN=CG10795 PE=2 SV=1	B7Q2E8_IXOSC Putative uncharacterized protein OS=Ixodes scapularis GN=IscW_ISCW020476 PE=4 SV=1
CGI_10025328	2991	7	31	1.25316	5.80183	2.21094	Up	7.03e-05	0.000458985	#N/A	#N/A	#N/A	#N/A	#N/A
CGI_10026064	1146	15	68	2.78008	12.8129	2.20439	Up	1.94e-09	2.68e-08	#N/A	#N/A	#N/A	#N/A	#N/A
CGI_10013334	5187	6	28	1.15618	5.32712	2.20398	Up	0.000116842	0.000734036	IPR002035; von Willebrand factor, type A IPR004010; Cache IPR013608; VWA N-terminal	GO:0005515; protein binding; Molecular Function GO:0016020; membrane; Cellular Component	cacna2d4a, cacna2d3b, cacna2d4, si:ch211-87p6.2; calcium channel, voltage-dependent, alpha 2/delta subunit 4a; K04861 voltage-dependent calcium channel alpha-2/delta-4	CAHD1_HUMAN VWFA and cache domain-containing protein 1 OS=Homo sapiens GN=CACHD1 PE=1 SV=2	A7RKA1_NEMVE Predicted protein OS=Nematostella vectensis GN=v1g238894 PE=4 SV=1
CGI_10006301	906	34	157	6.41249	29.4673	2.20016	Up	2.62e-20	8.49e-19	IPR013216; Methyltransferase type 11 IPR022238; Uncharacterised protein family, methyltransferase, Williams-Beuren syndrome	GO:0008152; metabolic process; Biological Process GO:0008168; methyltransferase activity; Molecular Function	similar to MGC82375 protein; K00599 [EC:2.1.1.-]	WBS22_MOUSE Uncharacterized methyltransferase WBSCR22 OS=Mus musculus GN=Wbscr22 PE=2 SV=1	Q6DKM3_XENLA MGC82375 protein OS=Xenopus laevis GN=wbscr22 PE=2 SV=1
CGI_10024829	897	10	46	1.88037	8.63125	2.19855	Up	7.51e-07	7.24e-06	#N/A	#N/A	#N/A	#N/A	#N/A
CGI_10012377	702	28	130	5.33932	24.3395	2.18857	Up	3.95e-17	1.06e-15	IPR005833; Haloacid dehydrogenase/epoxide hydrolase IPR005834; Haloacid dehalogenase-like hydrolase IPR023214; HAD-like domain	GO:0003824; catalytic activity; Molecular Function GO:0008152; metabolic process; Biological Process GO:0016787; hydrolase activity; Molecular Function	hypothetical protein; K07025 putative hydrolase of the HAD superfamily	HDHD3_XENLA Haloacid dehalogenase-like hydrolase domain-containing protein 3 OS=Xenopus laevis GN=hdhd3 PE=2 SV=1	A7RP68_NEMVE Predicted protein (Fragment) OS=Nematostella vectensis GN=v1g88510 PE=4 SV=1
CGI_10005512	777	10	47	1.92958	8.76168	2.18292	Up	4.52e-07	4.53e-06	#N/A	#N/A	#N/A	#N/A	#N/A
CGI_10017042	1518	547	2483	102.594	465.357	2.18139	Up	5.17e-293	1.93e-290	#N/A	#N/A	#N/A	#N/A	#N/A
CGI_10010641	3873	6	29	1.20972	5.48009	2.17952	Up	6.96e-05	0.00045543	NA	NA	NA	CLSPN_MOUSE Claspin OS=Mus musculus GN=Clspn PE=2 SV=1	B1ARX6_MOUSE Claspin homolog (Xenopus laevis) OS=Mus musculus GN=Clspn PE=4 SV=1
CGI_10006074	441	14	61	2.5498	11.5023	2.17346	Up	2.32e-08	2.8e-07	#N/A	#N/A	#N/A	#N/A	#N/A
CGI_10022383	405	7	33	1.38822	6.26234	2.17346	Up	2.53e-05	0.000184061	#N/A	#N/A	#N/A	#N/A	#N/A
CGI_10023853	267	11	51	2.10573	9.49906	2.17346	Up	1.67e-07	1.79e-06	#N/A	#N/A	#N/A	#N/A	#N/A
CGI_10023479	1296	66	296	12.2916	55.4135	2.17257	Up	4.14e-36	2.22e-34	#N/A	#N/A	#N/A	#N/A	#N/A
CGI_10018415	1797	36	163	6.77888	30.4561	2.16761	Up	1.02e-20	3.38e-19	#N/A	#N/A	#N/A	#N/A	#N/A
CGI_10023906	1419	30	136	5.67909	25.4932	2.16638	Up	1.54e-17	4.25e-16	#N/A	#N/A	#N/A	#N/A	#N/A
CGI_10004837	594	17	76	3.15505	14.1577	2.16585	Up	2.7e-10	4.09e-09	IPR002110; Ankyrin repeat IPR020683; Ankyrin repeat-containing domain	GO:0005515; protein binding; Molecular Function	NF-kappa-B inhibitor alpha, putative; K09259 ankyrin only family, other	NFKB1_CHICK Nuclear factor NF-kappa-B p105 subunit OS=Gallus gallus GN=NFKB1 PE=2 SV=1	Q2XUH8_CRAGI Inhibitor protein kappa B OS=Crassostrea gigas PE=2 SV=1
CGI_10013557	1698	8	37	1.5452	6.91804	2.16257	Up	9.25e-06	7.33e-05	#N/A	#N/A	#N/A	#N/A	#N/A
CGI_10013504	930	8	34	1.41061	6.3155	2.16257	Up	4.19e-05	0.000289048	#N/A	#N/A	#N/A	#N/A	#N/A
CGI_10016089	669	33	147	6.16296	27.5354	2.15959	Up	1.37e-18	3.96e-17	#N/A	#N/A	#N/A	#N/A	#N/A
CGI_10002318	330	45	203	8.51864	38.0235	2.1582	Up	2.3e-25	9.19e-24	IPR000175; Sodium:neurotransmitter symporter	GO:0005328; neurotransmitter:sodium symporter activity; Molecular Function GO:0005887; integral to plasma membrane; Cellular Component GO:0006836; neurotransmitter transport; Biological Process GO:0016020; membrane; Cellular Component	hypothetical protein; K05040 solute carrier family 6 (neurotransmitter transporter, L-proline) member 7	SC6A5_HUMAN Sodium- and chloride-dependent glycine transporter 2 OS=Homo sapiens GN=SLC6A5 PE=1 SV=2	B7QI57_IXOSC Transporter OS=Ixodes scapularis GN=IscW_ISCW023714 PE=3 SV=1
CGI_10026791	450	33	149	6.247	27.8839	2.1582	Up	5.08e-19	1.51e-17	#N/A	#N/A	#N/A	#N/A	#N/A
CGI_10003613	1698	9	39	1.65557	7.38973	2.1582	Up	9.26e-06	7.34e-05	IPR013026; Tetratricopeptide repeat-containing IPR019734; Tetratricopeptide repeat	GO:0005515; protein binding; Molecular Function	hypothetical protein; K09553 stress-induced-phosphoprotein 1	TTC25_DANRE Tetratricopeptide repeat protein 25 OS=Danio rerio GN=ttc25 PE=2 SV=1	Q68BM1_ANTCR Outer arm dynein binding protein OS=Anthocidaris crassispina GN=oad-bp58 PE=2 SV=2
CGI_10013002	945	103	458	19.2368	85.7423	2.15614	Up	1.34e-54	1.11e-52	NA	NA	NA	NA	C3YT53_BRAFL Putative uncharacterized protein OS=Branchiostoma floridae GN=BRAFLDRAFT_129063 PE=4 SV=1
CGI_10012847	348	11	51	2.15414	9.58956	2.15435	Up	1.67e-07	1.79e-06	IPR006612; Zinc finger, C2CH-type	GO:0003676; nucleic acid binding; Molecular Function	similar to nucleolar complex associated 3 homolog; K14834 nucleolar complex protein 3	THAP4_HUMAN THAP domain-containing protein 4 OS=Homo sapiens GN=THAP4 PE=1 SV=2	C3ZM17_BRAFL Putative uncharacterized protein OS=Branchiostoma floridae GN=BRAFLDRAFT_201218 PE=4 SV=1
CGI_10017702	1143	74	331	13.9369	62.0135	2.15367	Up	4.18e-40	2.52e-38	#N/A	#N/A	#N/A	#N/A	#N/A
CGI_10023709	567	201	893	37.6803	167.388	2.15131	Up	9.93e-105	1.45e-102	#N/A	#N/A	#N/A	#N/A	#N/A
CGI_10010368	1974	16	70	2.94312	13.0511	2.14876	Up	1.96e-09	2.7e-08	IPR000719; Protein kinase, catalytic domain IPR001772; Kinase-associated KA1 IPR002290; Serine/threonine-protein kinase domain IPR011009; Protein kinase-like domain IPR017442; Serine/threonine-protein kinase-like domain IPR020635; Tyrosine-protein kinase, catalytic domain	GO:0004672; protein kinase activity; Molecular Function GO:0004674; protein serine/threonine kinase activity; Molecular Function GO:0005524; ATP binding; Molecular Function GO:0006468; protein phosphorylation; Biological Process	MELK; maternal embryonic leucine zipper kinase; K08799 maternal embryonic leucine zipper kinase [EC:2.7.11.1]	MELK_HUMAN Maternal embryonic leucine zipper kinase OS=Homo sapiens GN=MELK PE=1 SV=3	Q91821_XENLA LOC397927 protein OS=Xenopus laevis GN=melk PE=2 SV=2
CGI_10022430	786	46	203	8.58367	38.042	2.14793	Up	6.3e-25	2.47e-23	#N/A	#N/A	#N/A	#N/A	#N/A
CGI_10008414	783	149	660	28.0038	123.599	2.14197	Up	1.12e-77	1.28e-75	IPR004827; Basic-leucine zipper (bZIP) transcription factor IPR011700; Basic leucine zipper	GO:0003700; sequence-specific DNA binding transcription factor activity; Molecular Function GO:0005634; nucleus; Cellular Component GO:0006355; regulation of transcription, DNA-dependent; Biological Process GO:0043565; sequence-specific DNA binding; Molecular Function GO:0046983; protein dimerization activity; Molecular Function	hypothetical protein; K09057 hepatic leukemia factor	HLF_MOUSE Hepatic leukemia factor OS=Mus musculus GN=Hlf PE=2 SV=1	Q8MY13_CRAGI PAR domain subfamily bZIP OS=Crassostrea gigas GN=opp PE=2 SV=1
CGI_10020402	846	7	31	1.32915	5.83807	2.13499	Up	7.03e-05	0.000458865	#N/A	#N/A	#N/A	#N/A	#N/A
CGI_10023986	810	7	33	1.38822	6.09754	2.13499	Up	2.53e-05	0.000184008	#N/A	#N/A	#N/A	#N/A	#N/A
CGI_10006897	2622	15	65	2.78756	12.2185	2.13199	Up	8.63e-09	1.11e-07	NA	NA	LAMA2; laminin, alpha 2; K05637 laminin, alpha 1/2	LAMA2_HUMAN Laminin subunit alpha-2 OS=Homo sapiens GN=LAMA2 PE=1 SV=4	C3ZQJ1_BRAFL Putative uncharacterized protein (Fragment) OS=Branchiostoma floridae GN=BRAFLDRAFT_213111 PE=4 SV=1
CGI_10022933	1638	28	123	5.26304	23.0627	2.13159	Up	1.28e-15	3.09e-14	#N/A	#N/A	#N/A	#N/A	#N/A
CGI_10023494	1497	13	59	2.50381	10.9678	2.13108	Up	2.31e-08	2.78e-07	#N/A	#N/A	#N/A	#N/A	#N/A
CGI_10024645	1314	26	113	4.84927	21.2319	2.13039	Up	2.42e-14	5.29e-13	#N/A	#N/A	#N/A	#N/A	#N/A
CGI_10010289	1098	6	28	1.19478	5.22762	2.12941	Up	0.000116842	0.000733668	IPR001130; Deoxyribonuclease, TatD-related	GO:0016888; endodeoxyribonuclease activity, producing 5'-phosphomonoesters; Molecular Function	similar to xylulokinase homolog; K00854 xylulokinase [EC:2.7.1.17]	TATD2_HUMAN Putative deoxyribonuclease TATDN2 OS=Homo sapiens GN=TATDN2 PE=1 SV=2	A7RIQ3_NEMVE Predicted protein (Fragment) OS=Nematostella vectensis GN=v1g82668 PE=4 SV=1
CGI_10001832	561	43	187	8.01754	34.9778	2.12521	Up	8.24e-23	3e-21	NA	NA	NA	NA	Q7PR40_ANOGA AGAP002361-PA OS=Anopheles gambiae GN=AGAP002361 PE=4 SV=1
CGI_10015177	795	10	44	1.88589	8.22748	2.12521	Up	2.06e-06	1.83e-05	IPR002544; FMRFamide-related peptide	GO:0007218; neuropeptide signaling pathway; Biological Process	NA	FMRF_LYMST FMRFamide neuropeptides OS=Lymnaea stagnalis PE=1 SV=2	Q9UB97_MYTED Neuropeptide FMRFamide OS=Mytilus edulis PE=2 SV=1
CGI_10025043	1323	7	30	1.2749	5.54934	2.12193	Up	0.000116167	0.000730897	#N/A	#N/A	#N/A	#N/A	#N/A
CGI_10018520	420	24	103	4.46214	19.3874	2.11931	Up	4.58e-13	8.98e-12	#N/A	#N/A	#N/A	#N/A	#N/A
CGI_10001334	990	11	48	2.08233	9.03395	2.11716	Up	7.56e-07	7.28e-06	IPR013893; Ribonuclease P, Rpp40	NA	hypothetical protein; K14530 ribonucleases P/MRP protein subunit RPP40 [EC:3.1.26.5]	RPP40_MOUSE Ribonuclease P protein subunit p40 OS=Mus musculus GN=Rpp40 PE=2 SV=2	C3XU83_BRAFL Putative uncharacterized protein OS=Branchiostoma floridae GN=BRAFLDRAFT_278967 PE=4 SV=1
CGI_10027474	1227	19	81	3.51298	15.2308	2.11622	Up	1.66e-10	2.59e-09	#N/A	#N/A	#N/A	#N/A	#N/A
CGI_10018622	4692	15	65	2.83592	12.2334	2.10894	Up	8.63e-09	1.11e-07	#N/A	#N/A	#N/A	#N/A	#N/A
CGI_10012403	1119	22	96	4.187	18.013	2.10505	Up	1.99e-12	3.7e-11	IPR001015; Ferrochelatase	GO:0004325; ferrochelatase activity; Molecular Function GO:0006783; heme biosynthetic process; Biological Process	hypothetical protein ; K01772 ferrochelatase [EC:4.99.1.1]	HEMH_XENLA Ferrochelatase, mitochondrial OS=Xenopus laevis GN=fech PE=1 SV=1	A7S629_NEMVE Ferrochelatase OS=Nematostella vectensis GN=v1g186132 PE=3 SV=1
CGI_10023203	2868	10	43	1.89501	8.14511	2.10373	Up	3.39e-06	2.93e-05	#N/A	#N/A	#N/A	#N/A	#N/A
CGI_10011376	510	143	613	26.8254	114.903	2.09875	Up	2.7e-70	2.81e-68	IPR001436; Alpha crystallin/Heat shock protein IPR002068; Heat shock protein Hsp20 IPR008978; HSP20-like chaperone	GO:0009408; response to heat; Biological Process	hypothetical protein; K09542 crystallin, alpha B	HSPB1_BOVIN Heat shock protein beta-1 OS=Bos taurus GN=HSPB1 PE=2 SV=1	C8CBN4_VENPH Heat shock protein 22 isoform 1 OS=Venerupis philippinarum PE=2 SV=1
CGI_10014695	153	33	140	6.12451	26.1739	2.09546	Up	4.23e-17	1.13e-15	#N/A	#N/A	#N/A	#N/A	#N/A
CGI_10009911	309	6	28	1.21301	5.18395	2.09546	Up	0.000116842	0.000734589	#N/A	#N/A	#N/A	#N/A	#N/A
CGI_10003769	336	18	76	3.34661	14.3022	2.09546	Up	7.25e-10	1.05e-08	IPR007087; Zinc finger, C2H2-type	GO:0005622; intracellular; Cellular Component GO:0008270; zinc ion binding; Molecular Function	NA	NA	NA
CGI_10027857	711	10	42	1.84511	7.88529	2.09546	Up	5.55e-06	4.63e-05	#N/A	#N/A	#N/A	#N/A	#N/A
CGI_10009077	603	8	35	1.55398	6.64113	2.09546	Up	2.54e-05	0.000184561	NA	NA	NA	CO044_HUMAN UPF0464 protein C15orf44 OS=Homo sapiens GN=C15orf44 PE=1 SV=2	Q1LWK5_DANRE Novel protein (Zgc:55794) OS=Danio rerio GN=CH211-117I10.6 PE=2 SV=1
CGI_10018944	1071	15	64	2.79978	11.9652	2.09546	Up	1.41e-08	1.76e-07	#N/A	#N/A	#N/A	#N/A	#N/A
CGI_10027909	924	199	851	37.3198	159.491	2.09546	Up	1.07e-96	1.45e-94	#N/A	#N/A	#N/A	#N/A	#N/A
CGI_10000540	273	11	47	2.05945	8.80132	2.09546	Up	1.24e-06	1.16e-05	NA	NA	hypothetical protein; K02324 DNA polymerase epsilon subunit 1 [EC:2.7.7.7]	DPOE1_MOUSE DNA polymerase epsilon catalytic subunit A OS=Mus musculus GN=Pole PE=2 SV=2	C3YEL7_BRAFL Putative uncharacterized protein OS=Branchiostoma floridae GN=BRAFLDRAFT_84229 PE=4 SV=1
CGI_10003417	1905	170	724	31.8745	135.729	2.09026	Up	3.06e-82	3.65e-80	IPR001023; Heat shock protein Hsp70 IPR013126; Heat shock protein 70	GO:0005524; ATP binding; Molecular Function	Dere_Hsp68; GG12378 gene product from transcript GG12378-RA; K03283 heat shock 70kDa protein 1/8	HSP74_ANOAL Heat shock protein 70 B2 OS=Anopheles albimanus GN=HSP70B2 PE=3 SV=1	B5U1S8_CRAHO Heat shock protein 70 OS=Crassostrea hongkongensis GN=HSP70 PE=2 SV=1
CGI_10028193	4581	26	112	4.95015	20.922	2.07947	Up	3.96e-14	8.46e-13	#N/A	#N/A	#N/A	#N/A	#N/A
CGI_10021577	1542	10	41	1.82306	7.70449	2.07934	Up	9.06e-06	7.21e-05	#N/A	#N/A	#N/A	#N/A	#N/A
CGI_10017834	843	30	125	5.55783	23.4354	2.07609	Up	3.39e-15	7.9e-14	#N/A	#N/A	#N/A	#N/A	#N/A
CGI_10017382	1407	8	33	1.46518	6.16676	2.07343	Up	6.88e-05	0.000450468	#N/A	#N/A	#N/A	#N/A	#N/A
CGI_10020946	1122	10	41	1.83735	7.73319	2.07343	Up	9.06e-06	7.21e-05	#N/A	#N/A	#N/A	#N/A	#N/A
CGI_10025122	1206	8	35	1.55398	6.53045	2.07121	Up	2.54e-05	0.000184668	#N/A	#N/A	#N/A	#N/A	#N/A
CGI_10016307	1383	70	294	13.1445	55.1127	2.06793	Up	5.6e-34	2.85e-32	#N/A	#N/A	#N/A	#N/A	#N/A
CGI_10011105	558	14	60	2.68688	11.2435	2.06509	Up	3.81e-08	4.44e-07	IPR000878; Tetrapyrrole methylase	GO:0008152; metabolic process; Biological Process GO:0008168; methyltransferase activity; Molecular Function	similar to DPH5 homolog; K00586 diphthine synthase [EC:2.1.1.98]	DPH5_HUMAN Diphthine synthase OS=Homo sapiens GN=DPH5 PE=1 SV=2	C3YA13_BRAFL Putative uncharacterized protein OS=Branchiostoma floridae GN=BRAFLDRAFT_126365 PE=4 SV=1
CGI_10019147	489	16	68	3.06601	12.83	2.06509	Up	5.24e-09	6.88e-08	#N/A	#N/A	#N/A	#N/A	#N/A
CGI_10019670	1101	22	91	4.08523	17.095	2.06509	Up	2.28e-11	3.87e-10	#N/A	#N/A	#N/A	#N/A	#N/A
CGI_10003775	789	19	79	3.56293	14.8883	2.06304	Up	4.39e-10	6.52e-09	IPR007087; Zinc finger, C2H2-type IPR015880; Zinc finger, C2H2-like	GO:0005622; intracellular; Cellular Component GO:0008270; zinc ion binding; Molecular Function	hypothetical protein LOC100065113; K03023 DNA-directed RNA polymerase III subunit RPC3	RPC3_HUMAN DNA-directed RNA polymerase III subunit RPC3 OS=Homo sapiens GN=POLR3C PE=1 SV=1	Q53F76_HUMAN Polymerase (RNA) III (DNA directed) polypeptide C (62kD) variant (Fragment) OS=Homo sapiens PE=2 SV=1
CGI_10012872	2175	10	42	1.89564	7.91714	2.06229	Up	5.55e-06	4.63e-05	IPR000315; Zinc finger, B-box IPR001841; Zinc finger, RING-type	GO:0005515; protein binding; Molecular Function GO:0005622; intracellular; Cellular Component GO:0008270; zinc ion binding; Molecular Function	hypothetical protein ; K11997 tripartite motif-containing protein 2/3	TRI45_HUMAN Tripartite motif-containing protein 45 OS=Homo sapiens GN=TRIM45 PE=1 SV=2	C3YMJ9_BRAFL Putative uncharacterized protein OS=Branchiostoma floridae GN=BRAFLDRAFT_86868 PE=4 SV=1
CGI_10020686	1116	13	52	2.35102	9.80817	2.06069	Up	7.24e-07	7.02e-06	#N/A	#N/A	#N/A	#N/A	#N/A
CGI_10022715	882	8	33	1.48738	6.20517	2.06069	Up	6.88e-05	0.000450821	#N/A	#N/A	#N/A	#N/A	#N/A
CGI_10025457	2025	10	43	1.94351	8.10808	2.06069	Up	3.39e-06	2.93e-05	#N/A	#N/A	#N/A	#N/A	#N/A
CGI_10028435	1509	9	39	1.73873	7.25375	2.06069	Up	9.26e-06	7.34e-05	#N/A	#N/A	#N/A	#N/A	#N/A
CGI_10000937	786	9	37	1.66905	6.96305	2.06069	Up	2.49e-05	0.000181558	#N/A	#N/A	#N/A	#N/A	#N/A
CGI_10013099	1467	10	40	1.78851	7.46143	2.06069	Up	1.47e-05	0.000112522	IPR000286; Histone deacetylase superfamily IPR003084; Histone deacetylase	GO:0004407; histone deacetylase activity; Molecular Function GO:0005634; nucleus; Cellular Component GO:0016575; histone deacetylation; Biological Process	hdac8; histone deacetylase 8 (EC:3.5.1.98); K11405 histone deacetylase 8 [EC:3.5.1.98]	HDAC8_HUMAN Histone deacetylase 8 OS=Homo sapiens GN=HDAC8 PE=1 SV=2	B1H369_XENTR LOC100145561 protein OS=Xenopus tropicalis GN=hdac8 PE=2 SV=1
CGI_10017737	792	34	142	6.38898	26.6299	2.05939	Up	4.19e-17	1.12e-15	#N/A	#N/A	#N/A	#N/A	#N/A
CGI_10009915	393	31	127	5.72245	23.7763	2.05482	Up	3.34e-15	7.78e-14	IPR004046; Glutathione S-transferase, C-terminal IPR010987; Glutathione S-transferase, C-terminal-like IPR017933; Glutathione S-transferase/chloride channel, C-terminal	NA	hypothetical protein; K00799 glutathione S-transferase [EC:2.5.1.18]	GSTM3_MACFU Glutathione S-transferase Mu 3 OS=Macaca fuscata fuscata GN=GSTM3 PE=2 SV=3	Q70NR6_CRAGI Mu class glutathione S-transferase OS=Crassostrea gigas GN=gstM PE=2 SV=1
CGI_10003778	591	421	1750	78.9596	327.957	2.05432	Up	5.77e-192	1.52e-189	IPR006840; ChaC-like protein	NA	CHAC1; ChaC, cation transport regulator homolog 1 (E. coli); K07232 cation transport protein ChaC	CHAC1_HUMAN Cation transport regulator-like protein 1 OS=Homo sapiens GN=CHAC1 PE=1 SV=1	B3DLN0_XENTR LOC100170505 protein OS=Xenopus tropicalis GN=LOC100170505 PE=2 SV=1
CGI_10028905	1290	13	55	2.46975	10.2443	2.05239	Up	1.68e-07	1.8e-06	#N/A	#N/A	#N/A	#N/A	#N/A
CGI_10008978	852	13	54	2.41961	10.0272	2.05107	Up	2.75e-07	2.84e-06	NA	NA	NA	NA	C3YG86_BRAFL Putative uncharacterized protein OS=Branchiostoma floridae GN=BRAFLDRAFT_92819 PE=4 SV=1
CGI_10002945	537	19	77	3.48995	14.4176	2.04655	Up	1.15e-09	1.64e-08	IPR001092; Helix-loop-helix DNA-binding domain IPR011598; Helix-loop-helix DNA-binding	GO:0005634; nucleus; Cellular Component GO:0030528; transcription regulator activity; Molecular Function GO:0045449; regulation of transcription; Biological Process	NA	NA	NA
CGI_10026570	474	21	87	3.9538	16.3338	2.04655	Up	6.11e-11	1e-09	#N/A	#N/A	#N/A	#N/A	#N/A
CGI_10000585	468	75	307	14.0157	57.6161	2.03943	Up	1.26e-34	6.44e-33	IPR003603; U2A'/phosphoprotein 32 family A, C-terminal	NA	hypothetical protein; K11092 U2 small nuclear ribonucleoprotein A'	RU2A_MOUSE U2 small nuclear ribonucleoprotein A' OS=Mus musculus GN=Snrpa1 PE=1 SV=2	C3YCJ5_BRAFL Putative uncharacterized protein OS=Branchiostoma floridae GN=BRAFLDRAFT_115963 PE=4 SV=1
CGI_10001842	1431	9	37	1.70254	6.99616	2.03888	Up	2.49e-05	0.000181611	IPR002035; von Willebrand factor, type A	GO:0005515; protein binding; Molecular Function	hypothetical protein; K12820 pre-mRNA-splicing factor ATP-dependent RNA helicase DHX15/PRP43 [EC:3.6.4.13]	YR811_MIMIV Putative ariadne-like RING finger protein R811 OS=Acanthamoeba polyphaga mimivirus GN=MIMI_R811 PE=4 SV=1	C3YG88_BRAFL Putative uncharacterized protein OS=Branchiostoma floridae GN=BRAFLDRAFT_126767 PE=4 SV=1
CGI_10011255	2007	17	70	3.17486	13.0361	2.03774	Up	5.15e-09	6.78e-08	IPR000175; Sodium:neurotransmitter symporter	GO:0005328; neurotransmitter:sodium symporter activity; Molecular Function GO:0005887; integral to plasma membrane; Cellular Component GO:0006836; neurotransmitter transport; Biological Process GO:0016020; membrane; Cellular Component	SLC6A5, GLYT-2, GLYT2, NET1; solute carrier family 6 (neurotransmitter transporter, glycine), member 5; K05038 solute carrier family 6 (neurotransmitter transporter, glycine) member 5	SC6A5_HUMAN Sodium- and chloride-dependent glycine transporter 2 OS=Homo sapiens GN=SLC6A5 PE=1 SV=2	Q4VAM5_HUMAN Transporter OS=Homo sapiens GN=SLC6A5 PE=2 SV=1
CGI_10026651	546	7	30	1.37297	5.62307	2.03406	Up	0.000116167	0.000731081	#N/A	#N/A	#N/A	#N/A	#N/A
CGI_10015123	687	12	48	2.18236	8.93798	2.03406	Up	1.97e-06	1.76e-05	IPR005636; DTW	NA	NA	DTWD1_XENLA DTW domain-containing protein 1 OS=Xenopus laevis GN=dtwd1 PE=2 SV=1	C3Y8A8_BRAFL Putative uncharacterized protein OS=Branchiostoma floridae GN=BRAFLDRAFT_113907 PE=4 SV=1
CGI_10027177	1623	20	81	3.69508	15.1334	2.03406	Up	4.29e-10	6.37e-09	#N/A	#N/A	#N/A	#N/A	#N/A
CGI_10013422	306	49	200	9.18677	37.5159	2.02987	Up	4.88e-23	1.8e-21	#N/A	#N/A	#N/A	#N/A	#N/A
CGI_10013861	1026	25	103	4.74918	19.3855	2.02923	Up	1.2e-12	2.26e-11	#N/A	#N/A	#N/A	#N/A	#N/A
CGI_10007546	153	72	293	13.4739	54.9651	2.02835	Up	5.97e-33	2.98e-31	IPR018615; Ribosomal protein L55, mitochondrial	NA	NA	NA	NA
CGI_10012103	3627	14	58	2.68688	10.9307	2.02438	Up	1.01e-07	1.12e-06	IPR000315; Zinc finger, B-box IPR001258; NHL repeat IPR013017; NHL repeat, subgroup	GO:0005515; protein binding; Molecular Function GO:0005622; intracellular; Cellular Component GO:0008270; zinc ion binding; Molecular Function	NA	NA	C3ZKD5_BRAFL Putative uncharacterized protein OS=Branchiostoma floridae GN=BRAFLDRAFT_69424 PE=4 SV=1
CGI_10002756	1902	50	203	9.36065	38.0388	2.02279	Up	2.97e-23	1.1e-21	IPR001304; C-type lectin IPR002353; Type II antifreeze protein IPR016187; C-type lectin fold	GO:0005488; binding; Molecular Function GO:0005529; sugar binding; Molecular Function	similar to mannose receptor C1; K06560 mannose receptor, C type	MRC2_RAT C-type mannose receptor 2 OS=Rattus norvegicus GN=Mrc2 PE=1 SV=1	A7RGD7_NEMVE Predicted protein OS=Nematostella vectensis GN=v1g196785 PE=4 SV=1
CGI_10009074	1029	10	39	1.82128	7.39431	2.02146	Up	2.39e-05	0.000174721	IPR001179; Peptidyl-prolyl cis-trans isomerase, FKBP-type	GO:0006457; protein folding; Biological Process	AGAP007473-PA; K14826 FK506-binding nuclear protein [EC:5.2.1.8]	FKBP4_SCHPO FK506-binding protein 39 kDa OS=Schizosaccharomyces pombe GN=fkbp39 PE=1 SV=1	C3XVM8_BRAFL Putative uncharacterized protein OS=Branchiostoma floridae GN=BRAFLDRAFT_103034 PE=4 SV=1
CGI_10005981	2070	33	135	6.247	25.3431	2.02036	Up	4.71e-16	1.17e-14	IPR007823; Methyltransferase-related IPR010456; Ribosomal L11 methyltransferase, PrmA	GO:0005737; cytoplasm; Cellular Component GO:0006479; protein methylation; Biological Process GO:0008168; methyltransferase activity; Molecular Function GO:0008276; protein methyltransferase activity; Molecular Function	similar to CG7137-PA; K14850 ribosomal RNA-processing protein 8 [EC:2.1.1.-]	RRP8_HUMAN Ribosomal RNA-processing protein 8 OS=Homo sapiens GN=RRP8 PE=1 SV=2	C3YZC3_BRAFL Putative uncharacterized protein (Fragment) OS=Branchiostoma floridae GN=BRAFLDRAFT_204639 PE=4 SV=1
CGI_10027958	705	9	34	1.59498	6.43766	2.013	Up	0.000106045	0.000671938	#N/A	#N/A	#N/A	#N/A	#N/A
CGI_10002688	2112	10	40	1.86345	7.52127	2.013	Up	1.47e-05	0.000112556	IPR002931; Transglutaminase-like	NA	XPC; xeroderma pigmentosum, complementation group C; K10838 xeroderma pigmentosum group C-complementing protein	XPC_MOUSE DNA repair protein complementing XP-C cells homolog OS=Mus musculus GN=Xpc PE=1 SV=2	Q7TSZ1_MOUSE Xeroderma pigmentosum, complementation group C OS=Mus musculus GN=Xpc PE=2 SV=1
CGI_10014477	702	13	52	2.40269	9.69775	2.013	Up	7.24e-07	7.02e-06	IPR002076; GNS1/SUR4 membrane protein	GO:0016021; integral to membrane; Cellular Component	ELOVL6, MGC139109; ELOVL family member 6, elongation of long chain fatty acids (FEN1/Elo2, SUR4/Elo3-like, yeast); K10203 elongation of very long chain fatty acids protein 6 [EC:2.3.1.-]	ELOV6_CHICK Elongation of very long chain fatty acids protein 6 OS=Gallus gallus GN=ELOVL6 PE=2 SV=1	B4PKB6_DROYA GE22199 OS=Drosophila yakuba GN=GE22199 PE=4 SV=1
CGI_10018043	1635	72	288	13.411	54.0478	2.01082	Up	6.38e-32	3.1e-30	#N/A	#N/A	#N/A	#N/A	#N/A
CGI_10010307	1464	18	72	3.32832	13.4034	2.00973	Up	5.01e-09	6.61e-08	IPR020103; Pseudouridine synthase, catalytic domain	GO:0001522; pseudouridine synthesis; Biological Process GO:0003723; RNA binding; Molecular Function GO:0009451; RNA modification; Biological Process GO:0009982; pseudouridine synthase activity; Molecular Function	NA	PUSL1_XENLA tRNA pseudouridine synthase-like 1 OS=Xenopus laevis GN=pusl1 PE=2 SV=1	B7Q911_IXOSC Pseudouridylate synthase OS=Ixodes scapularis GN=IscW_ISCW011501 PE=3 SV=1
CGI_10028572	486	29	116	5.39864	21.6985	2.00692	Up	9.91e-14	2.04e-12	#N/A	#N/A	#N/A	#N/A	#N/A
CGI_10001507	942	35	141	6.56532	26.3573	2.00526	Up	1.73e-16	4.42e-15	NA	NA	CG11779 gene product from transcript CG11779-RC (EC:3.6.3.51); K10836 mitochondrial protein-transporting ATPase [EC:3.6.3.51]	TIM44_MOUSE Mitochondrial import inner membrane translocase subunit TIM44 OS=Mus musculus GN=Timm44 PE=2 SV=1	B0XGL1_CULQU Mitochondrial import inner membrane translocase subunit tim44 OS=Culex quinquefasciatus GN=CpipJ_CPIJ018609 PE=4 SV=1
CGI_10026813	1848	9	35	1.6226	6.50098	2.00235	Up	6.57e-05	0.000433377	#N/A	#N/A	#N/A	#N/A	#N/A
CGI_10023305	1308	112	446	20.9189	83.5823	1.99839	Up	2.39e-48	1.74e-46	#N/A	#N/A	#N/A	#N/A	#N/A
CGI_10024713	1164	9	34	1.61005	6.42204	1.99592	Up	0.000106045	0.000671598	#N/A	#N/A	#N/A	#N/A	#N/A
CGI_10027367	1656	21	84	3.96096	15.7992	1.99592	Up	2.58e-10	3.93e-09	#N/A	#N/A	#N/A	#N/A	#N/A
CGI_10020916	720	44	177	8.32934	33.1863	1.99431	Up	2.65e-20	8.58e-19	#N/A	#N/A	#N/A	#N/A	#N/A
CGI_10023126	1071	21	82	3.84969	15.3304	1.99358	Up	6.68e-10	9.74e-09	#N/A	#N/A	#N/A	#N/A	#N/A
CGI_10017020	411	17	68	3.1919	12.6666	1.98855	Up	1.35e-08	1.69e-07	#N/A	#N/A	#N/A	#N/A	#N/A
CGI_10026868	1719	709	2810	132.899	526.57	1.9863	Up	1e-293	3.85e-291	#N/A	#N/A	#N/A	#N/A	#N/A
CGI_10027842	1740	153	607	28.7578	113.771	1.9841	Up	5.78e-65	5.63e-63	#N/A	#N/A	#N/A	#N/A	#N/A
CGI_10026278	1071	51	203	9.62423	38.0144	1.9818	Up	7.47e-23	2.73e-21	#N/A	#N/A	#N/A	#N/A	#N/A
CGI_10001819	2511	319	1257	59.7085	235.555	1.98006	Up	9.43e-132	1.72e-129	IPR006671; Cyclin, N-terminal IPR011028; Cyclin-like	NA	NA	CCNT2_HUMAN Cyclin-T2 OS=Homo sapiens GN=CCNT2 PE=1 SV=2	B7PHH0_IXOSC Cyclin t, putative OS=Ixodes scapularis GN=IscW_ISCW018295 PE=3 SV=1
CGI_10000603	528	25	97	4.61426	18.2027	1.97998	Up	2.08e-11	3.53e-10	#N/A	#N/A	#N/A	#N/A	#N/A
CGI_10027959	1293	12	46	2.17413	8.56875	1.97865	Up	5.13e-06	4.3e-05	#N/A	#N/A	#N/A	#N/A	#N/A
CGI_10019899	3453	22	87	4.12487	16.2364	1.97682	Up	1.55e-10	2.43e-09	#N/A	#N/A	#N/A	#N/A	#N/A
CGI_10008864	1566	45	178	8.49688	33.4143	1.97546	Up	4.13e-20	1.31e-18	IPR001680; WD40 repeat IPR003648; Splicing factor motif IPR011046; WD40 repeat-like-containing domain IPR014906; Pre-mRNA processing factor 4 (PRP4)-like IPR017986; WD40-repeat-containing domain IPR019781; WD40 repeat, subgroup IPR019782; WD40 repeat 2 IPR020472; G-protein beta WD-40 repeat	GO:0005515; protein binding; Molecular Function GO:0008380; RNA splicing; Biological Process	prpf4, mg:ab03a02, zgc:65943; PRP4 pre-mRNA processing factor 4 homolog (yeast); K12662 U4/U6 small nuclear ribonucleoprotein PRP4	PRP4_HUMAN U4/U6 small nuclear ribonucleoprotein Prp4 OS=Homo sapiens GN=PRPF4 PE=1 SV=2	Q8T767_BRAFL Putative uncharacterized protein OS=Branchiostoma floridae PE=4 SV=1
CGI_10017334	5121	31	121	5.78223	22.704	1.97325	Up	5.76e-14	1.21e-12	#N/A	#N/A	#N/A	#N/A	#N/A
CGI_10010864	330	12	47	2.27164	8.89912	1.96993	Up	3.18e-06	2.77e-05	IPR003563; 7,8-dihydro-8-oxoguanine triphosphatase IPR015797; NUDIX hydrolase domain-like	GO:0006281; DNA repair; Biological Process GO:0008413; 8-oxo-7,8-dihydroguanosine triphosphate pyrophosphatase activity; Molecular Function GO:0016787; hydrolase activity; Molecular Function	similar to 8-oxo-dGTPase; K03574 7,8-dihydro-8-oxoguanine triphosphatase [EC:3.6.1.-]	8ODP_RAT 7,8-dihydro-8-oxoguanine triphosphatase OS=Rattus norvegicus GN=Nudt1 PE=2 SV=1	C3ZJU9_BRAFL Putative uncharacterized protein OS=Branchiostoma floridae GN=BRAFLDRAFT_249348 PE=4 SV=1
CGI_10017974	1485	9	37	1.76683	6.92153	1.96993	Up	2.49e-05	0.000181717	#N/A	#N/A	#N/A	#N/A	#N/A
CGI_10007026	552	11	43	2.03707	7.98019	1.96993	Up	8.7e-06	6.95e-05	IPR003827; tRNA wybutosine-synthesizing protein	NA	tyw3, zgc:92277; tRNA-yW synthesizing protein 3 homolog (S. cerevisiae) (EC:2.1.1.-); K00599 [EC:2.1.1.-]	TYW3_XENLA tRNA wybutosine-synthesizing protein 3 homolog OS=Xenopus laevis GN=tyw3 PE=2 SV=1	B7ZU21_XENTR Tyw3 protein OS=Xenopus tropicalis GN=tyw3 PE=2 SV=1
CGI_10019723	1542	16	61	2.91689	11.4269	1.96993	Up	1.51e-07	1.63e-06	#N/A	#N/A	#N/A	#N/A	#N/A
CGI_10010224	477	8	33	1.57157	6.15662	1.96993	Up	6.88e-05	0.000450585	IPR007248; Mpv17/PMP22	GO:0016021; integral to membrane; Cellular Component	similar to MGC89132 protein; K13348 protein Mpv17	M17L2_DANRE Mpv17-like protein 2 OS=Danio rerio GN=mpv17l2 PE=2 SV=1	C3XY21_BRAFL Putative uncharacterized protein OS=Branchiostoma floridae GN=BRAFLDRAFT_206123 PE=4 SV=1
CGI_10014758	924	19	76	3.65085	14.3022	1.96993	Up	1.86e-09	2.59e-08	IPR001680; WD40 repeat IPR011046; WD40 repeat-like-containing domain IPR017986; WD40-repeat-containing domain IPR019781; WD40 repeat, subgroup IPR019782; WD40 repeat 2	GO:0005515; protein binding; Molecular Function	hypothetical protein; K13175 THO complex subunit 6	THOC6_DANRE THO complex subunit 6 homolog OS=Danio rerio GN=thoc6 PE=2 SV=1	C3YB26_BRAFL Putative uncharacterized protein OS=Branchiostoma floridae GN=BRAFLDRAFT_115453 PE=4 SV=1
CGI_10010476	681	29	115	5.50397	21.5617	1.96993	Up	1.59e-13	3.25e-12	NA	NA	NA	NA	C3ZNM0_BRAFL Putative uncharacterized protein OS=Branchiostoma floridae GN=BRAFLDRAFT_100697 PE=4 SV=1
CGI_10010986	1494	13	52	2.50884	9.82834	1.96993	Up	7.24e-07	7.02e-06	NA	NA	hypothetical protein; K06670 cohesin complex subunit SCC1	RAD21_XENLA Double-strand-break repair protein rad21 homolog OS=Xenopus laevis GN=rad21 PE=1 SV=1	C3YMX6_BRAFL Putative uncharacterized protein (Fragment) OS=Branchiostoma floridae GN=BRAFLDRAFT_274943 PE=4 SV=1
CGI_10005985	1767	33	130	6.25761	24.4008	1.96325	Up	5.08e-15	1.16e-13	IPR006575; RWD domain IPR010541; Domain of unknown function DUF1115 IPR016135; Ubiquitin-conjugating enzyme/RWD-like	GO:0005515; protein binding; Molecular Function	NA	RWD2B_PONAB RWD domain-containing protein 2B OS=Pongo abelii GN=RWDD2B PE=2 SV=1	C3ZQA7_BRAFL Putative uncharacterized protein OS=Branchiostoma floridae GN=BRAFLDRAFT_84954 PE=4 SV=1
CGI_10014216	1977	15	59	2.84386	11.0733	1.96116	Up	1.59e-07	1.71e-06	IPR001315; Caspase Recruitment IPR011029; DEATH-like	GO:0005515; protein binding; Molecular Function GO:0005622; intracellular; Cellular Component GO:0042981; regulation of apoptosis; Biological Process	NA	NA	NA
CGI_10012395	1530	25	99	4.77712	18.5834	1.95981	Up	8.09e-12	1.42e-10	IPR003596; Immunoglobulin V-set, subgroup IPR003598; Immunoglobulin subtype 2 IPR003599; Immunoglobulin subtype IPR007110; Immunoglobulin-like IPR013098; Immunoglobulin I-set	GO:0005515; protein binding; Molecular Function	similar to alpha-L-iduronidase; K01217 L-iduronidase [EC:3.2.1.76]	FGRL1_CHICK Fibroblast growth factor receptor-like 1 OS=Gallus gallus GN=FGFRL1 PE=1 SV=1	B7ZQI7_XENLA Fgfrl1 protein OS=Xenopus laevis GN=fgfrl1 PE=2 SV=1
CGI_10007108	678	16	63	3.04058	11.813	1.95796	Up	5.87e-08	6.72e-07	NA	NA	NA	NA	B7PBH3_IXOSC Putative uncharacterized protein OS=Ixodes scapularis GN=IscW_ISCW017261 PE=4 SV=1
CGI_10027350	2130	20	77	3.69541	14.3514	1.95738	Up	2.87e-09	3.91e-08	#N/A	#N/A	#N/A	#N/A	#N/A
CGI_10006283	1026	30	117	5.66249	21.9876	1.95718	Up	1.53e-13	3.14e-12	IPR010655; Pre-mRNA cleavage complex II Clp1	NA	CLP1; CLP1, cleavage and polyadenylation factor I subunit, homolog (S. cerevisiae) (EC:2.7.1.78); K14399 polyribonucleotide 5'-hydroxyl-kinase [EC:2.7.1.78]	CLP1_CHICK Polyribonucleotide 5'-hydroxyl-kinase Clp1 OS=Gallus gallus GN=CLP1 PE=2 SV=1	A2ATR4_MOUSE CLP1, cleavage and polyadenylation factor I subunit, homolog (S. cerevisiae) OS=Mus musculus GN=Clp1 PE=3 SV=1
CGI_10020527	1242	22	84	4.07413	15.7992	1.95528	Up	6.38e-10	9.32e-09	#N/A	#N/A	#N/A	#N/A	#N/A
CGI_10013969	1248	22	84	4.05455	15.7232	1.95528	Up	6.38e-10	9.33e-09	#N/A	#N/A	#N/A	#N/A	#N/A
CGI_10023909	657	41	159	7.70178	29.8669	1.95528	Up	8.36e-18	2.35e-16	#N/A	#N/A	#N/A	#N/A	#N/A
CGI_10006434	714	10	38	1.83735	7.10434	1.95107	Up	3.85e-05	0.000267675	#N/A	#N/A	#N/A	#N/A	#N/A
CGI_10018713	1518	13	48	2.34571	9.0574	1.94907	Up	4.82e-06	4.05e-05	#N/A	#N/A	#N/A	#N/A	#N/A
CGI_10004164	717	176	678	32.934	127.157	1.94896	Up	2.29e-70	2.39e-68	IPR002068; Heat shock protein Hsp20 IPR008978; HSP20-like chaperone	NA	HSPB1; heat shock 27kDa protein 1; K04455 heat shock 27kDa protein 1	SIP1_CAEEL Stress-induced protein 1 OS=Caenorhabditis elegans GN=sip-1 PE=1 SV=1	Q0H8V6_9CNID Small heat shock protein OS=uncultured cnidarian GN=Hsp2 PE=2 SV=1
CGI_10024483	492	35	133	6.47555	24.9609	1.9466	Up	7.45e-15	1.69e-13	#N/A	#N/A	#N/A	#N/A	#N/A
CGI_10017954	1662	28	109	5.2998	20.4005	1.94459	Up	1.09e-12	2.07e-11	#N/A	#N/A	#N/A	#N/A	#N/A
CGI_10009035	1932	13	50	2.42508	9.32749	1.94346	Up	1.88e-06	1.7e-05	IPR001611; Leucine-rich repeat IPR001680; WD40 repeat IPR011046; WD40 repeat-like-containing domain IPR017986; WD40-repeat-containing domain IPR019781; WD40 repeat, subgroup IPR019782; WD40 repeat 2	GO:0005515; protein binding; Molecular Function	DEAD box ATP-dependent RNA helicase ; K13131 ATP-dependent RNA helicase DDX20 [EC:3.6.4.13]	LRWD1_HUMAN Leucine-rich repeat and WD repeat-containing protein 1 OS=Homo sapiens GN=LRWD1 PE=1 SV=2	Q5BYA5_SCHJA SJCHGC04689 protein (Fragment) OS=Schistosoma japonicum PE=2 SV=2
CGI_10003087	555	18	69	3.37676	12.9879	1.94346	Up	2.08e-08	2.52e-07	NA	NA	rad17, xrad17; RAD17 homolog; K06662 cell cycle checkpoint protein	RAD17_HUMAN Cell cycle checkpoint protein RAD17 OS=Homo sapiens GN=RAD17 PE=1 SV=2	Q6DG57_DANRE RAD17 homolog (S. pombe) OS=Danio rerio GN=rad17 PE=2 SV=1
CGI_10010838	615	13	50	2.43785	9.33322	1.93676	Up	1.88e-06	1.7e-05	IPR004045; Glutathione S-transferase, N-terminal IPR004046; Glutathione S-transferase, C-terminal IPR010987; Glutathione S-transferase, C-terminal-like IPR012336; Thioredoxin-like fold IPR017933; Glutathione S-transferase/chloride channel, C-terminal	GO:0005515; protein binding; Molecular Function	expressed hypothetical protein ; K01830 prostaglandin-H2 D-isomerase [EC:5.3.99.2]	SCR11_OMMSL S-crystallin SL11 OS=Ommastrephes sloanei PE=2 SV=1	B6RB01_HALDI Sigma class glutathione-s-transferase 2 OS=Haliotis discus discus PE=2 SV=1
CGI_10011846	288	28	106	5.20584	19.9303	1.93676	Up	4.44e-12	8e-11	#N/A	#N/A	#N/A	#N/A	#N/A
CGI_10021514	1332	38	147	7.17561	27.459	1.9361	Up	1.56e-16	4e-15	#N/A	#N/A	#N/A	#N/A	#N/A
CGI_10004536	1995	48	184	9.01823	34.459	1.93396	Up	3.69e-20	1.18e-18	IPR016024; Armadillo-type fold IPR022786; Geminin	GO:0005488; binding; Molecular Function GO:0008156; negative regulation of DNA replication; Biological Process	hypothetical protein; K14844 pumilio homology domain family member 6	K0020_RAT Pumilio domain-containing protein KIAA0020 homolog OS=Rattus norvegicus PE=2 SV=1	C3YCI8_BRAFL Putative uncharacterized protein OS=Branchiostoma floridae GN=BRAFLDRAFT_269781 PE=4 SV=1
CGI_10007587	543	81	310	15.1861	58.0163	1.93371	Up	7.18e-33	3.56e-31	IPR002478; Pseudouridine synthase/archaeosine transglycosylase IPR005155; Ribosome biogenesis factor NIP7-like IPR015947; Pseudouridine synthase/archaeosine transglycosylase-like	GO:0003723; RNA binding; Molecular Function	similar to MGC83122 protein; K07565 60S ribosome subunit biogenesis protein NIP7	NIP7_TETNG 60S ribosome subunit biogenesis protein NIP7 homolog OS=Tetraodon nigroviridis GN=nip7 PE=3 SV=1	C1BLM0_OSMMO 60S ribosome subunit biogenesis protein NIP7 homolog OS=Osmerus mordax GN=NIP7 PE=2 SV=1
CGI_10022235	246	45	171	8.38013	32.0151	1.93371	Up	1.09e-18	3.18e-17	#N/A	#N/A	#N/A	#N/A	#N/A
CGI_10008702	1050	43	163	8.03186	30.6384	1.93153	Up	7.65e-18	2.15e-16	NA	NA	NA	NA	C3YT53_BRAFL Putative uncharacterized protein OS=Branchiostoma floridae GN=BRAFLDRAFT_129063 PE=4 SV=1
CGI_10028717	2211	9	34	1.69525	6.46001	1.93004	Up	0.000106045	0.000671768	#N/A	#N/A	#N/A	#N/A	#N/A
CGI_10011333	207	169	643	31.6877	120.589	1.92811	Up	5.02e-66	4.95e-64	NA	NA	B4GALNT2; beta-1,4-N-acetyl-galactosaminyl transferase 2; K09655 beta-1,4-N-acetylgalactosaminyltransferase 2 [EC:2.4.1.-]	PHB_CHICK Prohibitin OS=Gallus gallus GN=PHB PE=1 SV=1	Q7ZYF7_XENLA MGC53103 protein OS=Xenopus laevis GN=phb PE=2 SV=1
CGI_10024114	1629	48	185	9.08864	34.5804	1.92782	Up	2.31e-20	7.52e-19	#N/A	#N/A	#N/A	#N/A	#N/A
CGI_10015028	249	24	92	4.51591	17.1549	1.92554	Up	8.89e-11	1.43e-09	#N/A	#N/A	#N/A	#N/A	#N/A
CGI_10010847	579	10	39	1.94207	7.37751	1.92554	Up	2.39e-05	0.000174772	NA	NA	NA	ARMC1_MOUSE Armadillo repeat-containing protein 1 OS=Mus musculus GN=Armc1 PE=2 SV=1	C3ZKY4_BRAFL Putative uncharacterized protein OS=Branchiostoma floridae GN=BRAFLDRAFT_125543 PE=4 SV=1
CGI_10010735	189	48	181	8.92429	33.9014	1.92554	Up	1.48e-19	4.54e-18	#N/A	#N/A	#N/A	#N/A	#N/A
CGI_10002192	642	9	36	1.7515	6.65354	1.92554	Up	4.06e-05	0.000280351	#N/A	#N/A	#N/A	#N/A	#N/A
CGI_10001701	480	19	71	3.51394	13.3487	1.92554	Up	1.97e-08	2.39e-07	#N/A	#N/A	#N/A	#N/A	#N/A
CGI_10028741	327	9	35	1.71936	6.53146	1.92554	Up	6.57e-05	0.000433263	#N/A	#N/A	#N/A	#N/A	#N/A
CGI_10022276	1044	14	55	2.69267	10.2289	1.92554	Up	4.3e-07	4.34e-06	#N/A	#N/A	#N/A	#N/A	#N/A
CGI_10006525	591	15	58	2.85396	10.8416	1.92554	Up	2.55e-07	2.65e-06	IPR005919; Higher eukaryotic phosphomevalonate kinase	GO:0004631; phosphomevalonate kinase activity; Molecular Function GO:0005737; cytoplasm; Cellular Component GO:0006695; cholesterol biosynthetic process; Biological Process	hypothetical protein; K13273 phosphomevalonate kinase [EC:2.7.4.2]	PMVK_HUMAN Phosphomevalonate kinase OS=Homo sapiens GN=PMVK PE=1 SV=3	C3Y1G0_BRAFL Putative uncharacterized protein OS=Branchiostoma floridae GN=BRAFLDRAFT_114776 PE=4 SV=1
CGI_10006037	231	13	49	2.4339	9.24583	1.92554	Up	3.02e-06	2.63e-05	#N/A	#N/A	#N/A	#N/A	#N/A
CGI_10021895	483	269	1020	50.4416	191.248	1.92276	Up	2.42e-103	3.4e-101	#N/A	#N/A	#N/A	#N/A	#N/A
CGI_10005894	1359	26	97	4.8266	18.2697	1.92037	Up	5.02e-11	8.28e-10	IPR000433; Zinc finger, ZZ-type IPR001005; SANT domain, DNA binding IPR009057; Homeodomain-like IPR014778; Myb, DNA-binding IPR017930; HTH transcriptional regulator, Myb-type, DNA-binding	GO:0003677; DNA binding; Molecular Function GO:0005515; protein binding; Molecular Function GO:0008270; zinc ion binding; Molecular Function	NA	ZZZ3_MOUSE ZZ-type zinc finger-containing protein 3 OS=Mus musculus GN=Zzz3 PE=2 SV=2	C3Z809_BRAFL Putative uncharacterized protein OS=Branchiostoma floridae GN=BRAFLDRAFT_87547 PE=4 SV=1
CGI_10009576	1104	14	55	2.71609	10.2775	1.91989	Up	4.3e-07	4.34e-06	IPR001656; Pseudouridine synthase, TruD IPR011760; Pseudouridine synthase, TruD, insertion domain IPR020103; Pseudouridine synthase, catalytic domain	GO:0001522; pseudouridine synthesis; Biological Process GO:0003723; RNA binding; Molecular Function GO:0009451; RNA modification; Biological Process GO:0009982; pseudouridine synthase activity; Molecular Function	PUS7, FLJ20485, KIAA1897, MGC17720; pseudouridylate synthase 7 homolog (S. cerevisiae) (EC:4.2.1.70); K01855 [EC:5.4.99.-]	PUS7_HUMAN Pseudouridylate synthase 7 homolog OS=Homo sapiens GN=PUS7 PE=1 SV=2	Q4RSK3_TETNG Chromosome 13 SCAF15000, whole genome shotgun sequence. (Fragment) OS=Tetraodon nigroviridis GN=GSTENG00029651001 PE=4 SV=1
CGI_10021011	2958	17	63	3.10449	11.7331	1.91816	Up	1.43e-07	1.55e-06	#N/A	#N/A	#N/A	#N/A	#N/A
CGI_10008511	972	19	70	3.47056	13.0465	1.91043	Up	3.13e-08	3.69e-07	IPR000504; RNA recognition motif domain	GO:0003676; nucleic acid binding; Molecular Function	polypyrimidine tract binding protein ; K13218 polypyrimidine tract-binding protein 1	PTBP1_RAT Polypyrimidine tract-binding protein 1 OS=Rattus norvegicus GN=Ptbp1 PE=1 SV=1	Q16IC1_AEDAE Polypyrimidine tract binding protein OS=Aedes aegypti GN=AAEL013723 PE=4 SV=1
CGI_10009335	942	12	44	2.18844	8.21893	1.90905	Up	1.31e-05	0.000101184	#N/A	#N/A	#N/A	#N/A	#N/A
CGI_10028737	1395	135	508	25.391	95.211	1.90681	Up	5.83e-52	4.52e-50	#N/A	#N/A	#N/A	#N/A	#N/A
CGI_10021519	426	45	167	8.35867	31.3349	1.90643	Up	6.88e-18	1.94e-16	#N/A	#N/A	#N/A	#N/A	#N/A
CGI_10007033	4605	71	265	13.2673	49.6263	1.90324	Up	1.17e-27	5.02e-26	IPR021139; Domain of unknown function DUF88	NA	NA	LKAP_MOUSE Limkain-b1 OS=Mus musculus GN=Lkap PE=1 SV=2	B2GUN4_XENTR Limkain b1 (Lkap) OS=Xenopus tropicalis GN=kiaa0430 PE=2 SV=1
CGI_10006118	345	23	87	4.34574	16.2506	1.90282	Up	3.8e-10	5.66e-09	#N/A	#N/A	#N/A	#N/A	#N/A
CGI_10000137	417	10	36	1.7977	6.72235	1.90282	Up	9.85e-05	0.000628035	IPR004367; Cyclin, C-terminal IPR006670; Cyclin IPR011028; Cyclin-like	GO:0005634; nucleus; Cellular Component	ccnb3, MGC130810, MGC52520, ccnb3-a; cyclin B3; K05868 cyclin B	CCNB3_DROME G2/mitotic-specific cyclin-B3 OS=Drosophila melanogaster GN=CycB3 PE=1 SV=1	Q98TI4_XENLA Ccnb3-a protein OS=Xenopus laevis GN=ccnb3 PE=2 SV=1
CGI_10005425	1632	71	265	13.3208	49.7304	1.90044	Up	1.17e-27	5.02e-26	IPR001466; Beta-lactamase-related IPR012338; Beta-lactamase-type transpeptidase fold	NA	beta-lactamase; K01467 beta-lactamase [EC:3.5.2.6]	NA	C3YN73_BRAFL Putative uncharacterized protein OS=Branchiostoma floridae GN=BRAFLDRAFT_97982 PE=4 SV=1
CGI_10009163	1194	11	41	2.04048	7.60226	1.89752	Up	2.25e-05	0.000165493	#N/A	#N/A	#N/A	#N/A	#N/A
CGI_10017544	1089	12	44	2.23722	8.33526	1.89752	Up	1.31e-05	0.000101153	#N/A	#N/A	#N/A	#N/A	#N/A
CGI_10002101	336	54	199	10.0398	37.3445	1.89516	Up	6.8e-21	2.26e-19	IPR001073; Complement C1q protein IPR008983; Tumour necrosis factor-like	GO:0005515; protein binding; Molecular Function	NA	CO8A2_HUMAN Collagen alpha-2(VIII) chain OS=Homo sapiens GN=COL8A2 PE=1 SV=2	C3Z6P6_BRAFL Putative uncharacterized protein OS=Branchiostoma floridae GN=BRAFLDRAFT_69134 PE=4 SV=1
CGI_10024550	369	24	91	4.57098	17.0024	1.89516	Up	1.42e-10	2.24e-09	#N/A	#N/A	#N/A	#N/A	#N/A
CGI_10011906	1290	95	351	17.7241	65.7086	1.89037	Up	9.13e-36	4.85e-34	IPR001708; Membrane insertion protein, OxaA/YidC	GO:0016021; integral to membrane; Cellular Component GO:0051205; protein insertion into membrane; Biological Process	cytochrome oxidase biogenesis protein (oxa1 mitochondrial) ; K03217 preprotein translocase subunit YidC	OXA1L_HUMAN Mitochondrial inner membrane protein OXA1L OS=Homo sapiens GN=OXA1L PE=1 SV=3	Q174X3_AEDAE Cytochrome oxidase biogenesis protein (Oxa1 mitochondrial) OS=Aedes aegypti GN=AAEL006734 PE=3 SV=1
CGI_10004205	330	15	56	2.83955	10.5171	1.88901	Up	6.54e-07	6.39e-06	IPR000872; Tafazzin	NA	phosphate acyltransferase, putative; K13511 monolysocardiolipin acyltransferase [EC:2.3.1.-]	TAZ_SAISC Tafazzin OS=Saimiri sciureus GN=TAZ PE=3 SV=1	B7P9J6_IXOSC Phosphate acyltransferase, putative OS=Ixodes scapularis GN=IscW_ISCW017038 PE=4 SV=1
CGI_10012793	372	13	50	2.51895	9.32972	1.88901	Up	1.88e-06	1.7e-05	#N/A	#N/A	#N/A	#N/A	#N/A
CGI_10002350	861	24	90	4.57098	16.899	1.88636	Up	2.26e-10	3.48e-09	IPR001125; Recoverin IPR018249; EF-HAND 2	GO:0005509; calcium ion binding; Molecular Function	calcineurin regulatory subunit B; K06268 protein phosphatase 3, regulatory subunit	CIB1_HUMAN Calcium and integrin-binding protein 1 OS=Homo sapiens GN=CIB1 PE=1 SV=4	C3ZD32_BRAFL Putative uncharacterized protein OS=Branchiostoma floridae GN=BRAFLDRAFT_125227 PE=4 SV=1
CGI_10022148	1629	77	285	14.4958	53.4275	1.88195	Up	2.17e-29	9.84e-28	#N/A	#N/A	#N/A	#N/A	#N/A
CGI_10020966	855	36	133	6.79499	24.98	1.87823	Up	1.78e-14	3.93e-13	#N/A	#N/A	#N/A	#N/A	#N/A
CGI_10002029	540	35	129	6.59406	24.2254	1.87728	Up	4.71e-14	9.98e-13	IPR010662; Protein of unknown function DUF1234	GO:0016787; hydrolase activity; Molecular Function	hypothetical protein; K07002	RBBP9_HUMAN Putative hydrolase RBBP9 OS=Homo sapiens GN=RBBP9 PE=1 SV=2	C3YA81_BRAFL Putative uncharacterized protein OS=Branchiostoma floridae GN=BRAFLDRAFT_277797 PE=4 SV=1
CGI_10021014	2841	86	314	16.0298	58.7793	1.87455	Up	8.65e-32	4.19e-30	#N/A	#N/A	#N/A	#N/A	#N/A
CGI_10018572	222	459	1684	86.1073	315.678	1.87425	Up	8.05e-164	1.85e-161	#N/A	#N/A	#N/A	#N/A	#N/A
CGI_10027323	996	14	51	2.63428	9.64964	1.87307	Up	2.82e-06	2.47e-05	#N/A	#N/A	#N/A	#N/A	#N/A
CGI_10017549	951	45	166	8.47385	31.0206	1.87214	Up	1.09e-17	3.04e-16	#N/A	#N/A	#N/A	#N/A	#N/A
CGI_10004608	912	112	409	20.9603	76.6963	1.8715	Up	6.3e-41	3.9e-39	IPR001839; Transforming growth factor-beta, C-terminal	GO:0008083; growth factor activity; Molecular Function	Inhbb; inhibin beta-B; K04667 inhibin, beta	INHBB_MOUSE Inhibin beta B chain OS=Mus musculus GN=Inhbb PE=2 SV=4	B0YLF5_CRAGI Gonadal transforming growth factor beta-like protein OS=Crassostrea gigas PE=2 SV=1
CGI_10006610	1062	62	227	11.647	42.6102	1.87125	Up	1.79e-23	6.67e-22	#N/A	#N/A	#N/A	#N/A	#N/A
CGI_10007514	792	19	69	3.54943	12.9779	1.87039	Up	4.96e-08	5.72e-07	IPR000566; Lipocalin/cytosolic fatty-acid binding protein IPR011038; Calycin-like	GO:0005488; binding; Molecular Function	NA	NA	NA
CGI_10026962	777	10	38	1.92958	7.0437	1.86805	Up	3.85e-05	0.000267749	#N/A	#N/A	#N/A	#N/A	#N/A
CGI_10017065	741	11	39	2.02332	7.38591	1.86805	Up	5.7e-05	0.000383549	#N/A	#N/A	#N/A	#N/A	#N/A
CGI_10001450	447	56	204	10.4815	38.2244	1.86664	Up	3.82e-21	1.29e-19	IPR001163; Like-Sm ribonucleoprotein (LSM) domain IPR006649; Like-Sm ribonucleoprotein (LSM) domain, eukaryotic/archaea-type IPR010920; Like-Sm ribonucleoprotein (LSM)-related domain	NA	lsm2; LSM domain-containing protein; K12621 U6 snRNA-associated Sm-like protein LSm2	LSM10_MOUSE U7 snRNA-associated Sm-like protein LSm10 OS=Mus musculus GN=Lsm10 PE=2 SV=1	C3ZMC2_BRAFL Putative uncharacterized protein OS=Branchiostoma floridae GN=BRAFLDRAFT_76640 PE=4 SV=1
CGI_10019146	2841	30	109	5.60713	20.4388	1.86598	Up	6.25e-12	1.11e-10	#N/A	#N/A	#N/A	#N/A	#N/A
CGI_10012433	702	13	47	2.40269	8.74699	1.86413	Up	7.67e-06	6.21e-05	IPR006677; tRNA intron endonuclease, catalytic domain-like	GO:0000213; tRNA-intron endonuclease activity; Molecular Function GO:0006388; tRNA splicing, via endonucleolytic cleavage and ligation; Biological Process	hypothetical protein; K01170 tRNA-intron endonuclease [EC:3.1.27.9]	SEN2_CHICK tRNA-splicing endonuclease subunit Sen2 OS=Gallus gallus GN=TSEN2 PE=2 SV=1	C3ZHX3_BRAFL Putative uncharacterized protein OS=Branchiostoma floridae GN=BRAFLDRAFT_88756 PE=4 SV=1
CGI_10015619	2472	76	278	14.3287	52.1095	1.86264	Up	2.24e-28	9.86e-27	#N/A	#N/A	#N/A	#N/A	#N/A
CGI_10016568	1437	14	51	2.60835	9.47505	1.861	Up	2.82e-06	2.47e-05	#N/A	#N/A	#N/A	#N/A	#N/A
CGI_10018946	8130	28	103	5.32494	19.3416	1.86087	Up	1.77e-11	3.04e-10	#N/A	#N/A	#N/A	#N/A	#N/A
CGI_10000110	591	161	583	30.1251	109.319	1.85951	Up	3.94e-57	3.4e-55	IPR001128; Cytochrome P450	GO:0004497; monooxygenase activity; Molecular Function GO:0005506; iron ion binding; Molecular Function GO:0009055; electron carrier activity; Molecular Function GO:0020037; heme binding; Molecular Function	Cyp11a1, Cyp11a, Cypxia1, P450scc; cytochrome P450, family 11, subfamily a, polypeptide 1 (EC:1.14.15.6); K00498 cytochrome P450, family 11, subfamily A (cholesterol monooxygenase (side-chain-cleaving)) [EC:1.14.15.6]	CP11A_MESAU Cholesterol side-chain cleavage enzyme, mitochondrial OS=Mesocricetus auratus GN=CYP11A1 PE=2 SV=1	C3XV68_BRAFL Putative uncharacterized protein OS=Branchiostoma floridae GN=BRAFLDRAFT_91871 PE=4 SV=1
CGI_10008016	2580	11	39	2.03391	7.34694	1.85289	Up	5.7e-05	0.000383343	IPR002719; Retinoblastoma-associated protein, B-box IPR002720; Retinoblastoma-associated protein, A-box IPR011028; Cyclin-like IPR015030; Rb C-terminal	NA	RB1; retinoblastoma 1 (including osteosarcoma); K06618 retinoblastoma-associated protein	RB_CHICK Retinoblastoma-associated protein OS=Gallus gallus GN=RB1 PE=1 SV=1	Q08E68_BOVIN Retinoblastoma 1 OS=Bos taurus GN=RB1 PE=2 SV=1
CGI_10013933	1905	72	259	13.4778	48.6298	1.85126	Up	4.17e-26	1.69e-24	NA	NA	NA	NA	O17265_CAEEL Putative uncharacterized protein OS=Caenorhabditis elegans GN=R148.5 PE=1 SV=2
CGI_10015874	1167	212	762	39.6661	142.752	1.84753	Up	1.44e-73	1.55e-71	#N/A	#N/A	#N/A	#N/A	#N/A
CGI_10021716	339	177	637	33.1699	119.311	1.84678	Up	7.22e-62	6.64e-60	#N/A	#N/A	#N/A	#N/A	#N/A
CGI_10026810	1962	24	86	4.48944	16.1245	1.84465	Up	1.42e-09	1.99e-08	#N/A	#N/A	#N/A	#N/A	#N/A
CGI_10011338	4110	36	128	6.70299	24.0666	1.84416	Up	1.72e-13	3.5e-12	IPR021717; Nucleoporin Nup120/160	NA	Nup160, 160kDa, 2810011M03Rik, AA414952, AU020188, Gtl-13, Gtl1-13, Gtl13, KIAA0197, mKIAA0197; nucleoporin 160; K14303 nuclear pore complex protein Nup160	NU160_MOUSE Nuclear pore complex protein Nup160 OS=Mus musculus GN=Nup160 PE=1 SV=2	A2AH38_MOUSE Nucleoporin 160 OS=Mus musculus GN=Nup160 PE=4 SV=1
CGI_10023483	2709	12	44	2.28296	8.1797	1.84114	Up	1.31e-05	0.000101122	#N/A	#N/A	#N/A	#N/A	#N/A
CGI_10028749	1458	46	165	8.61212	30.8539	1.84101	Up	3.99e-17	1.07e-15	#N/A	#N/A	#N/A	#N/A	#N/A
CGI_10028376	1806	28	99	5.18854	18.5521	1.83819	Up	1.1e-10	1.76e-09	#N/A	#N/A	#N/A	#N/A	#N/A
CGI_10004348	2634	46	165	8.68035	31.0151	1.83715	Up	3.99e-17	1.07e-15	IPR013126; Heat shock protein 70	NA	hscA; chaperone protein HscA; K04044 molecular chaperone HscA	HS12A_MOUSE Heat shock 70 kDa protein 12A OS=Mus musculus GN=Hspa12a PE=1 SV=1	C3ZGF9_BRAFL Putative uncharacterized protein OS=Branchiostoma floridae GN=BRAFLDRAFT_240123 PE=4 SV=1
CGI_10018529	513	16	56	2.92257	10.4083	1.83243	Up	1.53e-06	1.4e-05	#N/A	#N/A	#N/A	#N/A	#N/A
CGI_10006435	1689	13	46	2.4411	8.69363	1.83243	Up	1.21e-05	9.45e-05	IPR006612; Zinc finger, C2CH-type	GO:0003676; nucleic acid binding; Molecular Function	similar to enoyl Coenzyme A hydratase, short chain, 1, mitochondrial; K07511 enoyl-CoA hydratase [EC:4.2.1.17]	THAP2_HUMAN THAP domain-containing protein 2 OS=Homo sapiens GN=THAP2 PE=1 SV=1	C3Z0W0_BRAFL Putative uncharacterized protein OS=Branchiostoma floridae GN=BRAFLDRAFT_131122 PE=4 SV=1
CGI_10007653	1098	24	84	4.43776	15.8044	1.83243	Up	3.5e-09	4.71e-08	IPR001212; Somatomedin B domain IPR018998; Endoribonuclease XendoU	GO:0005044; scavenger receptor activity; Molecular Function GO:0006955; immune response; Biological Process GO:0016788; hydrolase activity, acting on ester bonds; Molecular Function GO:0030247; polysaccharide binding; Molecular Function	hypothetical protein; K14648 poly(U)-specific endoribonuclease [EC:3.1.-.-]	PP11_HUMAN Placental protein 11 OS=Homo sapiens PE=1 SV=1	C3YPU8_BRAFL Putative uncharacterized protein OS=Branchiostoma floridae GN=BRAFLDRAFT_75913 PE=4 SV=1
CGI_10008515	285	11	37	1.97274	7.02562	1.83243	Up	0.000141971	0.000868793	NA	NA	NA	NA	A7S3V5_NEMVE Predicted protein OS=Nematostella vectensis GN=v1g242667 PE=4 SV=1
CGI_10026586	483	14	52	2.71609	9.67295	1.83243	Up	1.77e-06	1.61e-05	#N/A	#N/A	#N/A	#N/A	#N/A
CGI_10024812	684	22	78	4.10987	14.6367	1.83243	Up	1.01e-08	1.29e-07	#N/A	#N/A	#N/A	#N/A	#N/A
CGI_10007187	807	26	93	4.87684	17.3682	1.83243	Up	3.14e-10	4.72e-09	IPR002198; Short-chain dehydrogenase/reductase SDR IPR002347; Glucose/ribitol dehydrogenase	GO:0008152; metabolic process; Biological Process GO:0016491; oxidoreductase activity; Molecular Function GO:0055114; oxidation-reduction process; Biological Process	short-chain dehydrogenase/reductase SDR; K00034 glucose 1-dehydrogenase [EC:1.1.1.47]	Y325_THEMA Uncharacterized oxidoreductase TM_0325 OS=Thermotoga maritima GN=TM_0325 PE=3 SV=1	B0X121_CULQU 3-hydroxybutyrate dehydrogenase type 2 OS=Culex quinquefasciatus GN=CpipJ_CPIJ013219 PE=3 SV=1
CGI_10010125	1230	21	75	3.96151	14.1084	1.83243	Up	1.72e-08	2.11e-07	IPR001270; Chaperonin ClpA/B IPR003593; ATPase, AAA+ type, core IPR003959; ATPase, AAA-type, core	GO:0000166; nucleotide binding; Molecular Function GO:0005524; ATP binding; Molecular Function GO:0017111; nucleoside-triphosphatase activity; Molecular Function	cytochrome c1; K00413 ubiquinol-cytochrome c reductase cytochrome c1 subunit [EC:1.10.2.2]	TRP13_MOUSE Thyroid receptor-interacting protein 13 OS=Mus musculus GN=Trip13 PE=2 SV=1	C3YFI7_BRAFL Putative uncharacterized protein OS=Branchiostoma floridae GN=BRAFLDRAFT_58489 PE=4 SV=1
CGI_10001469	258	12	41	2.17919	7.76086	1.83243	Up	5.21e-05	0.000353246	#N/A	#N/A	#N/A	#N/A	#N/A
CGI_10018506	537	19	66	3.48995	12.4289	1.83243	Up	1.94e-07	2.05e-06	#N/A	#N/A	#N/A	#N/A	#N/A
CGI_10028809	1164	9	34	1.77106	6.30736	1.83243	Up	0.000106045	0.000671428	#N/A	#N/A	#N/A	#N/A	#N/A
CGI_10002661	2034	11	39	2.02705	7.21905	1.83243	Up	5.7e-05	0.000383446	IPR003402; Protein of unknown function Met10	NA	trmt5; TRM5 tRNA methyltransferase 5 homolog; K07055	TRMT5_HUMAN tRNA (guanine-N(1)-)-methyltransferase OS=Homo sapiens GN=TRMT5 PE=1 SV=2	C3Y0G4_BRAFL Putative uncharacterized protein (Fragment) OS=Branchiostoma floridae GN=BRAFLDRAFT_245805 PE=4 SV=1
CGI_10006585	1260	36	127	6.69322	23.8369	1.83243	Up	2.7e-13	5.38e-12	IPR002529; Fumarylacetoacetase, C-terminal-like IPR011234; Fumarylacetoacetase, C-terminal-related IPR015377; Fumarylacetoacetase, N-terminal	GO:0003824; catalytic activity; Molecular Function GO:0004334; fumarylacetoacetase activity; Molecular Function GO:0008152; metabolic process; Biological Process GO:0009072; aromatic amino acid family metabolic process; Biological Process	hypothetical protein; K01555 fumarylacetoacetase [EC:3.7.1.2]	FAAA_MOUSE Fumarylacetoacetase OS=Mus musculus GN=Fah PE=1 SV=1	C3YKG9_BRAFL Putative uncharacterized protein OS=Branchiostoma floridae GN=BRAFLDRAFT_281736 PE=4 SV=1
CGI_10003768	324	28	99	5.20584	18.5398	1.83243	Up	1.1e-10	1.76e-09	IPR001875; Death effector IPR011029; DEATH-like	GO:0005515; protein binding; Molecular Function GO:0042981; regulation of apoptosis; Biological Process	hypothetical protein; K04398 caspase 8 [EC:3.4.22.61]	NA	C3YEQ1_BRAFL Putative uncharacterized protein (Fragment) OS=Branchiostoma floridae GN=BRAFLDRAFT_194931 PE=3 SV=1
CGI_10010237	600	17	59	3.1235	11.1239	1.83243	Up	8.91e-07	8.49e-06	IPR019322; Protein of unknown function DUF2366	NA	NA	CS052_HUMAN Uncharacterized protein C19orf52 OS=Homo sapiens GN=C19orf52 PE=1 SV=2	C3XY07_BRAFL Putative uncharacterized protein OS=Branchiostoma floridae GN=BRAFLDRAFT_119395 PE=4 SV=1
CGI_10008997	2643	10	35	1.84361	6.56575	1.83243	Up	0.000156417	0.000947014	#N/A	#N/A	#N/A	#N/A	#N/A
CGI_10018435	1152	42	148	7.80875	27.8097	1.83243	Up	3.04e-15	7.14e-14	#N/A	#N/A	#N/A	#N/A	#N/A
CGI_10002327	648	11	38	2.02449	7.20993	1.83243	Up	9.02e-05	0.000578814	IPR013947; Mediator complex, subunit Med14	GO:0006357; regulation of transcription from RNA polymerase II promoter; Biological Process GO:0016455; RNA polymerase II transcription mediator activity; Molecular Function GO:0016592; mediator complex; Cellular Component	NA	MED14_DROME Mediator of RNA polymerase II transcription subunit 14 OS=Drosophila melanogaster GN=MED14 PE=1 SV=4	B4LCW2_DROVI GJ12916 OS=Drosophila virilis GN=GJ12916 PE=4 SV=1
CGI_10019126	1311	408	1452	76.4793	272.166	1.83135	Up	4.5e-137	8.66e-135	#N/A	#N/A	#N/A	#N/A	#N/A
CGI_10002946	2916	51	181	9.5119	33.8295	1.83047	Up	1.89e-18	5.42e-17	IPR002110; Ankyrin repeat IPR020683; Ankyrin repeat-containing domain	GO:0005515; protein binding; Molecular Function	GM23234 gene product from transcript GM23234-RA; K10380 ankyrin	Y381_RICFE Putative ankyrin repeat protein RF_0381 OS=Rickettsia felis GN=RF_0381 PE=4 SV=1	B3EU24_AMOA5 Putative uncharacterized protein OS=Amoebophilus asiaticus (strain 5a2) GN=Aasi_1435 PE=4 SV=1
CGI_10026896	2931	19	69	3.64462	12.9342	1.82735	Up	4.96e-08	5.72e-07	#N/A	#N/A	#N/A	#N/A	#N/A
CGI_10007164	1272	42	148	7.80875	27.7048	1.82697	Up	3.04e-15	7.14e-14	#N/A	#N/A	#N/A	#N/A	#N/A
CGI_10008212	1008	80	285	15.0597	53.3682	1.82528	Up	2.71e-28	1.19e-26	IPR000253; Forkhead-associated (FHA) domain IPR008984; SMAD/FHA domain	GO:0005515; protein binding; Molecular Function	similar to Smad nuclear interacting protein; K13108 smad nuclear-interacting protein 1	SNIP1_HUMAN Smad nuclear-interacting protein 1 OS=Homo sapiens GN=SNIP1 PE=1 SV=1	B1AK66_HUMAN Smad nuclear interacting protein 1 OS=Homo sapiens GN=SNIP1 PE=2 SV=1
CGI_10010522	1272	64	226	11.9341	42.2918	1.82528	Up	1.49e-22	5.38e-21	IPR007087; Zinc finger, C2H2-type IPR015880; Zinc finger, C2H2-like	GO:0005622; intracellular; Cellular Component GO:0008270; zinc ion binding; Molecular Function	GTF3A; general transcription factor IIIA; K09191 general transcription factor IIIA	TF3A_RAT Transcription factor IIIA OS=Rattus norvegicus GN=Gtf3a PE=2 SV=2	Q6DRH9_DANRE TFIIIA OS=Danio rerio GN=gtf3aa PE=2 SV=1
CGI_10015504	1104	63	225	11.8829	42.0773	1.82416	Up	1.02e-22	3.72e-21	#N/A	#N/A	#N/A	#N/A	#N/A
CGI_10026301	1326	41	146	7.77342	27.3819	1.8166	Up	3.28e-15	7.65e-14	#N/A	#N/A	#N/A	#N/A	#N/A
CGI_10016363	900	18	63	3.33173	11.7172	1.81428	Up	3.32e-07	3.39e-06	#N/A	#N/A	#N/A	#N/A	#N/A
CGI_10020259	585	27	96	5.12575	18.0264	1.81428	Up	1.85e-10	2.88e-09	#N/A	#N/A	#N/A	#N/A	#N/A
CGI_10026192	618	24	85	4.54879	15.9838	1.81306	Up	2.23e-09	3.07e-08	#N/A	#N/A	#N/A	#N/A	#N/A
CGI_10020781	3108	34	118	6.33142	22.2048	1.81027	Up	2.96e-12	5.43e-11	#N/A	#N/A	#N/A	#N/A	#N/A
CGI_10013823	1314	10	35	1.85413	6.50164	1.81006	Up	0.000156417	0.000946557	IPR001258; NHL repeat	GO:0005515; protein binding; Molecular Function	hypothetical protein; K14428 solute carrier family 12 (potassium/chloride transporters), member 8	NA	C3ZU71_BRAFL Putative uncharacterized protein OS=Branchiostoma floridae GN=BRAFLDRAFT_87334 PE=4 SV=1
CGI_10025218	2199	29	100	5.36918	18.818	1.80934	Up	1.58e-10	2.48e-09	#N/A	#N/A	#N/A	#N/A	#N/A
CGI_10020915	1578	47	164	8.78856	30.7916	1.80884	Up	1.42e-16	3.67e-15	#N/A	#N/A	#N/A	#N/A	#N/A
CGI_10010733	642	19	65	3.50299	12.2675	1.80818	Up	3.04e-07	3.13e-06	IPR003511; DNA-binding HORMA	GO:0007067; mitosis; Biological Process	hypothetical protein; K12778 meiosis-specific protein HOP1	HORM1_XENLA HORMA domain-containing protein 1 OS=Xenopus laevis GN=hormad1 PE=2 SV=1	B3KUK1_HUMAN cDNA FLJ40071 fis, clone TESTI2000117, highly similar to Homo sapiens HORMA domain containing 1 (HORMAD1), mRNA OS=Homo sapiens GN=HORMAD1 PE=2 SV=1
CGI_10027910	4584	48	170	9.07614	31.7701	1.80752	Up	2.21e-17	6.04e-16	#N/A	#N/A	#N/A	#N/A	#N/A
CGI_10008498	1326	26	90	4.80539	16.8117	1.80674	Up	1.21e-09	1.72e-08	IPR002755; DNA primase, small subunit	GO:0003896; DNA primase activity; Molecular Function GO:0006269; DNA replication, synthesis of RNA primer; Biological Process	similar to primase, polypeptide 1, 49kDa; K02684 DNA primase small subunit [EC:2.7.7.-]	PRI1_MOUSE DNA primase small subunit OS=Mus musculus GN=Prim1 PE=1 SV=1	A8E5N9_DANRE DNA primase OS=Danio rerio GN=prim1 PE=2 SV=1
CGI_10004004	738	15	52	2.79338	9.76732	1.80595	Up	4.12e-06	3.5e-05	IPR018499; Tetraspanin	GO:0016021; integral to membrane; Cellular Component	cd151, MGC83668; CD151 molecule (Raph blood group); K06537 CD151 antigen	TSN11_HUMAN Tetraspanin-11 OS=Homo sapiens GN=TSPAN11 PE=2 SV=2	Q6DDI3_XENLA MGC83668 protein OS=Xenopus laevis GN=MGC83668 PE=2 SV=1
CGI_10016376	576	19	67	3.57901	12.5144	1.80595	Up	1.24e-07	1.35e-06	#N/A	#N/A	#N/A	#N/A	#N/A
CGI_10001287	1563	161	560	30.0959	104.962	1.80222	Up	1.13e-52	8.85e-51	IPR000175; Sodium:neurotransmitter symporter	GO:0005328; neurotransmitter:sodium symporter activity; Molecular Function GO:0005887; integral to plasma membrane; Cellular Component GO:0006836; neurotransmitter transport; Biological Process GO:0016020; membrane; Cellular Component	GK22198 gene product from transcript GK22198-RA; K03308 neurotransmitter:Na+ symporter, NSS family	SC6A5_HUMAN Sodium- and chloride-dependent glycine transporter 2 OS=Homo sapiens GN=SLC6A5 PE=1 SV=2	B4MYD7_DROWI Transporter OS=Drosophila willistoni GN=GK22198 PE=3 SV=1
CGI_10026055	783	11	40	2.15414	7.50117	1.8	Up	3.59e-05	0.000251457	#N/A	#N/A	#N/A	#N/A	#N/A
CGI_10017166	1974	13	46	2.46842	8.58805	1.79874	Up	1.21e-05	9.45e-05	#N/A	#N/A	#N/A	#N/A	#N/A
CGI_10025551	1125	15	53	2.83197	9.84835	1.79807	Up	2.61e-06	2.3e-05	#N/A	#N/A	#N/A	#N/A	#N/A
CGI_10020727	1419	43	149	8.05639	27.9391	1.79408	Up	4.4e-15	1.02e-13	#N/A	#N/A	#N/A	#N/A	#N/A
CGI_10007953	8940	10	35	1.88668	6.53995	1.79343	Up	0.000156417	0.000946785	IPR001190; Speract/scavenger receptor IPR017448; Speract/scavenger receptor-related	GO:0005044; scavenger receptor activity; Molecular Function GO:0016020; membrane; Cellular Component	similar to scavenger receptor cysteine-rich type 1 protein M160 precursor; K06545 CD163 antigen	DMBT1_HUMAN Deleted in malignant brain tumors 1 protein OS=Homo sapiens GN=DMBT1 PE=1 SV=2	O97375_STRPU Scavenger receptor cysteine-rich protein type 12 OS=Strongylocentrotus purpuratus GN=SRCR12 PE=2 SV=1
CGI_10026576	6096	22	76	4.08884	14.1676	1.79284	Up	2.49e-08	2.99e-07	#N/A	#N/A	#N/A	#N/A	#N/A
CGI_10025974	285	175	607	32.879	113.815	1.79145	Up	8.82e-57	7.57e-55	#N/A	#N/A	#N/A	#N/A	#N/A
CGI_10028651	1212	135	468	25.3591	87.7796	1.79138	Up	3.86e-44	2.57e-42	#N/A	#N/A	#N/A	#N/A	#N/A
CGI_10009729	975	14	50	2.69102	9.30984	1.79061	Up	4.48e-06	3.79e-05	IPR013216; Methyltransferase type 11	GO:0008152; metabolic process; Biological Process GO:0008168; methyltransferase activity; Molecular Function	probable methyltransferase transcriptional regulator protein, ArsR family; K03892 ArsR family transcriptional regulator	UBIE_DESHY Menaquinone biosynthesis methyltransferase ubiE OS=Desulfitobacterium hafniense (strain Y51) GN=ubiE PE=3 SV=1	B3RP82_TRIAD Putative uncharacterized protein OS=Trichoplax adhaerens GN=TRIADDRAFT_53437 PE=4 SV=1
CGI_10023056	1428	14	48	2.62479	9.06738	1.78848	Up	1.11e-05	8.69e-05	#N/A	#N/A	#N/A	#N/A	#N/A
CGI_10007745	195	97	336	18.2605	62.9784	1.78613	Up	4.02e-32	1.96e-30	IPR007264; H/ACA ribonucleoprotein complex, subunit Nop10	NA	H/ACA ribonucleoprotein complex protein, putative; K11130 H/ACA ribonucleoprotein complex subunit 3	NOP10_DANRE H/ACA ribonucleoprotein complex subunit 3 OS=Danio rerio GN=nop10 PE=3 SV=1	B7PQ58_IXOSC H/ACA ribonucleoprotein complex protein, putative OS=Ixodes scapularis GN=IscW_ISCW018892 PE=4 SV=1
CGI_10019864	753	50	174	9.45761	32.6183	1.78613	Up	1.9e-17	5.22e-16	#N/A	#N/A	#N/A	#N/A	#N/A
CGI_10001452	309	81	279	15.1626	52.2715	1.7855	Up	8.82e-27	3.68e-25	NA	NA	NA	NA	A7SC68_NEMVE Predicted protein OS=Nematostella vectensis GN=v1g112998 PE=4 SV=1
CGI_10003762	2793	33	112	6.10609	21.0291	1.78406	Up	1.9e-11	3.25e-10	IPR011761; ATP-grasp fold	GO:0003824; catalytic activity; Molecular Function GO:0005524; ATP binding; Molecular Function	CARNS1; carnosine synthase 1; K14755 carnosine synthase [EC:6.3.2.11]	ATPG1_HUMAN ATP-grasp domain-containing protein 1 OS=Homo sapiens GN=ATPGD1 PE=2 SV=2	B4DFC6_HUMAN cDNA FLJ56654 OS=Homo sapiens PE=2 SV=1
CGI_10000175	387	31	107	5.81117	20.0058	1.78352	Up	3.52e-11	5.87e-10	IPR004365; Nucleic acid binding, OB-fold, tRNA/helicase-type IPR016027; Nucleic acid-binding, OB-fold-like	GO:0003676; nucleic acid binding; Molecular Function	nucleic acid binding OB-fold tRNA/helicase-type; K07466 replication factor A1	SOSB2_HUMAN SOSS complex subunit B2 OS=Homo sapiens GN=OBFC2A PE=1 SV=1	C3Y4U9_BRAFL Putative uncharacterized protein (Fragment) OS=Branchiostoma floridae GN=BRAFLDRAFT_278435 PE=4 SV=1
CGI_10001157	876	27	94	5.13452	17.6763	1.78352	Up	4.56e-10	6.76e-09	IPR019438; Protein of unknown function DUF2419	NA	NA	CI064_BOVIN UPF0553 protein C9orf64 homolog OS=Bos taurus PE=2 SV=1	B2RPI6_HUMAN Chromosome 9 open reading frame 64 OS=Homo sapiens GN=C9orf64 PE=2 SV=1
CGI_10003262	549	11	38	2.0482	7.05121	1.78352	Up	9.02e-05	0.000578666	IPR001107; Band 7 protein IPR001972; Stomatin	GO:0016020; membrane; Cellular Component	GA14145 gene product from transcript GA14145-RA; K03364 cell division cycle 20-like protein 1, cofactor of APC complex	BND7A_AEDAE Band 7 protein AAEL010189 OS=Aedes aegypti GN=AAEL010189 PE=3 SV=1	Q561U1_DANRE Zgc:112408 OS=Danio rerio GN=zgc:112408 PE=2 SV=1
CGI_10014320	2295	23	78	4.24633	14.5992	1.7816	Up	2.28e-08	2.75e-07	#N/A	#N/A	#N/A	#N/A	#N/A
CGI_10007794	1140	15	51	2.79471	9.60168	1.78059	Up	6.46e-06	5.31e-05	IPR002893; Zinc finger, MYND-type	GO:0008270; zinc ion binding; Molecular Function	NA	ZMY15_HUMAN Zinc finger MYND domain-containing protein 15 OS=Homo sapiens GN=ZMYND15 PE=2 SV=1	Q8C0R7_MOUSE Putative uncharacterized protein OS=Mus musculus GN=Zmynd15 PE=2 SV=1
CGI_10010911	6588	51	175	9.55826	32.8246	1.77996	Up	2.73e-17	7.41e-16	IPR000991; Glutamine amidotransferase class-I, C-terminal IPR001317; Carbamoyl-phosphate synthase, GATase domain IPR002082; Aspartate carbamoyltransferase, eukaryotic IPR002474; Carbamoyl-phosphate synthase, small subunit, N-terminal IPR005479; Carbamoyl-phosphate synthetase, large subunit, ATP-binding IPR005480; Carbamoyl-phosphate synthetase, large subunit, oligomerisation IPR005481; Carbamoyl-…	GO:0003824; catalytic activity; Molecular Function GO:0004070; aspartate carbamoyltransferase activity; Molecular Function GO:0004086; carbamoyl-phosphate synthase activity; Molecular Function GO:0005524; ATP binding; Molecular Function GO:0006207; 'de novo' pyrimidine base biosynthetic process; Biological Process GO:0006520; cellular amino acid metabolic process; Biological Process GO:0006541; g…	cad, cb456, si:dkey-221h15.3, wu:fc30c12, wu:fc33d01, wu:fc67g02; carbamoyl-phosphate synthetase 2, aspartate transcarbamylase, and dihydroorotase (EC:2.1.3.2); K11540 carbamoyl-phosphate synthase / aspartate carbamoyltransferase / dihydroorotase [EC:6.3.5.5 2.1.3.2 3.5.2.3]	PYR1_SQUAC CAD protein OS=Squalus acanthias GN=CAD PE=2 SV=1	Q5EI67_DANRE Carbamoyl-phosphate synthetase 2, aspartate transcarbamylase, and dihydroorotase OS=Danio rerio GN=cad PE=1 SV=1
CGI_10019905	1620	17	57	3.1235	10.7119	1.77798	Up	2.18e-06	1.94e-05	#N/A	#N/A	#N/A	#N/A	#N/A
CGI_10007913	612	51	173	9.49299	32.4992	1.77547	Up	6.59e-17	1.73e-15	IPR004046; Glutathione S-transferase, C-terminal IPR010987; Glutathione S-transferase, C-terminal-like	NA	NA	MCA3_HUMAN Eukaryotic translation elongation factor 1 epsilon-1 OS=Homo sapiens GN=EEF1E1 PE=1 SV=1	C9JLK5_HUMAN Putative uncharacterized protein EEF1E1 OS=Homo sapiens GN=EEF1E1 PE=4 SV=1
CGI_10013942	1578	29	100	5.46316	18.6949	1.77484	Up	1.58e-10	2.48e-09	IPR003123; Vacuolar sorting protein 9 IPR013995; Vacuolar sorting protein 9, subgroup	NA	NA	ANR27_MOUSE Ankyrin repeat domain-containing protein 27 OS=Mus musculus GN=Ankrd27 PE=1 SV=2	C3XVH7_BRAFL Putative uncharacterized protein OS=Branchiostoma floridae GN=BRAFLDRAFT_130906 PE=4 SV=1
CGI_10028832	978	26	87	4.79065	16.3787	1.77353	Up	4.59e-09	6.09e-08	#N/A	#N/A	#N/A	#N/A	#N/A
CGI_10028655	321	16	53	2.91916	9.98032	1.77353	Up	5.85e-06	4.84e-05	#N/A	#N/A	#N/A	#N/A	#N/A
CGI_10003653	228	22	75	4.10987	14.0512	1.77353	Up	3.9e-08	4.54e-07	#N/A	#N/A	#N/A	#N/A	#N/A
CGI_10006520	447	22	76	4.19262	14.3341	1.77353	Up	2.49e-08	2.98e-07	IPR002775; DNA/RNA-binding protein Alba-like IPR020241; Ribonuclease P/MRP, subunit POP7	GO:0003676; nucleic acid binding; Molecular Function	pop7, MGC103779, fj61g07, wu:fj61g07, zgc:103779; processing of precursor 7, ribonuclease P family (EC:3.1.26.5); K14527 ribonuclease P/MRP protein subunit RPP20 [EC:3.1.26.5]	POP7_BOVIN Ribonuclease P protein subunit p20 OS=Bos taurus GN=POP7 PE=2 SV=1	Q5XJ22_DANRE Processing of 7, ribonuclease P family OS=Danio rerio GN=pop7 PE=2 SV=1
CGI_10013132	747	13	46	2.50884	8.57746	1.77353	Up	1.21e-05	9.44e-05	IPR009062; Smac/DIABLO-like	GO:0005739; mitochondrion; Cellular Component GO:0006917; induction of apoptosis; Biological Process GO:0006919; activation of caspase activity; Biological Process	NA	NA	NA
CGI_10027876	2259	13	44	2.40588	8.21366	1.77146	Up	3.01e-05	0.000214863	#N/A	#N/A	#N/A	#N/A	#N/A
CGI_10018655	873	10	35	1.93206	6.57495	1.76684	Up	0.000156417	0.000946328	#N/A	#N/A	#N/A	#N/A	#N/A
CGI_10021569	5226	16	55	3.04819	10.3448	1.76288	Up	2.4e-06	2.12e-05	#N/A	#N/A	#N/A	#N/A	#N/A
CGI_10017151	786	22	73	4.0534	13.7563	1.76288	Up	9.44e-08	1.05e-06	#N/A	#N/A	#N/A	#N/A	#N/A
CGI_10015149	3177	72	243	13.4496	45.63	1.76242	Up	5.05e-23	1.86e-21	IPR001781; Zinc finger, LIM-type IPR002931; Transglutaminase-like	GO:0008270; zinc ion binding; Molecular Function	aldehyde dehydrogenase ; K14786 protein KRI1	KY_HUMAN Kyphoscoliosis peptidase OS=Homo sapiens GN=KY PE=2 SV=1	B4GH04_DROPE GL17438 OS=Drosophila persimilis GN=GL17438 PE=4 SV=1
CGI_10012906	1809	29	99	5.49073	18.5952	1.75986	Up	2.47e-10	3.77e-09	IPR000315; Zinc finger, B-box IPR001841; Zinc finger, RING-type IPR011011; Zinc finger, FYVE/PHD-type IPR018957; Zinc finger, C3HC4 RING-type	GO:0005515; protein binding; Molecular Function GO:0005622; intracellular; Cellular Component GO:0008270; zinc ion binding; Molecular Function	hypothetical protein; K12026 tripartite motif-containing protein 56	TRI45_MOUSE Tripartite motif-containing protein 45 OS=Mus musculus GN=Trim45 PE=2 SV=1	C3YDC4_BRAFL Putative uncharacterized protein OS=Branchiostoma floridae GN=BRAFLDRAFT_77992 PE=4 SV=1
CGI_10023270	261	15	52	2.87219	9.71743	1.75843	Up	4.12e-06	3.5e-05	#N/A	#N/A	#N/A	#N/A	#N/A
CGI_10023420	1290	19	63	3.4867	11.7965	1.75843	Up	7.39e-07	7.14e-06	#N/A	#N/A	#N/A	#N/A	#N/A
CGI_10019988	471	51	172	9.54956	32.3089	1.75843	Up	1.02e-16	2.65e-15	#N/A	#N/A	#N/A	#N/A	#N/A
CGI_10022452	273	212	717	39.8161	134.465	1.7558	Up	6.26e-65	6.08e-63	#N/A	#N/A	#N/A	#N/A	#N/A
CGI_10023876	4164	33	112	6.211	20.9655	1.75512	Up	1.9e-11	3.25e-10	#N/A	#N/A	#N/A	#N/A	#N/A
CGI_10014232	897	55	184	10.2376	34.525	1.75377	Up	1.24e-17	3.45e-16	IPR019519; Histone acetylation protein 2	NA	NA	DERP6_DANRE Dermal papilla-derived protein 6 homolog OS=Danio rerio GN=derp6 PE=2 SV=1	B5X4Q9_SALSA Dermal papilla-derived protein 6 homolog OS=Salmo salar GN=DERP6 PE=2 SV=1
CGI_10008781	852	18	59	3.29947	11.1239	1.75335	Up	1.97e-06	1.76e-05	#N/A	#N/A	#N/A	#N/A	#N/A
CGI_10018829	1560	14	47	2.64296	8.89912	1.75151	Up	1.74e-05	0.00013044	#N/A	#N/A	#N/A	#N/A	#N/A
CGI_10014241	975	11	38	2.11437	7.11929	1.75151	Up	9.02e-05	0.000578962	IPR001107; Band 7 protein	NA	NA	STO2_CAEEL Stomatin-2 OS=Caenorhabditis elegans GN=sto-2 PE=2 SV=3	B7QGV9_IXOSC Putative uncharacterized protein (Fragment) OS=Ixodes scapularis GN=IscW_ISCW023744 PE=4 SV=1
CGI_10008276	1068	54	183	10.1777	34.2466	1.75055	Up	8.78e-18	2.46e-16	IPR011032; GroES-like IPR013149; Alcohol dehydrogenase, C-terminal IPR013154; Alcohol dehydrogenase GroES-like IPR020843; Polyketide synthase, enoylreductase	GO:0008270; zinc ion binding; Molecular Function GO:0016491; oxidoreductase activity; Molecular Function GO:0016747; transferase activity, transferring acyl groups other than amino-acyl groups; Molecular Function GO:0055114; oxidation-reduction process; Biological Process	tdh; L-threonine 3-dehydrogenase; K00060 threonine 3-dehydrogenase [EC:1.1.1.103]	TDH_PYRKO Probable L-threonine 3-dehydrogenase OS=Pyrococcus kodakaraensis GN=tdh PE=3 SV=1	B1YMC5_EXIS2 L-threonine 3-dehydrogenase OS=Exiguobacterium sibiricum (strain DSM 17290 / JCM 13490 / 255-15) GN=Exig_1032 PE=4 SV=1
CGI_10026964	2613	11	37	2.07994	6.99873	1.75055	Up	0.000141971	0.000868581	#N/A	#N/A	#N/A	#N/A	#N/A
CGI_10022015	981	37	123	6.87743	23.1323	1.74996	Up	3.54e-12	6.44e-11	#N/A	#N/A	#N/A	#N/A	#N/A
CGI_10002774	840	38	128	7.13943	23.9958	1.7489	Up	8.68e-13	1.67e-11	IPR001993; Mitochondrial substrate carrier IPR018108; Mitochondrial substrate/solute carrier	GO:0005488; binding; Molecular Function GO:0006810; transport; Biological Process GO:0016020; membrane; Cellular Component GO:0055085; transmembrane transport; Biological Process	similar to Solute carrier family 25 (mitochondrial carrier; citrate transporter), member 1; K03454 mitochondrial carrier protein, MC family	TXTP_BOVIN Tricarboxylate transport protein, mitochondrial OS=Bos taurus GN=SLC25A1 PE=2 SV=1	C1C129_9MAXI Tricarboxylate transport protein, mitochondrial OS=Caligus clemensi GN=TXTP PE=2 SV=1
CGI_10009036	288	24	82	4.55511	15.2954	1.74754	Up	8.58e-09	1.1e-07	IPR011046; WD40 repeat-like-containing domain	GO:0005515; protein binding; Molecular Function	NA	NA	C4QG29_SCHMA Expressed protein OS=Schistosoma mansoni GN=Smp_160000.2 PE=4 SV=1
CGI_10019549	225	31	104	5.83054	19.5781	1.74754	Up	1.33e-10	2.11e-09	#N/A	#N/A	#N/A	#N/A	#N/A
CGI_10020740	480	15	49	2.73306	9.17721	1.74754	Up	1.57e-05	0.000118696	#N/A	#N/A	#N/A	#N/A	#N/A
CGI_10019239	294	82	274	15.2988	51.3061	1.74571	Up	1.73e-25	6.94e-24	#N/A	#N/A	#N/A	#N/A	#N/A
CGI_10021841	717	24	79	4.44347	14.8939	1.74496	Up	3.22e-08	3.8e-07	#N/A	#N/A	#N/A	#N/A	#N/A
CGI_10017716	1920	48	160	8.98007	30.0345	1.74182	Up	1.84e-15	4.37e-14	#N/A	#N/A	#N/A	#N/A	#N/A
CGI_10001245	1080	97	325	18.2204	60.9342	1.7417	Up	4.98e-30	2.28e-28	IPR001299; Ependymin	GO:0005509; calcium ion binding; Molecular Function GO:0005576; extracellular region; Cellular Component GO:0007160; cell-matrix adhesion; Biological Process	hypothetical protein ; K01875 seryl-tRNA synthetase [EC:6.1.1.11]	EPDR1_BOVIN Mammalian ependymin-related protein 1 OS=Bos taurus GN=EPDR1 PE=2 SV=1	B6RB49_HALDI Ependymin related protein-1 OS=Haliotis discus discus PE=2 SV=1
CGI_10022983	1050	50	166	9.28126	31.0198	1.7408	Up	6.4e-16	1.57e-14	#N/A	#N/A	#N/A	#N/A	#N/A
CGI_10003294	1023	16	52	2.93115	9.78642	1.73932	Up	9.1e-06	7.23e-05	#N/A	#N/A	#N/A	#N/A	#N/A
CGI_10013807	2919	11	37	2.05451	6.85954	1.73932	Up	0.000141971	0.000868369	IPR000728; AIR synthase-related protein IPR002376; Formyl transferase, N-terminal IPR010918; AIR synthase-related protein, C-terminal IPR011054; Rudiment single hybrid motif IPR011761; ATP-grasp fold IPR016185; PreATP-grasp-like fold IPR016188; PurM, N-terminal-like IPR020560; Phosphoribosylglycinamide synthetase, C-domain IPR020561; Phosphoribosylglycinamide synthetase, ATP-grasp (A) domain IPR0…	GO:0003824; catalytic activity; Molecular Function GO:0004637; phosphoribosylamine-glycine ligase activity; Molecular Function GO:0005524; ATP binding; Molecular Function GO:0009058; biosynthetic process; Biological Process GO:0009113; purine base biosynthetic process; Biological Process GO:0016742; hydroxymethyl-, formyl- and related transferase activity; Molecular Function	hypothetical protein ; K11787 phosphoribosylamine--glycine ligase / phosphoribosylglycinamide formyltransferase / phosphoribosylformylglycinamidine cyclo-ligase [EC:6.3.4.13 2.1.2.2 6.3.3.1]	PUR2_HUMAN Trifunctional purine biosynthetic protein adenosine-3 OS=Homo sapiens GN=GART PE=1 SV=1	A7SD96_NEMVE Predicted protein OS=Nematostella vectensis GN=v1g114087 PE=3 SV=1
CGI_10012610	1335	637	2126	119.465	398.46	1.73785	Up	4.75e-186	1.2e-183	IPR001804; Isocitrate/isopropylmalate dehydrogenase	GO:0000287; magnesium ion binding; Molecular Function GO:0016616; oxidoreductase activity, acting on the CH-OH group of donors, NAD or NADP as acceptor; Molecular Function GO:0051287; NAD or NADH binding; Molecular Function GO:0055114; oxidation-reduction process; Biological Process	hypothetical protein; K00031 isocitrate dehydrogenase [EC:1.1.1.42]	IDHP_BOVIN Isocitrate dehydrogenase [NADP], mitochondrial OS=Bos taurus GN=IDH2 PE=1 SV=2	Q5QGY7_CRAGI Isocitrate dehydrogenase OS=Crassostrea gigas PE=2 SV=1
CGI_10010073	5862	15	49	2.74945	9.15416	1.73528	Up	1.57e-05	0.000118767	IPR012954; BP28, C-terminal IPR016024; Armadillo-type fold IPR022125; U3 small nucleolar RNA-associated protein 10	GO:0005488; binding; Molecular Function	hypothetical protein; K14550 U3 small nucleolar RNA-associated protein 10	HEAT1_HUMAN HEAT repeat-containing protein 1 OS=Homo sapiens GN=HEATR1 PE=1 SV=3	C3YIH6_BRAFL Putative uncharacterized protein OS=Branchiostoma floridae GN=BRAFLDRAFT_129998 PE=4 SV=1
CGI_10021645	597	20	67	3.76704	12.5214	1.73289	Up	2.77e-07	2.86e-06	#N/A	#N/A	#N/A	#N/A	#N/A
CGI_10002989	513	18	58	3.2879	10.9287	1.73289	Up	3.06e-06	2.66e-05	NA	NA	similar to MCM4 minichromosome maintenance deficient 4 (S. cerevisiae); K02212 minichromosome maintenance protein 4 (cell division control protein 54)	MCM4B_XENLA DNA replication licensing factor mcm4-B OS=Xenopus laevis GN=mcm4-B PE=1 SV=3	B4MIN6_DROWI GK10701 OS=Drosophila willistoni GN=GK10701 PE=3 SV=1
CGI_10011413	591	15	51	2.85396	9.48637	1.73289	Up	6.46e-06	5.31e-05	IPR005552; Scramblase	NA	NA	PLS2_BOVIN Phospholipid scramblase 2 OS=Bos taurus GN=PLSCR2 PE=2 SV=1	C0H9K8_SALSA Phospholipid scramblase 1 OS=Salmo salar GN=PLS1 PE=2 SV=1
CGI_10000039	252	24	79	4.46214	14.8319	1.73289	Up	3.22e-08	3.8e-07	#N/A	#N/A	#N/A	#N/A	#N/A
CGI_10000788	342	26	87	4.93184	16.3931	1.73289	Up	4.59e-09	6.09e-08	IPR001222; Zinc finger, TFIIS-type	GO:0003676; nucleic acid binding; Molecular Function GO:0008270; zinc ion binding; Molecular Function GO:0030528; transcription regulator activity; Molecular Function GO:0045449; regulation of transcription; Biological Process	Znrd1, HTEX-6, Tctex6; zinc ribbon domain containing, 1; K03000 DNA-directed RNA polymerase I subunit RPA12	RPA12_RAT DNA-directed RNA polymerase I subunit RPA12 OS=Rattus norvegicus GN=Znrd1 PE=2 SV=1	B6ICU4_PIG Zinc ribbon domain containing protein 1 OS=Sus scrofa GN=ZNRD1 PE=4 SV=1
CGI_10015608	957	25	83	4.69994	15.6223	1.73289	Up	1.22e-08	1.53e-07	#N/A	#N/A	#N/A	#N/A	#N/A
CGI_10028449	2148	13	42	2.35571	7.83023	1.73289	Up	7.33e-05	0.000477718	#N/A	#N/A	#N/A	#N/A	#N/A
CGI_10020542	864	16	54	3.03674	10.0424	1.72551	Up	3.75e-06	3.22e-05	#N/A	#N/A	#N/A	#N/A	#N/A
CGI_10016034	2049	14	45	2.561	8.46914	1.72551	Up	4.22e-05	0.000290655	#N/A	#N/A	#N/A	#N/A	#N/A
CGI_10015142	1656	13	44	2.48975	8.22201	1.72349	Up	3.01e-05	0.000214924	NA	NA	NA	NA	Q16Y36_AEDAE Serrano protein OS=Aedes aegypti GN=AAEL008684 PE=4 SV=1
CGI_10026276	780	14	47	2.64296	8.72798	1.72349	Up	1.74e-05	0.000130401	#N/A	#N/A	#N/A	#N/A	#N/A
CGI_10008042	2121	11	37	2.12062	6.98587	1.71995	Up	0.000141971	0.000869218	IPR003439; ABC transporter-like IPR003593; ATPase, AAA+ type, core IPR013525; ABC-2 type transporter	GO:0000166; nucleotide binding; Molecular Function GO:0005524; ATP binding; Molecular Function GO:0016020; membrane; Cellular Component GO:0016887; ATPase activity; Molecular Function GO:0017111; nucleoside-triphosphatase activity; Molecular Function	ABCG2; ATP-binding cassette, sub-family G (WHITE), member 2; K05681 ATP-binding cassette, subfamily G (WHITE), member 2	ABCG2_MACMU ATP-binding cassette sub-family G member 2 OS=Macaca mulatta GN=ABCG2 PE=2 SV=1	C0HA23_SALSA ATP-binding cassette sub-family G member 2 OS=Salmo salar GN=ABCG2 PE=2 SV=1
CGI_10013331	705	11	37	2.12664	7.00569	1.71995	Up	0.000141971	0.000869006	IPR002110; Ankyrin repeat IPR020683; Ankyrin repeat-containing domain	GO:0005515; protein binding; Molecular Function	NFkB; NFkB protein; K02580 nuclear factor NF-kappa-B p105 subunit	ANR50_HUMAN Ankyrin repeat domain-containing protein 50 OS=Homo sapiens GN=ANKRD50 PE=1 SV=4	B3EU24_AMOA5 Putative uncharacterized protein OS=Amoebophilus asiaticus (strain 5a2) GN=Aasi_1435 PE=4 SV=1
CGI_10018629	6429	19	63	3.61469	11.8973	1.71869	Up	7.39e-07	7.14e-06	#N/A	#N/A	#N/A	#N/A	#N/A
CGI_10001834	1053	20	66	3.73752	12.2965	1.71809	Up	4.31e-07	4.34e-06	NA	NA	NA	MRRP1_DROME Mitochondrial ribonuclease P protein 1 homolog OS=Drosophila melanogaster GN=CG5190 PE=1 SV=1	B7P2Q6_IXOSC Secreted protein, putative OS=Ixodes scapularis GN=IscW_ISCW000280 PE=4 SV=1
CGI_10015392	1311	39	128	7.29055	23.9278	1.71459	Up	1.89e-12	3.52e-11	#N/A	#N/A	#N/A	#N/A	#N/A
CGI_10012827	303	17	54	3.09258	10.1327	1.71213	Up	8.14e-06	6.57e-05	#N/A	#N/A	#N/A	#N/A	#N/A
CGI_10008572	375	13	44	2.4988	8.18719	1.71213	Up	3.01e-05	0.000214802	IPR005627; CutC	GO:0005507; copper ion binding; Molecular Function GO:0055070; copper ion homeostasis; Biological Process	cutC copper transporter homolog; K06201 copper homeostasis protein	CUTC_MOUSE Copper homeostasis protein cutC homolog OS=Mus musculus GN=Cutc PE=2 SV=1	Q5XJE1_DANRE CutC copper transporter homolog (E. coli) OS=Danio rerio GN=cutc PE=2 SV=1
CGI_10000602	348	1126	3682	211.106	690.065	1.70877	Up	0	0	IPR004000; Actin-like	NA	hypothetical protein ; K05692 actin beta/gamma 1	ACT1_HELTB Actin CyI, cytoplasmic OS=Heliocidaris tuberculata PE=3 SV=1	A7RU31_NEMVE Predicted protein OS=Nematostella vectensis GN=v1g234494 PE=3 SV=1
CGI_10025176	1947	17	57	3.2727	10.6954	1.70844	Up	2.18e-06	1.94e-05	#N/A	#N/A	#N/A	#N/A	#N/A
CGI_10002102	585	236	771	44.2096	144.439	1.70804	Up	5.41e-67	5.4e-65	IPR001073; Complement C1q protein IPR008983; Tumour necrosis factor-like	GO:0005515; protein binding; Molecular Function	NA	CO8A2_HUMAN Collagen alpha-2(VIII) chain OS=Homo sapiens GN=COL8A2 PE=1 SV=2	C3Z6P6_BRAFL Putative uncharacterized protein OS=Branchiostoma floridae GN=BRAFLDRAFT_69134 PE=4 SV=1
CGI_10028698	816	15	48	2.75603	8.99727	1.70689	Up	2.44e-05	0.000178145	#N/A	#N/A	#N/A	#N/A	#N/A
CGI_10019265	2862	21	68	3.92893	12.8263	1.70689	Up	3.88e-07	3.94e-06	#N/A	#N/A	#N/A	#N/A	#N/A
CGI_10019168	1128	40	130	7.47647	24.3779	1.70515	Up	1.71e-12	3.2e-11	#N/A	#N/A	#N/A	#N/A	#N/A
CGI_10022088	4203	22	71	4.10224	13.3709	1.70461	Up	2.26e-07	2.38e-06	#N/A	#N/A	#N/A	#N/A	#N/A
CGI_10004138	504	14	45	2.60292	8.47535	1.70314	Up	4.22e-05	0.000290815	#N/A	#N/A	#N/A	#N/A	#N/A
CGI_10009589	888	16	51	2.95466	9.62067	1.70314	Up	1.41e-05	0.000107949	#N/A	#N/A	#N/A	#N/A	#N/A
CGI_10028839	1272	28	90	5.15672	16.7908	1.70314	Up	5.8e-09	7.58e-08	#N/A	#N/A	#N/A	#N/A	#N/A
CGI_10007416	1029	372	1209	69.7552	226.629	1.69996	Up	2.17e-103	3.07e-101	IPR013216; Methyltransferase type 11	GO:0008152; metabolic process; Biological Process GO:0008168; methyltransferase activity; Molecular Function	biotin biosynthesis protein BioC; K02169 biotin synthesis protein BioC	NA	A5LGH0_CRAGI Putative uncharacterized protein OS=Crassostrea gigas PE=2 SV=1
CGI_10006103	1263	68	221	12.7611	41.4306	1.69894	Up	3.13e-20	1e-18	IPR002319; Phenylalanyl-tRNA synthetase IPR005121; Phenylalanyl-tRNA synthetase, beta subunit, ferrodoxin-fold anticodon-binding IPR006195; Aminoacyl-tRNA synthetase, class II	GO:0000049; tRNA binding; Molecular Function GO:0000166; nucleotide binding; Molecular Function GO:0000287; magnesium ion binding; Molecular Function GO:0004812; aminoacyl-tRNA ligase activity; Molecular Function GO:0004826; phenylalanine-tRNA ligase activity; Molecular Function GO:0005524; ATP binding; Molecular Function GO:0005737; cytoplasm; Cellular Component GO:0006412; translation; Biologic…	FARS2, MGC151783; phenylalanyl-tRNA synthetase 2, mitochondrial (EC:6.1.1.20); K01889 phenylalanyl-tRNA synthetase alpha chain [EC:6.1.1.20]	SYFM_HUMAN Phenylalanyl-tRNA synthetase, mitochondrial OS=Homo sapiens GN=FARS2 PE=1 SV=1	Q08D87_BOVIN Phenylalanyl-tRNA synthetase 2, mitochondrial OS=Bos taurus GN=FARS2 PE=2 SV=1
CGI_10025062	1308	14	45	2.57904	8.36843	1.69812	Up	4.22e-05	0.000290735	#N/A	#N/A	#N/A	#N/A	#N/A
CGI_10005996	3831	17	54	3.13084	10.1396	1.69537	Up	8.14e-06	6.57e-05	IPR001849; Pleckstrin homology domain	GO:0005515; protein binding; Molecular Function	NA	ANLN_XENLA Actin-binding protein anillin OS=Xenopus laevis GN=anln PE=1 SV=1	Q5XGV1_XENLA LOC398569 protein OS=Xenopus laevis GN=anln PE=2 SV=1
CGI_10020913	1017	22	70	4.0541	13.1255	1.69492	Up	3.48e-07	3.55e-06	#N/A	#N/A	#N/A	#N/A	#N/A
CGI_10007231	840	15	50	2.90039	9.37585	1.6927	Up	1.01e-05	7.96e-05	IPR013216; Methyltransferase type 11	GO:0008152; metabolic process; Biological Process GO:0008168; methyltransferase activity; Molecular Function	ypch00988; ArsR family methyltransferase transcriptional regulator; K03892 ArsR family transcriptional regulator	UBIE_DESHY Menaquinone biosynthesis methyltransferase ubiE OS=Desulfitobacterium hafniense (strain Y51) GN=ubiE PE=3 SV=1	B3RP82_TRIAD Putative uncharacterized protein OS=Trichoplax adhaerens GN=TRIADDRAFT_53437 PE=4 SV=1
CGI_10005129	756	17	56	3.22266	10.4176	1.6927	Up	3.4e-06	2.93e-05	NA	NA	similar to Tpr; K09291 nucleoprotein TPR	TPR_HUMAN Nucleoprotein TPR OS=Homo sapiens GN=TPR PE=1 SV=3	A0AUP9_DANRE LOC571089 protein (Fragment) OS=Danio rerio GN=LOC571089 PE=2 SV=1
CGI_10027254	3192	39	125	7.22163	23.3351	1.6921	Up	6.88e-12	1.22e-10	#N/A	#N/A	#N/A	#N/A	#N/A
CGI_10024975	366	77	247	14.3374	46.3192	1.69183	Up	4.17e-22	1.47e-20	#N/A	#N/A	#N/A	#N/A	#N/A
CGI_10024569	1974	43	137	7.9749	25.7642	1.69183	Up	8.17e-13	1.57e-11	#N/A	#N/A	#N/A	#N/A	#N/A
CGI_10028652	804	40	128	7.45911	24.0741	1.69041	Up	4.04e-12	7.29e-11	#N/A	#N/A	#N/A	#N/A	#N/A
CGI_10002995	1335	97	314	18.2497	58.8941	1.69025	Up	5.66e-28	2.47e-26	#N/A	#N/A	#N/A	#N/A	#N/A
CGI_10026999	1536	12	40	2.31822	7.47387	1.68884	Up	8.17e-05	0.000527649	#N/A	#N/A	#N/A	#N/A	#N/A
CGI_10001869	1410	15	48	2.79121	8.99379	1.68804	Up	2.44e-05	0.000178093	IPR006571; TLDc	NA	NA	IF44L_HUMAN Interferon-induced protein 44-like OS=Homo sapiens GN=IFI44L PE=2 SV=3	C3Y9W8_BRAFL Putative uncharacterized protein OS=Branchiostoma floridae GN=BRAFLDRAFT_91636 PE=4 SV=1
CGI_10008546	1500	15	49	2.87362	9.25508	1.68738	Up	1.57e-05	0.000118803	IPR001991; Sodium:dicarboxylate symporter	GO:0006835; dicarboxylic acid transport; Biological Process GO:0016020; membrane; Cellular Component GO:0017153; sodium:dicarboxylate symporter activity; Molecular Function	similar to glutamate transporter 2A; K05613 solute carrier family 1 (glial high affinity glutamate transporter), member 2	EAA2_MOUSE Excitatory amino acid transporter 2 OS=Mus musculus GN=Slc1a2 PE=1 SV=1	Q9XZJ1_APIME Glutamate transporter Am-EAAT OS=Apis mellifera GN=EAAT PE=2 SV=1
CGI_10019868	1173	72	230	13.4207	43.13	1.68423	Up	1.36e-20	4.47e-19	#N/A	#N/A	#N/A	#N/A	#N/A
CGI_10025680	1320	55	178	10.3643	33.2706	1.68262	Up	1.66e-16	4.24e-15	#N/A	#N/A	#N/A	#N/A	#N/A
CGI_10016965	1893	17	54	3.16805	10.1543	1.68042	Up	8.14e-06	6.57e-05	#N/A	#N/A	#N/A	#N/A	#N/A
CGI_10016553	192	21	67	3.90438	12.5144	1.68042	Up	5.99e-07	5.89e-06	#N/A	#N/A	#N/A	#N/A	#N/A
CGI_10018282	945	19	61	3.56972	11.4417	1.68042	Up	1.77e-06	1.61e-05	#N/A	#N/A	#N/A	#N/A	#N/A
CGI_10022431	261	15	49	2.87219	9.20598	1.68042	Up	1.57e-05	0.000118731	#N/A	#N/A	#N/A	#N/A	#N/A
CGI_10009762	681	65	207	12.1087	38.8111	1.68042	Up	1.28e-18	3.73e-17	IPR001841; Zinc finger, RING-type	GO:0005515; protein binding; Molecular Function GO:0008270; zinc ion binding; Molecular Function	hypothetical protein LOC100228679; K04725 baculoviral IAP repeat-containing 2/3/4	XIAP_RAT Baculoviral IAP repeat-containing protein 4 OS=Rattus norvegicus GN=Xiap PE=2 SV=1	Q9ESF0_RAT Inhibitor of apoptosis protein 3 OS=Rattus norvegicus GN=Birc4 PE=2 SV=1
CGI_10001844	327	12	39	2.29248	7.34789	1.68042	Up	0.000127539	0.000786437	#N/A	#N/A	#N/A	#N/A	#N/A
CGI_10010729	2727	64	204	11.958	38.2789	1.67858	Up	2.18e-18	6.24e-17	IPR001680; WD40 repeat IPR011046; WD40 repeat-like-containing domain IPR017986; WD40-repeat-containing domain IPR019781; WD40 repeat, subgroup IPR019782; WD40 repeat 2	GO:0005515; protein binding; Molecular Function	WDR75; WD repeat domain 75; K14552 NET1-associated nuclear protein 1 (U3 small nucleolar RNA-associated protein 17)	WDR75_XENLA WD repeat-containing protein 75 OS=Xenopus laevis GN=wdr75 PE=2 SV=1	Q08EC1_MOUSE WD repeat domain 75 OS=Mus musculus GN=Wdr75 PE=1 SV=1
CGI_10027037	1167	109	348	20.3951	65.1992	1.67663	Up	2.41e-30	1.12e-28	#N/A	#N/A	#N/A	#N/A	#N/A
CGI_10000090	1191	98	314	18.4106	58.8418	1.67631	Up	1.2e-27	5.14e-26	IPR001680; WD40 repeat IPR011046; WD40 repeat-like-containing domain IPR017986; WD40-repeat-containing domain IPR019781; WD40 repeat, subgroup	GO:0005515; protein binding; Molecular Function	wdr74, MGC89952; WD repeat domain 74; K14841 ribosome biogenesis protein NSA1	WDR74_MOUSE WD repeat-containing protein 74 OS=Mus musculus GN=Wdr74 PE=2 SV=1	B5DG89_SALSA WD repeat domain containing gene OS=Salmo salar PE=2 SV=1
CGI_10015527	7806	16	52	3.04908	9.696	1.66902	Up	9.1e-06	7.23e-05	#N/A	#N/A	#N/A	#N/A	#N/A
CGI_10023732	486	23	72	4.24179	13.4585	1.66578	Up	3.11e-07	3.2e-06	#N/A	#N/A	#N/A	#N/A	#N/A
CGI_10018623	435	25	80	4.73911	15.0364	1.66578	Up	4.48e-08	5.18e-07	#N/A	#N/A	#N/A	#N/A	#N/A
CGI_10015697	1539	52	165	9.74192	30.878	1.6643	Up	4.48e-15	1.03e-13	#N/A	#N/A	#N/A	#N/A	#N/A
CGI_10005719	606	15	47	2.78332	8.81101	1.6625	Up	3.76e-05	0.000262614	IPR000911; Ribosomal protein L11 IPR020783; Ribosomal protein L11, C-terminal domain IPR020784; Ribosomal protein L11, N-terminal	GO:0003735; structural constituent of ribosome; Molecular Function GO:0005840; ribosome; Cellular Component GO:0006412; translation; Biological Process	50S ribosomal protein L11; K02867 large subunit ribosomal protein L11	RM11_DROME 39S ribosomal protein L11, mitochondrial OS=Drosophila melanogaster GN=mRpL11 PE=1 SV=1	B0X294_CULQU 39S ribosomal protein L11, mitochondrial OS=Culex quinquefasciatus GN=CpipJ_CPIJ013673 PE=3 SV=1
CGI_10005455	1071	23	74	4.37465	13.8348	1.66106	Up	1.32e-07	1.44e-06	NA	NA	NA	PELP1_XENLA Proline-, glutamic acid- and leucine-rich protein 1 OS=Xenopus laevis GN=pelp1 PE=1 SV=1	A8K548_HUMAN cDNA FLJ75008, highly similar to Homo sapiens proline-, glutamic acid-, leucine-rich protein 1 (PELP1), mRNA OS=Homo sapiens PE=2 SV=1
CGI_10008969	3738	90	284	16.8459	53.1376	1.65734	Up	1.02e-24	3.97e-23	IPR001117; Multicopper oxidase, type 1 IPR008972; Cupredoxin IPR011706; Multicopper oxidase, type 2 IPR011707; Multicopper oxidase, type 3	GO:0005507; copper ion binding; Molecular Function GO:0016491; oxidoreductase activity; Molecular Function GO:0055114; oxidation-reduction process; Biological Process	L-ascorbate oxidase, putative (EC:1.10.3.3); K00423 L-ascorbate oxidase [EC:1.10.3.3]	ASO_CUCSA L-ascorbate oxidase OS=Cucumis sativus PE=1 SV=1	B4F7L5_BOMMO Multicopper oxidase 1 (Fragment) OS=Bombyx mori PE=2 SV=1
CGI_10008778	1284	27	86	5.10853	16.1141	1.65734	Up	1.53e-08	1.88e-07	IPR001680; WD40 repeat IPR011046; WD40 repeat-like-containing domain IPR012972; NLE IPR017986; WD40-repeat-containing domain IPR019781; WD40 repeat, subgroup IPR019782; WD40 repeat 2 IPR020472; G-protein beta WD-40 repeat	GO:0005515; protein binding; Molecular Function	microtubule binding protein YTM1, putative (EC:2.3.1.48); K14863 ribosome biogenesis protein YTM1	WDR12_IXOSC Ribosome biogenesis protein WDR12 homolog OS=Ixodes scapularis GN=ISCW009002 PE=3 SV=1	C0HBE6_SALSA WD repeat-containing protein 12 OS=Salmo salar GN=WDR12 PE=2 SV=1
CGI_10006530	228	31	97	5.75382	18.1495	1.65734	Up	2.72e-09	3.72e-08	#N/A	#N/A	#N/A	#N/A	#N/A
CGI_10000215	1209	85	268	15.9663	50.2369	1.65372	Up	2.18e-23	8.1e-22	IPR001680; WD40 repeat IPR011046; WD40 repeat-like-containing domain IPR017986; WD40-repeat-containing domain IPR019781; WD40 repeat, subgroup	GO:0005515; protein binding; Molecular Function	wdr74, MGC89952; WD repeat domain 74; K14841 ribosome biogenesis protein NSA1	WDR74_MOUSE WD repeat-containing protein 74 OS=Mus musculus GN=Wdr74 PE=2 SV=1	B5DG89_SALSA WD repeat domain containing gene OS=Salmo salar PE=2 SV=1
CGI_10010378	4893	36	112	6.66449	20.9247	1.65064	Up	1.87e-10	2.9e-09	IPR000253; Forkhead-associated (FHA) domain IPR008984; SMAD/FHA domain	GO:0005515; protein binding; Molecular Function	NEFM; neurofilament, medium polypeptide; K04573 neurofilament medium polypeptide (neurofilament 3)	KI67_HUMAN Antigen KI-67 OS=Homo sapiens GN=MKI67 PE=1 SV=2	Q6NRV6_XENLA LOC431817 protein (Fragment) OS=Xenopus laevis GN=LOC431817 PE=2 SV=1
CGI_10027726	249	20	63	3.76325	11.794	1.648	Up	1.58e-06	1.45e-05	#N/A	#N/A	#N/A	#N/A	#N/A
CGI_10005240	336	15	47	2.78884	8.7402	1.648	Up	3.76e-05	0.000262687	NA	NA	ANAPC1; anaphase promoting complex subunit 1; K03348 anaphase-promoting complex subunit 1	APC1_HUMAN Anaphase-promoting complex subunit 1 OS=Homo sapiens GN=ANAPC1 PE=1 SV=1	A2ATQ5_MOUSE Anaphase promoting complex subunit 1 OS=Mus musculus GN=Anapc1 PE=4 SV=1
CGI_10020272	315	16	50	2.97476	9.32288	1.648	Up	2.17e-05	0.000160505	#N/A	#N/A	#N/A	#N/A	#N/A
CGI_10003191	2346	46	143	8.54769	26.7429	1.64555	Up	5.88e-13	1.14e-11	IPR000209; Peptidase S8/S53, subtilisin/kexin/sedolisin IPR002884; Proprotein convertase, P IPR008979; Galactose-binding domain-like IPR009020; Proteinase inhibitor, propeptide	GO:0004252; serine-type endopeptidase activity; Molecular Function GO:0006508; proteolysis; Biological Process	AGAP001330-PA; K01349 furin [EC:3.4.21.75]	NECA_HYDAT PC3-like endoprotease variant A OS=Hydra attenuata PE=2 SV=1	Q380E6_ANOGA AGAP001330-PB OS=Anopheles gambiae GN=AGAP001330 PE=3 SV=3
CGI_10006849	3357	57	179	10.7187	33.5208	1.64492	Up	4.82e-16	1.19e-14	IPR002123; Phospholipid/glycerol acyltransferase	GO:0008152; metabolic process; Biological Process GO:0008415; acyltransferase activity; Molecular Function	glycerol-3-phosphate acyltransferase, putative (EC:2.3.1.15); K00629 glycerol-3-phosphate O-acyltransferase 1/2 [EC:2.3.1.15]	GPAT1_RAT Glycerol-3-phosphate acyltransferase 1, mitochondrial OS=Rattus norvegicus GN=Gpam PE=1 SV=3	C3YJ58_BRAFL Putative uncharacterized protein OS=Branchiostoma floridae GN=BRAFLDRAFT_126887 PE=4 SV=1
CGI_10018093	333	57	178	10.6931	33.2715	1.63761	Up	7.33e-16	1.79e-14	#N/A	#N/A	#N/A	#N/A	#N/A
CGI_10000191	435	25	79	4.73911	14.7296	1.63603	Up	6.88e-08	7.77e-07	IPR001269; tRNA-dihydrouridine synthase	GO:0008033; tRNA processing; Biological Process GO:0017150; tRNA dihydrouridine synthase activity; Molecular Function GO:0050660; FAD or FADH2 binding; Molecular Function GO:0055114; oxidation-reduction process; Biological Process	hypothetical protein; K05544 tRNA-dihydrouridine synthase 3 [EC:1.-.-.-]	DUS3L_HUMAN tRNA-dihydrouridine synthase 3-like OS=Homo sapiens GN=DUS3L PE=1 SV=2	C3Y3B9_BRAFL Putative uncharacterized protein OS=Branchiostoma floridae GN=BRAFLDRAFT_92533 PE=4 SV=1
CGI_10019916	1047	34	107	6.4439	20.0166	1.63519	Up	3.57e-10	5.35e-09	#N/A	#N/A	#N/A	#N/A	#N/A
CGI_10015801	1077	16	49	2.95819	9.17179	1.63249	Up	3.33e-05	0.000234777	#N/A	#N/A	#N/A	#N/A	#N/A
CGI_10015997	519	39	119	7.22197	22.3764	1.63151	Up	8.66e-11	1.4e-09	#N/A	#N/A	#N/A	#N/A	#N/A
CGI_10024623	273	147	454	27.4594	85.0795	1.63151	Up	1.42e-37	8.06e-36	#N/A	#N/A	#N/A	#N/A	#N/A
CGI_10005323	1278	18	56	3.3728	10.445	1.63079	Up	7.24e-06	5.92e-05	NA	NA	NA	FOJO_DROME Protein four-jointed OS=Drosophila melanogaster GN=fj PE=1 SV=2	B7PFE2_IXOSC Four-jointed box protein, putative OS=Ixodes scapularis GN=IscW_ISCW017722 PE=4 SV=1
CGI_10010442	1332	20	60	3.65815	11.3243	1.63024	Up	5.66e-06	4.7e-05	NA	NA	hypothetical protein; K02607 origin recognition complex subunit 5	ORC5_MOUSE Origin recognition complex subunit 5 OS=Mus musculus GN=Orc5l PE=2 SV=1	C3Z2M7_BRAFL Putative uncharacterized protein OS=Branchiostoma floridae GN=BRAFLDRAFT_260887 PE=4 SV=1
CGI_10013790	1263	48	149	9.05148	28.0079	1.62961	Up	2.03e-13	4.09e-12	#N/A	#N/A	#N/A	#N/A	#N/A
CGI_10006932	4470	23	71	4.3184	13.3487	1.62813	Up	4.76e-07	4.74e-06	IPR001537; tRNA/rRNA methyltransferase, SpoU	GO:0003723; RNA binding; Molecular Function GO:0006396; RNA processing; Biological Process GO:0008173; RNA methyltransferase activity; Molecular Function	similar to TAR RNA binding protein 1; K03239 translation initiation factor eIF-2B alpha subunit	TARB1_HUMAN Probable methyltransferase TARBP1 OS=Homo sapiens GN=TARBP1 PE=1 SV=1	C3ZMU7_BRAFL Putative uncharacterized protein OS=Branchiostoma floridae GN=BRAFLDRAFT_83346 PE=4 SV=1
CGI_10000247	1125	55	170	10.3284	31.9182	1.62776	Up	4.9e-15	1.13e-13	IPR002110; Ankyrin repeat IPR020683; Ankyrin repeat-containing domain	GO:0005515; protein binding; Molecular Function	similar to ankyrin 2,3/unc44; K10380 ankyrin	ANK3_HUMAN Ankyrin-3 OS=Homo sapiens GN=ANK3 PE=1 SV=3	B3EU24_AMOA5 Putative uncharacterized protein OS=Amoebophilus asiaticus (strain 5a2) GN=Aasi_1435 PE=4 SV=1
CGI_10006526	1533	29	91	5.50127	16.9797	1.62597	Up	7.98e-09	1.03e-07	IPR002905; N2,N2-dimethylguanosine tRNA methyltransferase	GO:0003723; RNA binding; Molecular Function GO:0004809; tRNA (guanine-N2-)-methyltransferase activity; Molecular Function GO:0008033; tRNA processing; Biological Process	Trmt1, 6720406L13Rik, 6720477L24, D8Ertd812e; TRM1 tRNA methyltransferase 1 homolog (S. cerevisiae) (EC:2.1.1.32); K00555 tRNA (guanine-N2-)-methyltransferase [EC:2.1.1.32]	TRM1_MOUSE N(2),N(2)-dimethylguanosine tRNA methyltransferase OS=Mus musculus GN=Trmt1 PE=1 SV=2	Q8R2M8_MOUSE TRM1 tRNA methyltransferase 1 homolog (S. cerevisiae) OS=Mus musculus GN=Trmt1 PE=2 SV=1
CGI_10014134	990	15	47	2.83955	8.76428	1.62597	Up	3.76e-05	0.000262541	IPR003961; Fibronectin, type III IPR008957; Fibronectin type III domain	GO:0005515; protein binding; Molecular Function	similar to titin isoform N2-A; K12567 titin [EC:2.7.11.1]	TITIN_HUMAN Titin OS=Homo sapiens GN=TTN PE=1 SV=2	Q95YM2_PROCL I-connectin OS=Procambarus clarkii GN=I-con PE=2 SV=1
CGI_10003688	1596	26	81	4.93184	15.2222	1.62597	Up	6.14e-08	6.99e-07	NA	NA	hypothetical protein; K14428 solute carrier family 12 (potassium/chloride transporters), member 8	NA	C3ZZ62_BRAFL Putative uncharacterized protein OS=Branchiostoma floridae GN=BRAFLDRAFT_109858 PE=4 SV=1
CGI_10010648	345	26	81	4.88896	15.0898	1.62597	Up	6.14e-08	6.99e-07	IPR018908; Uncharacterised protein family UPF0546	NA	NA	U546_ANOGA UPF0546 membrane protein AGAP012180 OS=Anopheles gambiae GN=AGAP012180 PE=3 SV=1	A7SF34_NEMVE Predicted protein OS=Nematostella vectensis GN=v1g115981 PE=4 SV=1
CGI_10005149	597	25	78	4.7088	14.5337	1.62597	Up	1.05e-07	1.16e-06	IPR002818; ThiJ/PfpI	NA	NA	PDDC1_MOUSE Parkinson disease 7 domain-containing protein 1 OS=Mus musculus GN=Pddc1 PE=2 SV=1	B7PE33_IXOSC Parkinson disease 7 domain-containing protein, putative OS=Ixodes scapularis GN=IscW_ISCW005013 PE=4 SV=1
CGI_10027054	669	37	115	7.00337	21.5494	1.62153	Up	1.09e-10	1.75e-09	#N/A	#N/A	#N/A	#N/A	#N/A
CGI_10011557	585	38	116	7.0479	21.6773	1.62092	Up	1.48e-10	2.33e-09	NA	NA	NA	BCD1_MOUSE Box C/D snoRNA protein 1 OS=Mus musculus GN=Znhit6 PE=2 SV=1	B2RW16_MOUSE Zinc finger, HIT type 6 OS=Mus musculus GN=Znhit6 PE=2 SV=1
CGI_10007215	732	52	160	9.72894	29.9069	1.62012	Up	3.66e-14	7.86e-13	NA	NA	NA	CDCA3_HUMAN Cell division cycle-associated protein 3 OS=Homo sapiens GN=CDCA3 PE=1 SV=1	NA
CGI_10013955	885	64	198	12.0705	37.1048	1.62012	Up	2.72e-17	7.39e-16	IPR001763; Rhodanese-like	NA	mercaptopyruvate sulfurtransferase; K01011 thiosulfate/3-mercaptopyruvate sulfurtransferase [EC:2.8.1.1 2.8.1.2]	THTM_RAT 3-mercaptopyruvate sulfurtransferase OS=Rattus norvegicus GN=Mpst PE=1 SV=3	Q6GMJ8_DANRE Zgc:162544 protein (Fragment) OS=Danio rerio GN=wu:fa96h11 PE=2 SV=1
CGI_10014420	1008	16	49	2.97476	9.13748	1.61902	Up	3.33e-05	0.000234711	IPR011701; Major facilitator superfamily MFS-1 IPR016196; Major facilitator superfamily, general substrate transporter	GO:0055085; transmembrane transport; Biological Process	SLC16A9, DKFZp469J2414, MCT9; solute carrier family 16, member 9 (monocarboxylic acid transporter 9); K08186 MFS transporter, MCP family, solute carrier family 16 (monocarboxylic acid transporters), member 9	MOT9_PONAB Monocarboxylate transporter 9 OS=Pongo abelii GN=SLC16A9 PE=2 SV=1	B4KNI2_DROMO GI20236 OS=Drosophila mojavensis GN=GI20236 PE=4 SV=1
CGI_10010357	768	30	92	5.61254	17.2073	1.61629	Up	1.08e-08	1.37e-07	IPR001496; SOCS protein, C-terminal IPR002110; Ankyrin repeat IPR020683; Ankyrin repeat-containing domain	GO:0005515; protein binding; Molecular Function GO:0023034; intracellular signaling pathway; Biological Process	ankyrin, brain variant 2 (ank2); K06867	Y714_RICPR Putative ankyrin repeat protein RP714 OS=Rickettsia prowazekii GN=RP714 PE=4 SV=1	Q7QF89_ANOGA AGAP000361-PA (Fragment) OS=Anopheles gambiae GN=AGAP000361 PE=4 SV=4
CGI_10004483	1206	17	51	3.10796	9.51895	1.61483	Up	2.93e-05	0.00020955	IPR003140; Phospholipase/carboxylesterase	GO:0016787; hydrolase activity; Molecular Function	lyplal1; lysophospholipase-like 1 (EC:3.1.2.-); K06999	LYPL1_HUMAN Lysophospholipase-like protein 1 OS=Homo sapiens GN=LYPLAL1 PE=1 SV=3	Q5RJU7_XENTR Lysophospholipase-like 1 OS=Xenopus tropicalis GN=lyplal1 PE=2 SV=1
CGI_10001183	1023	20	60	3.66393	11.2218	1.61483	Up	5.66e-06	4.69e-05	NA	NA	NA	NA	C3Z8N5_BRAFL Putative uncharacterized protein OS=Branchiostoma floridae GN=BRAFLDRAFT_67911 PE=4 SV=1
CGI_10015074	1377	37	113	6.94111	21.2299	1.61286	Up	2.53e-10	3.85e-09	NA	NA	NA	NUSAP_DANRE Nucleolar and spindle-associated protein 1 OS=Danio rerio GN=nusap1 PE=2 SV=2	C3Z4S6_BRAFL Putative uncharacterized protein OS=Branchiostoma floridae GN=BRAFLDRAFT_121590 PE=4 SV=1
CGI_10003702	507	28	84	5.17503	15.7972	1.61003	Up	7.34e-08	8.24e-07	IPR001900; Ribonuclease II/R	GO:0003723; RNA binding; Molecular Function GO:0004540; ribonuclease activity; Molecular Function	Dis3, 2810028N01Rik; DIS3 mitotic control homolog (S. cerevisiae); K12585 exosome complex exonuclease DIS3/RRP44 [EC:3.1.13.-]	RRP44_MOUSE Exosome complex exonuclease RRP44 OS=Mus musculus GN=Dis3 PE=2 SV=4	Q3MHY3_BOVIN DIS3 protein (Fragment) OS=Bos taurus GN=DIS3 PE=2 SV=1
CGI_10006861	465	15	46	2.82123	8.61205	1.61003	Up	5.78e-05	0.000387729	IPR003594; ATPase-like, ATP-binding domain	GO:0005524; ATP binding; Molecular Function	mlh1; mutL homolog 1, colon cancer, nonpolyposis type 2; K08734 DNA mismatch repair protein MLH1	MLH1_HUMAN DNA mismatch repair protein Mlh1 OS=Homo sapiens GN=MLH1 PE=1 SV=1	A0AUU1_XENLA LOC100036779 protein OS=Xenopus laevis GN=mlh1 PE=2 SV=1
CGI_10000157	372	105	320	19.6478	59.9255	1.6088	Up	1.58e-26	6.56e-25	IPR014892; Replication protein A, C-terminal	NA	Rpa2; replication protein A2; K10739 replication factor A2	RFA2_RAT Replication protein A 32 kDa subunit OS=Rattus norvegicus GN=Rpa2 PE=2 SV=2	Q5DE14_SCHJA SJCHGC02904 protein OS=Schistosoma japonicum PE=2 SV=1
CGI_10024470	1011	64	196	12.0491	36.7056	1.60707	Up	6.25e-17	1.65e-15	#N/A	#N/A	#N/A	#N/A	#N/A
CGI_10019176	1473	32	97	5.97982	18.2151	1.60696	Up	5.61e-09	7.34e-08	#N/A	#N/A	#N/A	#N/A	#N/A
CGI_10017398	597	18	56	3.45312	10.509	1.60566	Up	7.24e-06	5.92e-05	#N/A	#N/A	#N/A	#N/A	#N/A
CGI_10026403	783	19	58	3.59023	10.9108	1.60361	Up	6.42e-06	5.27e-05	#N/A	#N/A	#N/A	#N/A	#N/A
CGI_10004166	381	139	423	26.0702	79.1811	1.60276	Up	1.73e-34	8.83e-33	IPR002068; Heat shock protein Hsp20 IPR008978; HSP20-like chaperone	NA	HSPB1; heat shock 27kDa protein 1; K04455 heat shock 27kDa protein 1	SIP1_CAEEL Stress-induced protein 1 OS=Caenorhabditis elegans GN=sip-1 PE=1 SV=1	NA
CGI_10015562	1437	27	82	5.08629	15.4202	1.60013	Up	8.31e-08	9.28e-07	#N/A	#N/A	#N/A	#N/A	#N/A
CGI_10002351	1749	78	237	14.6799	44.4956	1.59982	Up	5.67e-20	1.79e-18	NA	NA	Nupl1, p58/p45; nucleoporin like 1; K14307 nucleoporin p58/p45	NUPL1_RAT Nucleoporin p58/p45 OS=Rattus norvegicus GN=Nupl1 PE=1 SV=1	Q3UZQ6_MOUSE Putative uncharacterized protein (Fragment) OS=Mus musculus GN=Nupl1 PE=2 SV=1
CGI_10028593	273	15	44	2.74594	8.31236	1.59796	Up	0.000134514	0.000825989	#N/A	#N/A	#N/A	#N/A	#N/A
CGI_10009153	813	80	242	14.9836	45.3165	1.59665	Up	2.97e-20	9.57e-19	NA	NA	NA	CC137_MOUSE Coiled-coil domain-containing protein 137 OS=Mus musculus GN=Ccdc137 PE=2 SV=1	B4L4A2_DROMO GI14898 OS=Drosophila mojavensis GN=GI14898 PE=4 SV=1
CGI_10012624	4107	45	135	8.35063	25.2542	1.59657	Up	8.02e-12	1.41e-10	IPR000722; RNA polymerase, alpha subunit IPR006592; RNA polymerase, N-terminal IPR007066; RNA polymerase Rpb1, domain 3 IPR007080; RNA polymerase Rpb1, domain 1 IPR007081; RNA polymerase Rpb1, domain 5 IPR007083; RNA polymerase Rpb1, domain 4	GO:0003677; DNA binding; Molecular Function GO:0003899; DNA-directed RNA polymerase activity; Molecular Function GO:0006350; transcription; Biological Process	POLR3A, MGC137470; polymerase (RNA) III (DNA directed) polypeptide A, 155kDa (EC:2.7.7.6); K03018 DNA-directed RNA polymerase III subunit RPC1 [EC:2.7.7.6]	RPC1_BOVIN DNA-directed RNA polymerase III subunit RPC1 OS=Bos taurus GN=POLR3A PE=2 SV=1	B2RXC6_MOUSE DNA-directed RNA polymerase OS=Mus musculus GN=Polr3a PE=2 SV=1
CGI_10024862	2073	18	54	3.34499	10.1097	1.59567	Up	1.69e-05	0.000126966	#N/A	#N/A	#N/A	#N/A	#N/A
CGI_10020146	855	77	233	14.4667	43.715	1.59539	Up	1.45e-19	4.47e-18	#N/A	#N/A	#N/A	#N/A	#N/A
CGI_10001441	1236	71	215	13.3431	40.2836	1.5941	Up	3.49e-18	9.95e-17	IPR019447; DNA/RNA-binding protein Kin17, conserved domain	NA	hypothetical protein; K13102 DNA/RNA-binding protein KIN17	KIN17_MOUSE DNA/RNA-binding protein KIN17 OS=Mus musculus GN=Kin PE=2 SV=1	C3YNF9_BRAFL Putative uncharacterized protein OS=Branchiostoma floridae GN=BRAFLDRAFT_114345 PE=4 SV=1
CGI_10010267	2040	71	214	13.3208	40.1769	1.59268	Up	5.27e-18	1.49e-16	IPR000195; Rab-GAP/TBC domain IPR001763; Rhodanese-like	GO:0005097; Rab GTPase activator activity; Molecular Function GO:0005622; intracellular; Cellular Component GO:0032313; regulation of Rab GTPase activity; Biological Process	similar to cbl-b; K04707 E3 ubiquitin-protein ligase CBL [EC:6.3.2.19]	TBC23_CHICK TBC1 domain family member 23 OS=Gallus gallus GN=TBC1D23 PE=2 SV=1	B9A6M5_HUMAN TBC1 domain family, member 23 OS=Homo sapiens GN=TBC1D23 PE=2 SV=1
CGI_10016698	3924	18	53	3.29544	9.93326	1.5918	Up	2.57e-05	0.00018613	#N/A	#N/A	#N/A	#N/A	#N/A
CGI_10003440	1548	17	51	3.14771	9.48549	1.59142	Up	2.93e-05	0.00020967	IPR001304; C-type lectin IPR016187; C-type lectin fold	GO:0005488; binding; Molecular Function	similar to mannose receptor, C type 1; K06560 mannose receptor, C type	NA	C1BX79_ESOLU C-type lectin domain family 4 member E OS=Esox lucius GN=CLC4E PE=2 SV=1
CGI_10022192	1626	15	44	2.7662	8.29161	1.58375	Up	0.000134514	0.000826192	#N/A	#N/A	#N/A	#N/A	#N/A
CGI_10023271	261	19	57	3.59023	10.7403	1.58089	Up	9.78e-06	7.73e-05	#N/A	#N/A	#N/A	#N/A	#N/A
CGI_10027394	3225	20	60	3.77726	11.2998	1.58089	Up	5.66e-06	4.7e-05	#N/A	#N/A	#N/A	#N/A	#N/A
CGI_10014576	549	27	82	5.12049	15.3182	1.58089	Up	8.31e-08	9.29e-07	IPR009360; Isy1-like splicing	NA	NA	NA	B7P2N0_IXOSC Putative uncharacterized protein OS=Ixodes scapularis GN=IscW_ISCW015938 PE=4 SV=1
CGI_10014193	210	48	142	8.92429	26.6973	1.58089	Up	3.67e-12	6.66e-11	IPR001163; Like-Sm ribonucleoprotein (LSM) domain IPR006649; Like-Sm ribonucleoprotein (LSM) domain, eukaryotic/archaea-type IPR010920; Like-Sm ribonucleoprotein (LSM)-related domain	NA	similar to U6 snRNA-associated Sm-like protein LSm7; K12626 U6 snRNA-associated Sm-like protein LSm7	LSM7_MOUSE U6 snRNA-associated Sm-like protein LSm7 OS=Mus musculus GN=Lsm7 PE=3 SV=1	C3ZFI7_BRAFL Putative uncharacterized protein OS=Branchiostoma floridae GN=BRAFLDRAFT_118403 PE=4 SV=1
CGI_10019964	963	36	109	6.81137	20.3765	1.58089	Up	6.55e-10	9.56e-09	#N/A	#N/A	#N/A	#N/A	#N/A
CGI_10026198	7860	19	57	3.55268	10.6144	1.57904	Up	9.78e-06	7.72e-05	#N/A	#N/A	#N/A	#N/A	#N/A
CGI_10017253	1560	53	159	9.97118	29.7778	1.5784	Up	1.13e-13	2.32e-12	#N/A	#N/A	#N/A	#N/A	#N/A
CGI_10026089	333	78	233	14.6326	43.6939	1.57824	Up	2.93e-19	8.79e-18	#N/A	#N/A	#N/A	#N/A	#N/A
CGI_10024854	4296	17	51	3.18458	9.50813	1.57806	Up	2.93e-05	0.00020961	#N/A	#N/A	#N/A	#N/A	#N/A
CGI_10010166	1572	31	91	5.72245	17.068	1.57659	Up	3.32e-08	3.9e-07	IPR001270; Chaperonin ClpA/B IPR002110; Ankyrin repeat IPR003593; ATPase, AAA+ type, core IPR013093; ATPase, AAA-2 IPR019489; Clp ATPase, C-terminal IPR020683; Ankyrin repeat-containing domain	GO:0000166; nucleotide binding; Molecular Function GO:0005515; protein binding; Molecular Function GO:0005524; ATP binding; Molecular Function GO:0017111; nucleoside-triphosphatase activity; Molecular Function	Clpb, AL118244, Skd3; ClpB caseinolytic peptidase B homolog (E. coli); K03695 ATP-dependent Clp protease ATP-binding subunit ClpB	CLPB_MOUSE Caseinolytic peptidase B protein homolog OS=Mus musculus GN=Clpb PE=1 SV=1	Q8CCN6_MOUSE Putative uncharacterized protein OS=Mus musculus GN=Clpb PE=2 SV=1
CGI_10024309	1917	68	202	12.7091	37.8804	1.57559	Up	8.81e-17	2.29e-15	#N/A	#N/A	#N/A	#N/A	#N/A
CGI_10023437	7662	85	253	15.8988	47.3528	1.57453	Up	1.08e-20	3.56e-19	#N/A	#N/A	#N/A	#N/A	#N/A
CGI_10009815	735	46	138	8.66931	25.7893	1.57278	Up	4.7e-12	8.47e-11	IPR002877; Ribosomal RNA methyltransferase RrmJ/FtsJ	GO:0003676; nucleic acid binding; Molecular Function GO:0008168; methyltransferase activity; Molecular Function GO:0032259; methylation; Biological Process	similar to CG11447-PA; K02427 ribosomal RNA large subunit methyltransferase E [EC:2.1.1.-]	RRMJ1_DROME Putative ribosomal RNA methyltransferase CG11447 OS=Drosophila melanogaster GN=CG11447 PE=2 SV=1	B4NEY9_DROWI GK22358 OS=Drosophila willistoni GN=GK22358 PE=4 SV=1
CGI_10008088	1029	39	116	7.28513	21.664	1.57227	Up	2.99e-10	4.52e-09	IPR000276; 7TM GPCR, rhodopsin-like IPR008758; Peptidase S28 IPR017452; GPCR, rhodopsin-like superfamily	GO:0006508; proteolysis; Biological Process GO:0007186; G-protein coupled receptor protein signaling pathway; Biological Process GO:0008236; serine-type peptidase activity; Molecular Function GO:0016021; integral to membrane; Cellular Component	hypothetical LOC592836; K01276 dipeptidyl-peptidase II [EC:3.4.14.2]	DPP2_MOUSE Dipeptidyl-peptidase 2 OS=Mus musculus GN=Dpp7 PE=2 SV=1	B7P9L3_IXOSC Adenosine A3 receptor, putative OS=Ixodes scapularis GN=IscW_ISCW002641 PE=4 SV=1
CGI_10003720	1146	20	60	3.76128	11.1821	1.5719	Up	5.66e-06	4.7e-05	IPR006652; Kelch repeat type 1	GO:0005515; protein binding; Molecular Function	RENBP; renin binding protein; K01787 N-acylglucosamine 2-epimerase [EC:5.1.3.8]	KLD10_RAT Kelch domain-containing protein 10 OS=Rattus norvegicus GN=Klhdc10 PE=2 SV=1	Q7ZUL3_DANRE Kelch domain containing 10 OS=Danio rerio GN=klhdc10 PE=2 SV=1
CGI_10014836	1269	46	136	8.56563	25.4561	1.57138	Up	1.07e-11	1.86e-10	IPR018797; Uncharacterised protein family FAM98	NA	NA	FA98A_RAT Protein FAM98A OS=Rattus norvegicus GN=Fam98a PE=2 SV=1	Q5ZMB0_CHICK Putative uncharacterized protein OS=Gallus gallus GN=RCJMB04_2k16 PE=2 SV=1
CGI_10005456	954	62	184	11.5904	34.4211	1.57037	Up	2.13e-15	5.03e-14	NA	NA	NA	PELP1_XENLA Proline-, glutamic acid- and leucine-rich protein 1 OS=Xenopus laevis GN=pelp1 PE=1 SV=1	C3ZET0_BRAFL Putative uncharacterized protein OS=Branchiostoma floridae GN=BRAFLDRAFT_120131 PE=4 SV=1
CGI_10027473	894	20	60	3.77336	11.1986	1.56939	Up	5.66e-06	4.69e-05	#N/A	#N/A	#N/A	#N/A	#N/A
CGI_10012642	369	16	48	3.04732	9.04382	1.56939	Up	5.08e-05	0.000345259	IPR000719; Protein kinase, catalytic domain IPR011009; Protein kinase-like domain IPR017442; Serine/threonine-protein kinase-like domain	GO:0004672; protein kinase activity; Molecular Function GO:0005524; ATP binding; Molecular Function GO:0006468; protein phosphorylation; Biological Process	ikbke, zgc:100844; inhibitor of kappa light polypeptide gene enhancer in B-cells, kinase epsilon (EC:2.7.11.10); K07211 inhibitor of nuclear factor kappa-B kinase subunit epsilon [EC:2.7.11.10]	TBK1_XENLA Serine/threonine-protein kinase TBK1 OS=Xenopus laevis GN=tbk1 PE=2 SV=1	Q6DGE5_DANRE Inhibitor of kappa light polypeptide gene enhancer in B-cells, kinase epsilon OS=Danio rerio GN=ikbke PE=2 SV=1
CGI_10007562	1587	35	103	6.49499	19.2618	1.56834	Up	3.86e-09	5.16e-08	IPR000960; Flavin-containing monooxygenase FMO IPR020946; Flavin-containing monooxygenase-like	GO:0004499; flavin-containing monooxygenase activity; Molecular Function GO:0050660; FAD or FADH2 binding; Molecular Function GO:0050661; NADP or NADPH binding; Molecular Function GO:0055114; oxidation-reduction process; Biological Process	similar to Flavin containing monooxygenase 5; K00485 dimethylaniline monooxygenase (N-oxide forming) [EC:1.14.13.8]	FMO2_CAVPO Dimethylaniline monooxygenase [N-oxide-forming] 2 OS=Cavia porcellus GN=FMO2 PE=2 SV=2	A7SAB5_NEMVE Predicted protein (Fragment) OS=Nematostella vectensis GN=v1g110766 PE=4 SV=1
CGI_10026827	2160	20	59	3.73085	11.0621	1.56805	Up	8.58e-06	6.87e-05	#N/A	#N/A	#N/A	#N/A	#N/A
CGI_10012605	2229	95	280	17.7405	52.5204	1.56583	Up	1.84e-22	6.64e-21	IPR001650; Helicase, C-terminal IPR011545; DNA/RNA helicase, DEAD/DEAH box type, N-terminal IPR014001; DEAD-like helicase, N-terminal IPR014014; RNA helicase, DEAD-box type, Q motif IPR014021; Helicase, superfamily 1/2, ATP-binding domain	GO:0003676; nucleic acid binding; Molecular Function GO:0004386; helicase activity; Molecular Function GO:0005524; ATP binding; Molecular Function GO:0008026; ATP-dependent helicase activity; Molecular Function	ddx54, MGC132273; DEAD (Asp-Glu-Ala-Asp) box polypeptide 54; K14808 ATP-dependent RNA helicase DDX54/DBP10 [EC:3.6.4.13]	DDX54_MOUSE ATP-dependent RNA helicase DDX54 OS=Mus musculus GN=Ddx54 PE=1 SV=1	Q2VPF9_XENLA LOC495097 protein OS=Xenopus laevis GN=ddx54 PE=2 SV=1
CGI_10010982	1632	20	58	3.67471	10.8785	1.56578	Up	1.3e-05	0.000100133	IPR005121; Phenylalanyl-tRNA synthetase, beta subunit, ferrodoxin-fold anticodon-binding IPR019446; Domain of unknown function DUF2431	GO:0000049; tRNA binding; Molecular Function GO:0000287; magnesium ion binding; Molecular Function GO:0004826; phenylalanine-tRNA ligase activity; Molecular Function GO:0005524; ATP binding; Molecular Function GO:0006432; phenylalanyl-tRNA aminoacylation; Biological Process GO:0008033; tRNA processing; Biological Process	hypothetical protein LOC100497477; K03846 alpha-1,2-mannosyltransferase [EC:2.4.1.-]	FDXA1_HUMAN Ferredoxin-fold anticodon-binding domain-containing protein 1 OS=Homo sapiens GN=FDXACB1 PE=2 SV=2	A5PMV5_DANRE Novel protein OS=Danio rerio GN=DKEY-71L1.3-001 PE=4 SV=1
CGI_10006852	4947	30	87	5.531	16.3249	1.56146	Up	8.55e-08	9.55e-07	IPR016024; Armadillo-type fold	GO:0005488; binding; Molecular Function	similar to LOC398088 protein; K06678 condensin complex subunit 3	CND3_XENLA Condensin complex subunit 3 OS=Xenopus laevis GN=ncapg PE=1 SV=1	C3Y025_BRAFL Putative uncharacterized protein OS=Branchiostoma floridae GN=BRAFLDRAFT_120047 PE=4 SV=1
CGI_10007307	1446	19	57	3.62896	10.7085	1.56112	Up	9.78e-06	7.72e-05	IPR001357; BRCT IPR001726; DNA nucleotidylexotransferase IPR002054; DNA-directed DNA polymerase X IPR010996; DNA-directed DNA polymerase, family X, beta-like, N-terminal IPR018944; DNA polymerase lambda, fingers domain IPR022312; DNA polymerase family X	GO:0003677; DNA binding; Molecular Function GO:0003824; catalytic activity; Molecular Function GO:0003887; DNA-directed DNA polymerase activity; Molecular Function GO:0003912; DNA nucleotidylexotransferase activity; Molecular Function GO:0005622; intracellular; Cellular Component GO:0016779; nucleotidyltransferase activity; Molecular Function	similar to terminal deoxynucleotidyltransferase; K00977 DNA nucleotidylexotransferase [EC:2.7.7.31]	DPOLM_MOUSE DNA polymerase mu OS=Mus musculus GN=Polm PE=1 SV=1	Q7TN90_MOUSE Polymerase (DNA directed), mu OS=Mus musculus GN=Polm PE=2 SV=1
CGI_10014631	1368	26	75	4.79485	14.1488	1.56112	Up	7.44e-07	7.18e-06	IPR000184; Bacterial surface antigen (D15)	GO:0019867; outer membrane; Cellular Component	NA	SAM50_XENTR Sorting and assembly machinery component 50 homolog OS=Xenopus tropicalis GN=samm50 PE=2 SV=1	A8MZI2_HUMAN Putative uncharacterized protein SAMM50 OS=Homo sapiens GN=SAMM50 PE=4 SV=1
CGI_10026283	708	93	275	17.4704	51.4716	1.55886	Up	3.54e-22	1.26e-20	#N/A	#N/A	#N/A	#N/A	#N/A
CGI_10016619	606	74	219	13.9166	40.9712	1.5578	Up	5.5e-18	1.55e-16	#N/A	#N/A	#N/A	#N/A	#N/A
CGI_10023091	3681	20	60	3.81846	11.2418	1.5578	Up	5.66e-06	4.69e-05	#N/A	#N/A	#N/A	#N/A	#N/A
CGI_10012200	903	25	75	4.77346	14.0435	1.55679	Up	3.72e-07	3.79e-06	IPR001247; Exoribonuclease, phosphorolytic domain 1 IPR015847; Exoribonuclease, phosphorolytic domain 2 IPR020568; Ribosomal protein S5 domain 2-type fold	GO:0000175; 3'-5'-exoribonuclease activity; Molecular Function GO:0003723; RNA binding; Molecular Function GO:0006396; RNA processing; Biological Process	EXOSC8, CIP3, EAP2, OIP2, RP11-421P11.3, RRP43, Rrp43p, bA421P11.3, p9; exosome component 8 (EC:3.1.13.-); K12586 exosome complex component RRP43	EXOS8_HUMAN Exosome complex exonuclease RRP43 OS=Homo sapiens GN=EXOSC8 PE=1 SV=1	Q6PCW8_MOUSE Exosome component 8 OS=Mus musculus GN=Exosc8 PE=2 SV=1
CGI_10011375	543	2041	6001	382.413	1124.68	1.55631	Up	0	0	IPR001436; Alpha crystallin/Heat shock protein IPR002068; Heat shock protein Hsp20 IPR008978; HSP20-like chaperone	GO:0009408; response to heat; Biological Process	hypothetical protein; K09542 crystallin, alpha B	L2EFL_DROME Protein lethal(2)essential for life OS=Drosophila melanogaster GN=l(2)efl PE=1 SV=1	C8CBN4_VENPH Heat shock protein 22 isoform 1 OS=Venerupis philippinarum PE=2 SV=1
CGI_10005875	3414	63	186	11.8572	34.7988	1.55327	Up	1.88e-15	4.46e-14	IPR010401; Amylo-alpha-1,6-glucosidase IPR017853; Glycoside hydrolase, catalytic core	GO:0004135; amylo-alpha-1,6-glucosidase activity; Molecular Function GO:0005978; glycogen biosynthetic process; Biological Process	similar to CG9485-PA, isoform A; K01196 glycogen debranching enzyme [EC:2.4.1.25 3.2.1.33]	GDE_HUMAN Glycogen debranching enzyme OS=Homo sapiens GN=AGL PE=1 SV=3	A8BQB4_HORSE Amylo-1, 6-glucosidase, 4-alpha-glucanotransferase isoform 1 OS=Equus caballus GN=AGL PE=2 SV=1
CGI_10005749	1920	40	118	7.51593	22.0392	1.55205	Up	2.64e-10	4e-09	NA	NA	CHU large protein (EC:3.2.1.-); K01238 [EC:3.2.1.-]	M130_STRPU Mesenchyme-specific cell surface glycoprotein OS=Strongylocentrotus purpuratus PE=2 SV=2	C3XVU4_BRAFL Putative uncharacterized protein OS=Branchiostoma floridae GN=BRAFLDRAFT_83096 PE=4 SV=1
CGI_10004293	1032	51	150	9.62474	28.1978	1.55076	Up	1.11e-12	2.11e-11	IPR014816; tRNA methyltransferase complex GCD14 subunit	GO:0016429; tRNA (adenine-N1-)-methyltransferase activity; Molecular Function GO:0030488; tRNA methylation; Biological Process	hypothetical protein; K07442 tRNA (adenine-N1-)-methyltransferase catalytic subunit [EC:2.1.1.36]	TRM61_BOVIN tRNA (adenine-N(1)-)-methyltransferase catalytic subunit TRMT61A OS=Bos taurus GN=TRMT61A PE=2 SV=1	Q70MM8_CRAGI Hypotheitcal protein (Fragment) OS=Crassostrea gigas PE=2 SV=1
CGI_10015995	714	25	74	4.72462	13.8348	1.55003	Up	5.64e-07	5.56e-06	#N/A	#N/A	#N/A	#N/A	#N/A
CGI_10007811	477	19	55	3.53604	10.3543	1.55003	Up	2.24e-05	0.000165252	IPR013641; Chromatin associated protein KTI12	NA	hypothetical protein ; K14863 ribosome biogenesis protein YTM1	KTI12_DANRE Protein KTI12 homolog OS=Danio rerio GN=kti12 PE=2 SV=2	Q4RER2_TETNG Chromosome 13 SCAF15122, whole genome shotgun sequence OS=Tetraodon nigroviridis GN=GSTENG00035652001 PE=4 SV=1
CGI_10008948	804	47	138	8.85769	25.9004	1.54797	Up	9.4e-12	1.64e-10	IPR001737; Ribosomal RNA adenine methylase transferase IPR020598; Ribosomal RNA adenine methylase transferase, N-terminal	GO:0000154; rRNA modification; Biological Process GO:0000179; rRNA (adenine-N6,N6-)-dimethyltransferase activity; Molecular Function GO:0008649; rRNA methyltransferase activity; Molecular Function	ksgA; dimethyladenosine transferase; K02528 16S rRNA (adenine1518-N6/adenine1519-N6)-dimethyltransferase [EC:2.1.1.182]	TFB1M_XENTR Dimethyladenosine transferase 1, mitochondrial OS=Xenopus tropicalis GN=tfb1m PE=2 SV=1	B7ZTC1_XENTR Transcription factor B1, mitochondrial OS=Xenopus tropicalis GN=tfb1m PE=2 SV=1
CGI_10013936	1176	70	204	13.0677	38.1391	1.54526	Up	1.54e-16	3.95e-15	IPR000073; Alpha/beta hydrolase fold-1	NA	hypothetical protein; K13707 abhydrolase domain-containing protein 15	ABH15_MOUSE Abhydrolase domain-containing protein 15 OS=Mus musculus GN=Abhd15 PE=2 SV=1	C3XVW5_BRAFL Putative uncharacterized protein OS=Branchiostoma floridae GN=BRAFLDRAFT_249867 PE=4 SV=1
CGI_10012247	633	17	51	3.25673	9.48958	1.54292	Up	2.93e-05	0.00020979	NA	NA	NA	CO044_HUMAN UPF0464 protein C15orf44 OS=Homo sapiens GN=C15orf44 PE=1 SV=2	Q4SLY5_TETNG Chromosome 13 SCAF14555, whole genome shotgun sequence. (Fragment) OS=Tetraodon nigroviridis GN=GSTENG00016015001 PE=4 SV=1
CGI_10014431	1314	28	82	5.27715	15.3398	1.53945	Up	1.68e-07	1.79e-06	IPR001433; Oxidoreductase FAD/NAD(P)-binding IPR001709; Flavoprotein pyridine nucleotide cytochrome reductase IPR003097; FAD-binding, type 1 IPR017927; Ferredoxin reductase-type FAD-binding domain IPR017938; Riboflavin synthase-like beta-barrel	GO:0016491; oxidoreductase activity; Molecular Function GO:0055114; oxidation-reduction process; Biological Process	hypothetical protein; K00597 [methionine synthase] reductase [EC:1.16.1.8]	MTRR_HUMAN Methionine synthase reductase, mitochondrial OS=Homo sapiens GN=MTRR PE=1 SV=2	C3XSJ5_BRAFL Putative uncharacterized protein OS=Branchiostoma floridae GN=BRAFLDRAFT_282133 PE=4 SV=1
CGI_10016518	792	32	92	5.91572	17.1915	1.53907	Up	4.36e-08	5.06e-07	#N/A	#N/A	#N/A	#N/A	#N/A
CGI_10026315	1497	67	196	12.6442	36.7378	1.53879	Up	5.06e-16	1.25e-14	#N/A	#N/A	#N/A	#N/A	#N/A
CGI_10011510	453	38	108	7.03305	20.3324	1.53156	Up	3.88e-09	5.19e-08	IPR000340; Dual specificity phosphatase, catalytic domain IPR000387; Dual-specific/protein-tyrosine phosphatase, conserved region	GO:0006470; protein dephosphorylation; Biological Process GO:0008138; protein tyrosine/serine/threonine phosphatase activity; Molecular Function GO:0016311; dephosphorylation; Biological Process GO:0016791; phosphatase activity; Molecular Function	hypothetical protein; K14165 dual specificity phosphatase [EC:3.1.3.16 3.1.3.48]	PTPM1_HUMAN Protein-tyrosine phosphatase mitochondrial 1 OS=Homo sapiens GN=PTPMT1 PE=1 SV=1	C3Y6R8_BRAFL Putative uncharacterized protein OS=Branchiostoma floridae GN=BRAFLDRAFT_58222 PE=4 SV=1
CGI_10023376	4524	16	47	3.02408	8.73388	1.53013	Up	7.73e-05	0.000501289	#N/A	#N/A	#N/A	#N/A	#N/A
CGI_10010674	2280	16	47	3.0413	8.78202	1.52986	Up	7.73e-05	0.000501418	IPR003593; ATPase, AAA+ type, core IPR003959; ATPase, AAA-type, core	GO:0000166; nucleotide binding; Molecular Function GO:0005524; ATP binding; Molecular Function GO:0017111; nucleoside-triphosphatase activity; Molecular Function	hypothetical protein; K13339 peroxin-6	PEX6_MOUSE Peroxisome assembly factor 2 OS=Mus musculus GN=Pex6 PE=2 SV=1	C3Y0H0_BRAFL Putative uncharacterized protein OS=Branchiostoma floridae GN=BRAFLDRAFT_130765 PE=4 SV=1
CGI_10017257	4488	46	134	8.68567	25.0734	1.52945	Up	2.4e-11	4.06e-10	#N/A	#N/A	#N/A	#N/A	#N/A
CGI_10023752	453	42	121	7.86047	22.6898	1.52936	Up	3.05e-10	4.6e-09	#N/A	#N/A	#N/A	#N/A	#N/A
CGI_10011986	1437	16	46	2.9996	8.63902	1.52609	Up	0.000117055	0.000734457	IPR001073; Complement C1q protein IPR008983; Tumour necrosis factor-like	GO:0005515; protein binding; Molecular Function	similar to Complement component 1, q subcomponent, B chain; K03987 complement C1q subcomponent subunit B	CG026_DANRE Uncharacterized protein C7orf26 homolog OS=Danio rerio GN=zgc:56409 PE=2 SV=2	Q7T0M0_XENLA MGC69165 protein OS=Xenopus laevis PE=2 SV=1
CGI_10008410	756	124	358	23.3023	67.0965	1.52576	Up	1.54e-27	6.59e-26	IPR018305; Ribosomal protein L50, mitochondria	GO:0005739; mitochondrion; Cellular Component	NA	RM50_HUMAN 39S ribosomal protein L50, mitochondrial OS=Homo sapiens GN=MRPL50 PE=1 SV=2	B0WMS5_CULQU Mitochondrial ribosomal protein L50 OS=Culex quinquefasciatus GN=CpipJ_CPIJ007862 PE=4 SV=1
CGI_10024587	1257	19	55	3.57824	10.3009	1.52545	Up	2.24e-05	0.000165203	#N/A	#N/A	#N/A	#N/A	#N/A
CGI_10020674	945	25	73	4.75962	13.7018	1.52545	Up	8.51e-07	8.14e-06	#N/A	#N/A	#N/A	#N/A	#N/A
CGI_10023244	648	90	257	16.7744	48.2035	1.52288	Up	6.37e-20	2.01e-18	#N/A	#N/A	#N/A	#N/A	#N/A
CGI_10009314	1041	90	259	16.9227	48.5989	1.52196	Up	2.88e-20	9.29e-19	IPR005135; Endonuclease/exonuclease/phosphatase IPR009060; UBA-like	GO:0005515; protein binding; Molecular Function	NA	TTRAP_HUMAN TRAF and TNF receptor-associated protein OS=Homo sapiens GN=TTRAP PE=1 SV=1	B7Q1G6_IXOSC Putative uncharacterized protein (Fragment) OS=Ixodes scapularis GN=IscW_ISCW020529 PE=4 SV=1
CGI_10010585	1008	134	384	25.0996	72.0405	1.52115	Up	3.89e-29	1.75e-27	IPR009068; S15/NS1, RNA-binding	NA	NA	RT15_DROME 28S ribosomal protein S15, mitochondrial OS=Drosophila melanogaster GN=bonsai PE=2 SV=2	B4QHJ5_DROSI GD11682 OS=Drosophila simulans GN=GD11682 PE=3 SV=1
CGI_10025416	2085	18	51	3.32574	9.53934	1.52021	Up	5.85e-05	0.000391979	#N/A	#N/A	#N/A	#N/A	#N/A
CGI_10003813	1362	29	84	5.50397	15.7793	1.51949	Up	1.47e-07	1.59e-06	IPR006565; Bromodomain transcription factor	NA	hypothetical protein; K11316 STAGA complex 65 subunit gamma	ST65G_MOUSE STAGA complex 65 subunit gamma OS=Mus musculus GN=Supt7l PE=2 SV=1	C3ZRP4_BRAFL Putative uncharacterized protein OS=Branchiostoma floridae GN=BRAFLDRAFT_129047 PE=4 SV=1
CGI_10009029	3576	37	107	7.02264	20.1201	1.51855	Up	2.97e-09	4.04e-08	IPR005026; Guanylate-kinase-associated protein	GO:0007267; cell-cell signaling; Biological Process	GPC5; glypican 5; K08111 glypican 5	DLGP5_MOUSE Disks large-associated protein 5 OS=Mus musculus GN=Dlgap5 PE=1 SV=2	B1WC75_RAT Dlgap5 protein OS=Rattus norvegicus GN=Dlgap5 PE=2 SV=1
CGI_10020317	771	127	364	23.8213	68.215	1.51784	Up	1.04e-27	4.52e-26	#N/A	#N/A	#N/A	#N/A	#N/A
CGI_10012436	573	143	409	26.8196	76.6442	1.51489	Up	7.53e-31	3.55e-29	IPR013216; Methyltransferase type 11	GO:0008152; metabolic process; Biological Process GO:0008168; methyltransferase activity; Molecular Function	cyclopropane fatty acyl phospholipid synthase; K00574 cyclopropane-fatty-acyl-phospholipid synthase [EC:2.1.1.79]	NA	A5LGH0_CRAGI Putative uncharacterized protein OS=Crassostrea gigas PE=2 SV=1
CGI_10011597	180	33	95	6.247	17.7982	1.5105	Up	2.55e-08	3.05e-07	#N/A	#N/A	#N/A	#N/A	#N/A
CGI_10002894	240	17	47	3.1235	8.89912	1.5105	Up	0.000152107	0.000924494	#N/A	#N/A	#N/A	#N/A	#N/A
CGI_10000129	324	25	70	4.62741	13.1839	1.5105	Up	2.87e-06	2.51e-05	IPR001650; Helicase, C-terminal	GO:0003676; nucleic acid binding; Molecular Function GO:0004386; helicase activity; Molecular Function GO:0005524; ATP binding; Molecular Function	CHR1515; SWR1 complex protein, SNF2 family DNA-dependent ATPase; K11320 E1A-binding protein p400 [EC:3.6.4.-]	HELLS_HUMAN Lymphoid-specific helicase OS=Homo sapiens GN=HELLS PE=1 SV=1	C3Y522_BRAFL Putative uncharacterized protein OS=Branchiostoma floridae GN=BRAFLDRAFT_128832 PE=4 SV=1
CGI_10003597	315	32	90	5.94953	16.9507	1.5105	Up	9.74e-08	1.08e-06	#N/A	#N/A	#N/A	#N/A	#N/A
CGI_10027333	288	125	356	23.4263	66.7434	1.5105	Up	6.6e-27	2.77e-25	#N/A	#N/A	#N/A	#N/A	#N/A
CGI_10007269	207	19	55	3.62145	10.3178	1.5105	Up	2.24e-05	0.0001653	IPR001092; Helix-loop-helix DNA-binding domain IPR011598; Helix-loop-helix DNA-binding	GO:0005634; nucleus; Cellular Component GO:0030528; transcription regulator activity; Molecular Function GO:0045449; regulation of transcription; Biological Process	NA	NA	A7S384_NEMVE Predicted protein (Fragment) OS=Nematostella vectensis GN=v1g232632 PE=4 SV=1
CGI_10020476	588	39	111	7.33067	20.8857	1.5105	Up	2.27e-09	3.12e-08	#N/A	#N/A	#N/A	#N/A	#N/A
CGI_10022528	543	17	47	3.10624	8.84995	1.5105	Up	0.000152107	0.000924269	#N/A	#N/A	#N/A	#N/A	#N/A
CGI_10010406	669	22	64	4.20202	11.9719	1.5105	Up	4.35e-06	3.68e-05	IPR002048; Calcium-binding EF-hand IPR018248; EF-hand IPR018249; EF-HAND 2	GO:0005509; calcium ion binding; Molecular Function	centrin 2-like; K10840 centrin-2	CATR_DUNSA Caltractin OS=Dunaliella salina PE=2 SV=1	C3XPY1_BRAFL Putative uncharacterized protein OS=Branchiostoma floridae GN=BRAFLDRAFT_118451 PE=4 SV=1
CGI_10000371	174	63	180	11.8478	33.7553	1.5105	Up	2.1e-14	4.6e-13	IPR000719; Protein kinase, catalytic domain IPR011009; Protein kinase-like domain IPR017442; Serine/threonine-protein kinase-like domain	GO:0004672; protein kinase activity; Molecular Function GO:0005524; ATP binding; Molecular Function GO:0006468; protein phosphorylation; Biological Process	map4k3; mitogen-activated protein kinase kinase kinase kinase 3; K04406 mitogen-activated protein kinase kinase kinase kinase 3 [EC:2.7.11.1]	M4K3_RAT Mitogen-activated protein kinase kinase kinase kinase 3 OS=Rattus norvegicus GN=Map4k3 PE=1 SV=2	Q6IQ39_HUMAN MAP4K3 protein OS=Homo sapiens GN=MAP4K3 PE=2 SV=1
CGI_10007749	231	52	148	9.73559	27.7375	1.5105	Up	4.88e-12	8.77e-11	#N/A	#N/A	#N/A	#N/A	#N/A
CGI_10008055	795	60	172	11.3153	32.2383	1.5105	Up	6.93e-14	1.45e-12	IPR000164; Histone H3 IPR005818; Histone H1/H5 IPR007125; Histone core IPR009072; Histone-fold	GO:0000786; nucleosome; Cellular Component GO:0003677; DNA binding; Molecular Function GO:0005634; nucleus; Cellular Component GO:0006334; nucleosome assembly; Biological Process	histone H3.3 type 2; K11253 histone H3	H3_URECA Histone H3 OS=Urechis caupo PE=1 SV=2	B0X778_CULQU Histone H3 OS=Culex quinquefasciatus GN=CpipJ_CPIJ015009 PE=3 SV=1
CGI_10002218	696	47	135	8.88582	25.3164	1.5105	Up	3.15e-11	5.3e-10	NA	NA	NA	NSE2_BOVIN E3 SUMO-protein ligase NSE2 OS=Bos taurus GN=NSMCE2 PE=2 SV=1	C3YMQ0_BRAFL Putative uncharacterized protein OS=Branchiostoma floridae GN=BRAFLDRAFT_117049 PE=4 SV=1
CGI_10007905	405	30	84	5.55289	15.8207	1.5105	Up	2.86e-07	2.95e-06	IPR003961; Fibronectin, type III IPR008957; Fibronectin type III domain	GO:0005515; protein binding; Molecular Function	Titin, putative (EC:3.4.21.72); K14721 DNA-directed RNA polymerase III subunit RPC5	TITIN_MOUSE Titin OS=Mus musculus GN=Ttn PE=1 SV=1	Q8MMJ9_BOMMO Titin-like protein OS=Bombyx mori GN=Bmtitin2 PE=4 SV=1
CGI_10014049	4038	64	182	11.9742	34.0494	1.5077	Up	1.84e-14	4.05e-13	IPR000014; PAS IPR001610; PAC motif IPR013655; PAS fold-3 IPR022728; Period circadian-like, C-terminal	GO:0004871; signal transducer activity; Molecular Function GO:0005515; protein binding; Molecular Function GO:0006355; regulation of transcription, DNA-dependent; Biological Process GO:0007165; signal transduction; Biological Process	period circadian protein, putative; K02633 period circadian protein	PER_DROYA Period circadian protein OS=Drosophila yakuba GN=per PE=3 SV=1	Q95WA7_BULGO Circadian clock protein period OS=Bulla gouldiana GN=Per PE=2 SV=1
CGI_10019765	1302	152	432	28.5002	80.9943	1.50685	Up	3.21e-32	1.57e-30	#N/A	#N/A	#N/A	#N/A	#N/A
CGI_10019436	1767	43	122	8.06065	22.8899	1.50574	Up	3.98e-10	5.93e-09	#N/A	#N/A	#N/A	#N/A	#N/A
CGI_10013880	624	199	563	37.2417	105.463	1.50175	Up	3.11e-41	1.94e-39	IPR002130; Peptidyl-prolyl cis-trans isomerase, cyclophilin-type IPR015891; Cyclophilin-like	GO:0003755; peptidyl-prolyl cis-trans isomerase activity; Molecular Function GO:0006457; protein folding; Biological Process	peptidyl-prolyl cis-trans isomerase (cyclophilin) ; K03768 peptidyl-prolyl cis-trans isomerase B (cyclophilin B) [EC:5.2.1.8]	PPIB_CHICK Peptidyl-prolyl cis-trans isomerase B OS=Gallus gallus GN=PPIB PE=2 SV=1	B6DDV0_ANODA Peptidyl-prolyl cis-trans isomerase (Fragment) OS=Anopheles darlingi PE=2 SV=1
CGI_10009134	777	118	335	22.1901	62.7061	1.49869	Up	2.63e-25	1.04e-23	IPR000504; RNA recognition motif domain	GO:0003676; nucleic acid binding; Molecular Function	activator of basal transcription, putative; K14785 ESF2/ABP1 family protein	ABT1_PONAB Activator of basal transcription 1 OS=Pongo abelii GN=ABT1 PE=2 SV=1	B7QIM3_IXOSC Activator of basal transcription, putative (Fragment) OS=Ixodes scapularis GN=IscW_ISCW024880 PE=4 SV=1
CGI_10004610	4587	18	50	3.3094	9.34145	1.49708	Up	8.77e-05	0.000563893	IPR011051; Cupin, RmlC-type	NA	hypothetical protein; K11497 centromere protein C	CENPC_HUMAN Centromere protein C 1 OS=Homo sapiens GN=CENPC1 PE=1 SV=1	C3YII8_BRAFL Putative uncharacterized protein OS=Branchiostoma floridae GN=BRAFLDRAFT_131249 PE=4 SV=1
CGI_10002046	1140	18	52	3.45229	9.71877	1.49322	Up	3.88e-05	0.000269628	IPR001650; Helicase, C-terminal IPR007502; Helicase-associated domain	GO:0003676; nucleic acid binding; Molecular Function GO:0004386; helicase activity; Molecular Function GO:0005524; ATP binding; Molecular Function	hypothetical protein; K12818 ATP-dependent RNA helicase DHX8/PRP22 [EC:3.6.4.13]	DHX33_MOUSE Putative ATP-dependent RNA helicase DHX33 OS=Mus musculus GN=Dhx33 PE=1 SV=1	Q5QNV3_MOUSE DEAH (Asp-Glu-Ala-His) box polypeptide 33 OS=Mus musculus GN=Dhx33 PE=2 SV=1
CGI_10006564	906	23	65	4.34394	12.2289	1.49322	Up	5.69e-06	4.71e-05	IPR000863; Sulfotransferase domain	GO:0008146; sulfotransferase activity; Molecular Function	SULT1C4, SULT1C2; sulfotransferase family, cytosolic, 1C, member 4; K01025 [EC:2.8.2.-]	ST1C4_HUMAN Sulfotransferase 1C4 OS=Homo sapiens GN=SULT1C4 PE=1 SV=2	Q069I8_HUMAN Sulfotransferase family, cytosolic, 1C, member 2 OS=Homo sapiens GN=SULT1C2 PE=2 SV=1
CGI_10017693	249	333	938	62.47	175.838	1.49301	Up	3.86e-67	3.9e-65	#N/A	#N/A	#N/A	#N/A	#N/A
CGI_10019286	714	56	158	10.4992	29.5391	1.49235	Up	1.29e-12	2.42e-11	#N/A	#N/A	#N/A	#N/A	#N/A
CGI_10010513	1617	97	273	18.1963	51.1823	1.492	Up	1.14e-20	3.74e-19	IPR001841; Zinc finger, RING-type IPR004087; K Homology IPR004088; K Homology, type 1 IPR018111; K Homology, type 1, subgroup	GO:0003723; RNA binding; Molecular Function GO:0005515; protein binding; Molecular Function GO:0008270; zinc ion binding; Molecular Function	Baculoviral IAP repeat-containing protein, putative; K04725 baculoviral IAP repeat-containing 2/3/4	MEX3C_HUMAN RNA-binding protein MEX3C OS=Homo sapiens GN=MEX3C PE=1 SV=3	Q8MXW1_HALRO PEM-3 OS=Halocynthia roretzi GN=HrPEM-3 PE=2 SV=1
CGI_10006572	1143	32	91	6.06664	17.0508	1.49087	Up	6.53e-08	7.39e-07	IPR008728; Elongator complex protein 4	GO:0006357; regulation of transcription from RNA polymerase II promoter; Biological Process GO:0033588; Elongator holoenzyme complex; Cellular Component	hypothetical protein; K11375 elongator complex protein 4	ELP4_DANRE Elongator complex protein 4 OS=Danio rerio GN=elp4 PE=2 SV=2	C3YQ08_BRAFL Putative uncharacterized protein OS=Branchiostoma floridae GN=BRAFLDRAFT_124325 PE=4 SV=1
CGI_10014001	738	49	137	9.14196	25.6844	1.49032	Up	5.32e-11	8.76e-10	IPR005612; CCAAT-binding factor	NA	NA	NOC4L_DANRE Nucleolar complex protein 4 homolog OS=Danio rerio GN=noc4l PE=2 SV=1	Q4T6B1_TETNG Chromosome undetermined SCAF8839, whole genome shotgun sequence. (Fragment) OS=Tetraodon nigroviridis GN=GSTENG00006400001 PE=4 SV=1
CGI_10022763	228	70	197	13.1516	36.8845	1.48778	Up	2.5e-15	5.89e-14	#N/A	#N/A	#N/A	#N/A	#N/A
CGI_10001025	309	52	145	9.70408	27.2157	1.48778	Up	1.6e-11	2.75e-10	NA	NA	Nudt8, 2310039H17Rik; nudix (nucleoside diphosphate linked moiety X)-type motif 8; K01529 [EC:3.6.1.-]	NUDT8_HUMAN Nucleoside diphosphate-linked moiety X motif 8, mitochondrial OS=Homo sapiens GN=NUDT8 PE=2 SV=2	Q08BP5_DANRE Zgc:153051 OS=Danio rerio GN=zgc:153051 PE=2 SV=1
CGI_10017977	1803	63	175	11.7456	32.8719	1.48473	Up	1.51e-13	3.09e-12	#N/A	#N/A	#N/A	#N/A	#N/A
CGI_10025324	675	21	58	3.88702	10.8767	1.4845	Up	2.53e-05	0.000184006	#N/A	#N/A	#N/A	#N/A	#N/A
CGI_10023851	762	17	48	3.19728	8.93415	1.48248	Up	0.000101477	0.000644956	#N/A	#N/A	#N/A	#N/A	#N/A
CGI_10009376	2397	26	73	4.92567	13.7552	1.48159	Up	1.67e-06	1.52e-05	IPR013216; Methyltransferase type 11	GO:0008152; metabolic process; Biological Process GO:0008168; methyltransferase activity; Molecular Function	NA	MTL12_DANRE Methyltransferase-like protein 12, mitochondrial OS=Danio rerio GN=mettl12 PE=2 SV=2	A7RWN9_NEMVE Predicted protein OS=Nematostella vectensis GN=v1g95910 PE=4 SV=1
CGI_10025023	2850	18	49	3.2879	9.18014	1.48135	Up	0.000130839	0.000805001	#N/A	#N/A	#N/A	#N/A	#N/A
CGI_10018144	1260	29	82	5.50331	15.3616	1.48095	Up	3.29e-07	3.37e-06	#N/A	#N/A	#N/A	#N/A	#N/A
CGI_10009875	1461	53	149	10.0055	27.8668	1.47776	Up	6.33e-12	1.13e-10	IPR013830; Esterase, SGNH hydrolase-type	NA	NA	F113A_HUMAN Protein FAM113A OS=Homo sapiens GN=FAM113A PE=1 SV=1	C3YJ66_BRAFL Putative uncharacterized protein OS=Branchiostoma floridae GN=BRAFLDRAFT_126881 PE=4 SV=1
CGI_10022141	2253	20	54	3.66003	10.1907	1.47733	Up	6.49e-05	0.000429023	#N/A	#N/A	#N/A	#N/A	#N/A
CGI_10022577	669	16	46	3.08148	8.57986	1.47733	Up	0.000117055	0.000734273	#N/A	#N/A	#N/A	#N/A	#N/A
CGI_10018993	1494	34	95	6.39753	17.7804	1.4747	Up	4.94e-08	5.71e-07	#N/A	#N/A	#N/A	#N/A	#N/A
CGI_10028859	5976	23	63	4.23366	11.727	1.46986	Up	1.27e-05	9.8e-05	#N/A	#N/A	#N/A	#N/A	#N/A
CGI_10001342	2508	17	47	3.21317	8.88847	1.46794	Up	0.000152107	0.000924718	IPR000832; GPCR, family 2, secretin-like IPR017981; GPCR, family 2-like	GO:0004888; transmembrane receptor activity; Molecular Function GO:0004930; G-protein coupled receptor activity; Molecular Function GO:0007166; cell surface receptor linked signaling pathway; Biological Process GO:0007186; G-protein coupled receptor protein signaling pathway; Biological Process GO:0016020; membrane; Cellular Component	gpr126, si:ch211-202p1.3; G protein-coupled receptor 126; K08463 G protein-coupled receptor 126	GP112_HUMAN Probable G-protein coupled receptor 112 OS=Homo sapiens GN=GPR112 PE=2 SV=2	C3YZ05_BRAFL Putative uncharacterized protein OS=Branchiostoma floridae GN=BRAFLDRAFT_66878 PE=4 SV=1
CGI_10018767	873	19	54	3.64945	10.0918	1.46743	Up	3.38e-05	0.000237869	#N/A	#N/A	#N/A	#N/A	#N/A
CGI_10011521	1848	18	51	3.44802	9.53477	1.46743	Up	5.85e-05	0.000391769	IPR001680; WD40 repeat IPR002130; Peptidyl-prolyl cis-trans isomerase, cyclophilin-type IPR011046; WD40 repeat-like-containing domain IPR015891; Cyclophilin-like IPR017986; WD40-repeat-containing domain IPR019781; WD40 repeat, subgroup	GO:0003755; peptidyl-prolyl cis-trans isomerase activity; Molecular Function GO:0005515; protein binding; Molecular Function GO:0006457; protein folding; Biological Process	ppwd1, zgc:165355; peptidylprolyl isomerase domain and WD repeat containing 1 (EC:5.2.1.8); K12736 peptidylprolyl isomerase domain and WD repeat-containing protein 1 [EC:5.2.1.8]	PPWD1_BOVIN Peptidylprolyl isomerase domain and WD repeat-containing protein 1 OS=Bos taurus GN=PPWD1 PE=2 SV=1	A5PL48_DANRE Ppwd1 protein OS=Danio rerio GN=ppwd1 PE=2 SV=1
CGI_10028025	2790	35	98	6.65004	18.3724	1.4661	Up	2.89e-08	3.44e-07	#N/A	#N/A	#N/A	#N/A	#N/A
CGI_10021630	1731	19	53	3.57281	9.87077	1.4661	Up	5.06e-05	0.000344104	#N/A	#N/A	#N/A	#N/A	#N/A
CGI_10000261	459	17	48	3.26641	9.01544	1.46469	Up	0.000101477	0.00064512	IPR006202; Neurotransmitter-gated ion-channel ligand-binding	GO:0005230; extracellular ligand-gated ion channel activity; Molecular Function GO:0006810; transport; Biological Process GO:0016020; membrane; Cellular Component	CHRNA9; cholinergic receptor, nicotinic, alpha 9; K04810 nicotinic acetylcholine receptor alpha-9	ACH10_CHICK Neuronal acetylcholine receptor subunit alpha-10 OS=Gallus gallus GN=CHRNA10 PE=3 SV=1	A7S2N9_NEMVE Predicted protein OS=Nematostella vectensis GN=v1g205855 PE=3 SV=1
CGI_10022490	1329	18	50	3.38438	9.34106	1.46469	Up	8.77e-05	0.000564038	#N/A	#N/A	#N/A	#N/A	#N/A
CGI_10010894	1782	26	73	4.94291	13.6333	1.4637	Up	1.67e-06	1.52e-05	NA	NA	NA	CC148_MACFA Coiled-coil domain-containing protein 148 OS=Macaca fascicularis GN=CCDC148 PE=2 SV=1	C3ZPJ7_BRAFL Putative uncharacterized protein OS=Branchiostoma floridae GN=BRAFLDRAFT_88342 PE=4 SV=1
CGI_10004246	1422	252	696	47.3138	130.483	1.46353	Up	6.67e-49	4.95e-47	#N/A	#N/A	#N/A	#N/A	#N/A
CGI_10023288	648	23	64	4.3382	11.9479	1.46159	Up	8.5e-06	6.81e-05	#N/A	#N/A	#N/A	#N/A	#N/A
CGI_10017620	732	38	105	7.16869	19.6948	1.45803	Up	1.27e-08	1.6e-07	#N/A	#N/A	#N/A	#N/A	#N/A
CGI_10028704	459	31	84	5.71621	15.7043	1.45803	Up	5.44e-07	5.38e-06	#N/A	#N/A	#N/A	#N/A	#N/A
CGI_10000456	438	48	132	8.98542	24.6859	1.45803	Up	1.99e-10	3.08e-09	IPR003448; Molybdopterin biosynthesis MoaE	GO:0006777; Mo-molybdopterin cofactor biosynthetic process; Biological Process	NV11345; similar to GA10181-PA; K03635 molybdopterin synthase catalytic subunit [EC:2.-.-.-]	MOC2B_MOUSE Molybdenum cofactor synthesis protein 2B OS=Mus musculus GN=Mocs2 PE=2 SV=3	B3RRC7_TRIAD Putative uncharacterized protein OS=Trichoplax adhaerens GN=TRIADDRAFT_23075 PE=4 SV=1
CGI_10023572	669	21	57	3.92189	10.7747	1.45803	Up	3.76e-05	0.000262384	#N/A	#N/A	#N/A	#N/A	#N/A
CGI_10025468	531	38	103	7.05876	19.3568	1.45536	Up	2.78e-08	3.32e-07	#N/A	#N/A	#N/A	#N/A	#N/A
CGI_10005424	1371	24	66	4.51096	12.3653	1.45479	Up	7.35e-06	5.99e-05	IPR001466; Beta-lactamase-related IPR012338; Beta-lactamase-type transpeptidase fold	NA	bla2; beta-lactamase class C (EC:3.5.2.6); K01467 beta-lactamase [EC:3.5.2.6]	FMTA_STAAC Protein fmtA OS=Staphylococcus aureus (strain COL) GN=fmtA PE=2 SV=1	C3Z9R0_BRAFL Putative uncharacterized protein OS=Branchiostoma floridae GN=BRAFLDRAFT_81212 PE=4 SV=1
CGI_10004473	1050	31	86	5.89003	16.1455	1.45479	Up	2.48e-07	2.59e-06	IPR022042; snRNA-activating protein complex, subunit 3, C-terminal	NA	NV13376; similar to nnp-1 protein (novel nuclear protein 1) (nop52); K14849 ribosomal RNA-processing protein 1	SNPC3_RAT snRNA-activating protein complex subunit 3 OS=Rattus norvegicus GN=Snapc3 PE=2 SV=1	Q7ZU76_DANRE Zgc:56295 OS=Danio rerio GN=zgc:56295 PE=2 SV=1
CGI_10006534	372	277	758	51.8904	142.099	1.45335	Up	2.09e-52	1.63e-50	IPR006760; Endosulphine	NA	NA	ENSA_XENTR Alpha-endosulfine OS=Xenopus tropicalis GN=ensa PE=2 SV=1	Q7ZUT5_DANRE cAMP-regulated phosphoprotein 19b OS=Danio rerio GN=arpp19b PE=1 SV=1
CGI_10021135	765	84	229	15.6788	42.9251	1.45301	Up	7.53e-17	1.97e-15	#N/A	#N/A	#N/A	#N/A	#N/A
CGI_10020323	1308	29	80	5.44464	14.8999	1.45239	Up	7.29e-07	7.06e-06	#N/A	#N/A	#N/A	#N/A	#N/A
CGI_10008059	591	107	292	19.9777	54.6595	1.45208	Up	4.22e-21	1.42e-19	IPR005818; Histone H1/H5 IPR005819; Histone H5	GO:0000786; nucleosome; Cellular Component GO:0003677; DNA binding; Molecular Function GO:0005634; nucleus; Cellular Component GO:0006334; nucleosome assembly; Biological Process	histone H1, putative; K11275 histone H1/5	H16_CAEEL Putative histone H1.6 OS=Caenorhabditis elegans GN=hil-6 PE=2 SV=3	Q8MYC3_MYTCA Histone H1 OS=Mytilus californianus PE=3 SV=1
CGI_10011031	1194	36	98	6.74927	18.4467	1.45056	Up	5.5e-08	6.32e-07	IPR000705; Galactokinase IPR006204; GHMP kinase IPR006206; Mevalonate/galactokinase IPR013750; GHMP kinase, C-terminal IPR019539; Galactokinase galactose-binding domain IPR020568; Ribosomal protein S5 domain 2-type fold	GO:0004335; galactokinase activity; Molecular Function GO:0005524; ATP binding; Molecular Function GO:0005737; cytoplasm; Cellular Component GO:0006012; galactose metabolic process; Biological Process GO:0008152; metabolic process; Biological Process GO:0016301; kinase activity; Molecular Function GO:0016310; phosphorylation; Biological Process GO:0016773; phosphotransferase activity, alcohol gro…	hypothetical protein; K00849 galactokinase [EC:2.7.1.6]	GALK1_HUMAN Galactokinase OS=Homo sapiens GN=GALK1 PE=1 SV=1	C3XYY9_BRAFL Putative uncharacterized protein OS=Branchiostoma floridae GN=BRAFLDRAFT_90953 PE=4 SV=1
CGI_10014929	1941	107	291	19.9865	54.6051	1.45001	Up	6.19e-21	2.07e-19	IPR000644; Cystathionine beta-synthase, core IPR001926; Pyridoxal phosphate-dependent enzyme, beta subunit	GO:0003824; catalytic activity; Molecular Function GO:0005515; protein binding; Molecular Function GO:0008152; metabolic process; Biological Process GO:0030170; pyridoxal phosphate binding; Molecular Function	hypothetical protein; K01697 cystathionine beta-synthase [EC:4.2.1.22]	CBS_MOUSE Cystathionine beta-synthase OS=Mus musculus GN=Cbs PE=2 SV=3	C3XZE8_BRAFL Putative uncharacterized protein OS=Branchiostoma floridae GN=BRAFLDRAFT_117945 PE=4 SV=1
CGI_10025309	897	87	237	16.2965	44.4956	1.4491	Up	2.28e-17	6.21e-16	#N/A	#N/A	#N/A	#N/A	#N/A
CGI_10022079	2598	23	62	4.25604	11.612	1.44803	Up	1.88e-05	0.00014005	#N/A	#N/A	#N/A	#N/A	#N/A
CGI_10003907	1035	55	150	10.3211	28.116	1.44579	Up	1.55e-11	2.66e-10	NA	NA	NA	NA	C6WVJ0_METML Methyltransferase FkbM family OS=Methylotenera mobilis (strain JLW8 / ATCC BAA-1282 / DSM 17540) GN=Mmol_1030 PE=4 SV=1
CGI_10018182	1713	26	72	4.92321	13.4032	1.44491	Up	2.48e-06	2.19e-05	#N/A	#N/A	#N/A	#N/A	#N/A
CGI_10003861	546	29	80	5.49187	14.9134	1.44124	Up	7.29e-07	7.06e-06	NA	NA	NA	MIO_MOUSE WD repeat-containing protein mio OS=Mus musculus GN=Mios PE=2 SV=1	C3YUN5_BRAFL Putative uncharacterized protein OS=Branchiostoma floridae GN=BRAFLDRAFT_212359 PE=4 SV=1
CGI_10026981	354	45	123	8.47051	23.002	1.44124	Up	9.81e-10	1.4e-08	#N/A	#N/A	#N/A	#N/A	#N/A
CGI_10018826	1023	62	167	11.5414	31.3165	1.44011	Up	1.77e-12	3.32e-11	#N/A	#N/A	#N/A	#N/A	#N/A
CGI_10017404	3552	83	225	15.512	42.0904	1.44011	Up	1.87e-16	4.76e-15	#N/A	#N/A	#N/A	#N/A	#N/A
CGI_10011988	939	50	136	9.38048	25.4464	1.43972	Up	1.49e-10	2.34e-09	IPR000504; RNA recognition motif domain	GO:0003676; nucleic acid binding; Molecular Function	rrp7a; ribosomal RNA processing 7 homolog A; K14545 ribosomal RNA-processing protein 7	RRP7A_MOUSE Ribosomal RNA-processing protein 7 homolog A OS=Mus musculus GN=Rrp7a PE=2 SV=1	A8E4X9_XENTR LOC100127595 protein (Fragment) OS=Xenopus tropicalis GN=LOC100127595 PE=2 SV=1
CGI_10001603	804	63	172	11.888	32.2095	1.43799	Up	4.84e-13	9.48e-12	IPR005834; Haloacid dehalogenase-like hydrolase IPR023214; HAD-like domain	GO:0003824; catalytic activity; Molecular Function GO:0008152; metabolic process; Biological Process	hypothetical protein; K11725 phospholysine phosphohistidine inorganic pyrophosphate phosphatase [EC:3.6.1.1 3.1.3.-]	LHPP_DANRE Phospholysine phosphohistidine inorganic pyrophosphate phosphatase OS=Danio rerio GN=lhpp PE=2 SV=1	C3YIM4_BRAFL Putative uncharacterized protein OS=Branchiostoma floridae GN=BRAFLDRAFT_233674 PE=4 SV=1
CGI_10026061	213	23	64	4.3993	11.9073	1.4365	Up	8.5e-06	6.81e-05	#N/A	#N/A	#N/A	#N/A	#N/A
CGI_10011139	246	20	55	3.80915	10.31	1.4365	Up	4.37e-05	0.000299826	#N/A	#N/A	#N/A	#N/A	#N/A
CGI_10019440	1944	594	1606	111.251	301.032	1.4361	Up	4.23e-107	6.34e-105	#N/A	#N/A	#N/A	#N/A	#N/A
CGI_10025822	378	124	335	23.3023	62.8588	1.43164	Up	1.21e-23	4.53e-22	#N/A	#N/A	#N/A	#N/A	#N/A
CGI_10008716	2247	41	112	7.75663	20.9111	1.43077	Up	5.61e-09	7.33e-08	IPR000738; WHEP-TRS IPR002314; Aminoacyl-tRNA synthetase, class II (G/ H/ P/ S), conserved domain IPR002315; Glycyl-tRNA synthetase, alpha2 dimer IPR004154; Anticodon-binding IPR006195; Aminoacyl-tRNA synthetase, class II IPR009068; S15/NS1, RNA-binding	GO:0000166; nucleotide binding; Molecular Function GO:0004812; aminoacyl-tRNA ligase activity; Molecular Function GO:0004820; glycine-tRNA ligase activity; Molecular Function GO:0005524; ATP binding; Molecular Function GO:0005737; cytoplasm; Cellular Component GO:0006412; translation; Biological Process GO:0006418; tRNA aminoacylation for protein translation; Biological Process GO:0006426; glycyl…	Aats-gly; glycyl-tRNA synthetase; K01880 glycyl-tRNA synthetase [EC:6.1.1.14]	SYG_PONAB Glycyl-tRNA synthetase OS=Pongo abelii GN=GARS PE=2 SV=1	Q178X7_AEDAE Glycyl-tRNA synthetase OS=Aedes aegypti GN=AAEL005728 PE=3 SV=1
CGI_10025362	1284	57	153	10.6549	28.6934	1.4292	Up	1.7e-11	2.91e-10	#N/A	#N/A	#N/A	#N/A	#N/A
CGI_10013832	813	38	103	7.14602	19.2103	1.42667	Up	2.78e-08	3.32e-07	IPR005647; Meiotic nuclear division protein 1	NA	NA	MND1_MOUSE Meiotic nuclear division protein 1 homolog OS=Mus musculus GN=Mnd1 PE=1 SV=1	Q5FV93_XENTR MGC97859 protein OS=Xenopus tropicalis GN=mnd1 PE=2 SV=1
CGI_10008964	4764	21	56	3.93388	10.5635	1.42506	Up	5.57e-05	0.000375129	IPR000210; BTB/POZ-like IPR001293; Zinc finger, TRAF-type IPR002042; Uricase IPR002083; MATH IPR008974; TRAF-like IPR011333; BTB/POZ fold IPR013069; BTB/POZ	GO:0005515; protein binding; Molecular Function GO:0006144; purine base metabolic process; Biological Process GO:0008270; zinc ion binding; Molecular Function GO:0016491; oxidoreductase activity; Molecular Function GO:0055114; oxidation-reduction process; Biological Process	TRAF2, TANK; TNF receptor-associated factor 2; K03173 TNF receptor-associated factor 2	TRAF2_MOUSE TNF receptor-associated factor 2 OS=Mus musculus GN=Traf2 PE=1 SV=1	C3ZG42_BRAFL Putative uncharacterized protein OS=Branchiostoma floridae GN=BRAFLDRAFT_68997 PE=4 SV=1
CGI_10006403	4197	37	98	6.87662	18.4471	1.42362	Up	1.03e-07	1.14e-06	NA	NA	aquarius homolog (mouse); K12874 intron-binding protein aquarius	AQR_HUMAN Intron-binding protein aquarius OS=Homo sapiens GN=AQR PE=1 SV=4	A8K6F0_HUMAN cDNA FLJ75449, highly similar to Homo sapiens aquarius homolog (mouse) (AQR), mRNA OS=Homo sapiens PE=2 SV=1
CGI_10008474	1272	57	152	10.6081	28.4394	1.42272	Up	2.49e-11	4.21e-10	IPR019354; Smg8/Smg9	NA	NA	SMG9_SALSA Protein SMG9 OS=Salmo salar GN=smg9 PE=2 SV=1	Q4SYT5_TETNG Chromosome 8 SCAF11959, whole genome shotgun sequence. (Fragment) OS=Tetraodon nigroviridis GN=GSTENG00010176001 PE=4 SV=1
CGI_10017656	882	100	267	18.6985	50.0954	1.42175	Up	7.64e-19	2.24e-17	#N/A	#N/A	#N/A	#N/A	#N/A
CGI_10010135	2349	21	57	3.98915	10.6835	1.42123	Up	3.76e-05	0.000262457	IPR009053; Prefoldin	NA	hypothetical protein; K04437 filamin	LAMA1_MOUSE Laminin subunit alpha-1 OS=Mus musculus GN=Lama1 PE=1 SV=1	C3ZFS7_BRAFL Putative uncharacterized protein OS=Branchiostoma floridae GN=BRAFLDRAFT_118903 PE=4 SV=1
CGI_10028344	459	44	116	8.16602	21.8116	1.41739	Up	7.77e-09	1e-07	#N/A	#N/A	#N/A	#N/A	#N/A
CGI_10007631	705	28	76	5.3166	14.2007	1.41739	Up	1.85e-06	1.68e-05	NA	NA	NA	CD022_XENLA Uncharacterized protein C4orf22 homolog OS=Xenopus laevis PE=2 SV=1	C3YFR7_BRAFL Putative uncharacterized protein OS=Branchiostoma floridae GN=BRAFLDRAFT_122572 PE=4 SV=1
CGI_10022150	957	123	329	23.108	61.6522	1.41576	Up	6.36e-23	2.33e-21	#N/A	#N/A	#N/A	#N/A	#N/A
CGI_10020938	1122	45	121	8.51864	22.7237	1.4155	Up	2.13e-09	2.92e-08	#N/A	#N/A	#N/A	#N/A	#N/A
CGI_10011080	468	83	222	15.6175	41.6433	1.41492	Up	5.88e-16	1.44e-14	IPR011032; GroES-like IPR020818; Chaperonin Cpn10	GO:0005737; cytoplasm; Cellular Component GO:0006457; protein folding; Biological Process	hspe1, MGC79030; heat shock 10kDa protein 1 (chaperonin 10); K04078 chaperonin GroES	CH10_ORYLA 10 kDa heat shock protein, mitochondrial OS=Oryzias latipes GN=hspe1 PE=3 SV=1	Q6NUG0_XENLA MGC79030 protein OS=Xenopus laevis GN=hspe1 PE=3 SV=1
CGI_10028484	516	45	119	8.35355	22.2478	1.4132	Up	4.57e-09	6.07e-08	#N/A	#N/A	#N/A	#N/A	#N/A
CGI_10023429	1419	90	240	16.9052	44.9659	1.41136	Up	4.65e-17	1.24e-15	#N/A	#N/A	#N/A	#N/A	#N/A
CGI_10024366	1068	28	75	5.26433	13.9986	1.41096	Up	2.74e-06	2.4e-05	#N/A	#N/A	#N/A	#N/A	#N/A
CGI_10001633	2016	72	193	13.5724	36.0864	1.41079	Up	4.19e-14	8.9e-13	IPR000210; BTB/POZ-like IPR011043; Galactose oxidase/kelch, beta-propeller IPR011333; BTB/POZ fold IPR011705; BTB/Kelch-associated IPR013069; BTB/POZ	GO:0005515; protein binding; Molecular Function	hypothetical protein; K10464 kelch-like protein 28	KLHL2_HUMAN Kelch-like protein 2 OS=Homo sapiens GN=KLHL2 PE=2 SV=2	C3Z7N4_BRAFL Putative uncharacterized protein OS=Branchiostoma floridae GN=BRAFLDRAFT_119002 PE=4 SV=1
CGI_10010687	522	42	112	7.89851	20.9692	1.40862	Up	1.05e-08	1.33e-07	NA	NA	NA	NA	Q9U2F1_CAEEL Protein Y46G5A.18a, confirmed by transcript evidence OS=Caenorhabditis elegans GN=Y46G5A.18 PE=2 SV=1
CGI_10018980	408	27	72	5.05272	13.4141	1.40862	Up	4.69e-06	3.96e-05	#N/A	#N/A	#N/A	#N/A	#N/A
CGI_10020519	783	23	61	4.30828	11.4222	1.40666	Up	2.77e-05	0.000199199	#N/A	#N/A	#N/A	#N/A	#N/A
CGI_10003426	672	27	71	5.01991	13.3089	1.40666	Up	6.9e-06	5.65e-05	IPR000850; Adenylate kinase IPR007862; Adenylate kinase, active site lid domain	GO:0004017; adenylate kinase activity; Molecular Function GO:0005524; ATP binding; Molecular Function GO:0006139; nucleobase, nucleoside, nucleotide and nucleic acid metabolic process; Biological Process GO:0019205; nucleobase, nucleoside, nucleotide kinase activity; Molecular Function	hypothetical protein; K00944 nucleoside-triphosphate--adenylate kinase [EC:2.7.4.10]	KAD3_MOUSE GTP:AMP phosphotransferase mitochondrial OS=Mus musculus GN=Ak3 PE=1 SV=3	C3YCI9_BRAFL Putative uncharacterized protein OS=Branchiostoma floridae GN=BRAFLDRAFT_61507 PE=3 SV=1
CGI_10000126	333	54	143	10.1303	26.8577	1.40666	Up	1.22e-10	1.94e-09	IPR003961; Fibronectin, type III IPR008957; Fibronectin type III domain	GO:0005515; protein binding; Molecular Function	similar to titin isoform N2-A; K12567 titin [EC:2.7.11.1]	TITIN_DROME Titin OS=Drosophila melanogaster GN=sls PE=1 SV=3	Q4T3W5_TETNG Chromosome undetermined SCAF9901, whole genome shotgun sequence. (Fragment) OS=Tetraodon nigroviridis GN=GSTENG00007609001 PE=4 SV=1
CGI_10009758	5031	21	55	3.87411	10.2682	1.40625	Up	8.22e-05	0.000530117	IPR000315; Zinc finger, B-box IPR001841; Zinc finger, RING-type IPR002999; Tudor domain IPR008191; Maternal tudor protein IPR018351; Tudor subgroup	GO:0003676; nucleic acid binding; Molecular Function GO:0005515; protein binding; Molecular Function GO:0005622; intracellular; Cellular Component GO:0008270; zinc ion binding; Molecular Function	hypothetical protein ; K11997 tripartite motif-containing protein 2/3	RNF17_MOUSE RING finger protein 17 OS=Mus musculus GN=Rnf17 PE=1 SV=2	C3XUX0_BRAFL Putative uncharacterized protein (Fragment) OS=Branchiostoma floridae GN=BRAFLDRAFT_88929 PE=4 SV=1
CGI_10016164	1299	306	810	57.2762	151.778	1.40596	Up	3.25e-53	2.58e-51	#N/A	#N/A	#N/A	#N/A	#N/A
CGI_10013185	1704	86	227	16.0574	42.5371	1.40548	Up	5.52e-16	1.36e-14	IPR002942; RNA-binding S4 IPR006028; Gamma-aminobutyric acid A receptor IPR006029; Neurotransmitter-gated ion-channel transmembrane domain IPR006201; Neurotransmitter-gated ion-channel IPR006202; Neurotransmitter-gated ion-channel ligand-binding	GO:0003723; RNA binding; Molecular Function GO:0005230; extracellular ligand-gated ion channel activity; Molecular Function GO:0006810; transport; Biological Process GO:0006811; ion transport; Biological Process GO:0016020; membrane; Cellular Component GO:0016021; integral to membrane; Cellular Component	similar to MGC69249 protein; K14560 U3 small nucleolar ribonucleoprotein protein IMP3	IMP3_MOUSE U3 small nucleolar ribonucleoprotein protein IMP3 OS=Mus musculus GN=Imp3 PE=2 SV=1	Q6INR4_XENLA MGC81216 protein OS=Xenopus laevis GN=imp3 PE=2 SV=1
CGI_10025404	579	29	78	5.50254	14.5245	1.40031	Up	1.6e-06	1.46e-05	#N/A	#N/A	#N/A	#N/A	#N/A
CGI_10021237	2181	31	82	5.84314	15.4235	1.40031	Up	1.18e-06	1.1e-05	#N/A	#N/A	#N/A	#N/A	#N/A
CGI_10028633	558	79	208	14.7779	38.9934	1.39979	Up	1.02e-14	2.29e-13	#N/A	#N/A	#N/A	#N/A	#N/A
CGI_10011632	669	40	106	7.56364	19.9532	1.39947	Up	3.04e-08	3.6e-07	#N/A	#N/A	#N/A	#N/A	#N/A
CGI_10019151	1506	41	108	7.71542	20.2978	1.39551	Up	2.61e-08	3.12e-07	#N/A	#N/A	#N/A	#N/A	#N/A
CGI_10024526	1035	25	66	4.70789	12.3814	1.39502	Up	1.38e-05	0.000106066	#N/A	#N/A	#N/A	#N/A	#N/A
CGI_10020285	1377	40	105	7.48552	19.6789	1.39447	Up	4.45e-08	5.15e-07	#N/A	#N/A	#N/A	#N/A	#N/A
CGI_10001109	651	129	339	24.1819	63.5651	1.3943	Up	5.61e-23	2.06e-21	IPR006917; SOUL haem-binding protein IPR011256; Regulatory factor, effector, bacterial	NA	NA	HEBP2_HUMAN Heme-binding protein 2 OS=Homo sapiens GN=HEBP2 PE=1 SV=1	C3Y7T4_BRAFL Putative uncharacterized protein OS=Branchiostoma floridae GN=BRAFLDRAFT_261932 PE=4 SV=1
CGI_10005723	960	74	194	13.8605	36.4308	1.39417	Up	9.69e-14	2e-12	IPR010987; Glutathione S-transferase, C-terminal-like IPR019564; Outer mitochondrial membrane transport complex protein, Tom37/Metaxin	GO:0005741; mitochondrial outer membrane; Cellular Component GO:0006626; protein targeting to mitochondrion; Biological Process	NA	MTX1_PIG Metaxin-1 OS=Sus scrofa GN=MTX1 PE=2 SV=1	B7Q5R0_IXOSC Metaxin, putative OS=Ixodes scapularis GN=IscW_ISCW010410 PE=4 SV=1
CGI_10016103	2172	31	81	5.78107	15.1801	1.39278	Up	1.73e-06	1.57e-05	#N/A	#N/A	#N/A	#N/A	#N/A
CGI_10013655	459	41	109	7.75772	20.3575	1.39185	Up	1.79e-08	2.19e-07	NA	NA	NA	ZCH10_HUMAN Zinc finger CCHC domain-containing protein 10 OS=Homo sapiens GN=ZCCHC10 PE=2 SV=1	C1BX83_ESOLU Zinc finger CCHC domain-containing protein 10 OS=Esox lucius GN=ZCH10 PE=2 SV=1
CGI_10007766	531	36	94	6.70582	17.5971	1.39185	Up	2.56e-07	2.66e-06	IPR004206; mRNA capping enzyme, beta subunit IPR008172; Adenylate cyclase	GO:0004016; adenylate cyclase activity; Molecular Function GO:0004651; polynucleotide 5'-phosphatase activity; Molecular Function GO:0006171; cAMP biosynthetic process; Biological Process GO:0006370; mRNA capping; Biological Process GO:0031533; mRNA cap methyltransferase complex; Cellular Component	adenylate cyclase, class 2 (EC:4.6.1.1); K01768 adenylate cyclase [EC:4.6.1.1]	NA	C3YEP7_BRAFL Putative uncharacterized protein OS=Branchiostoma floridae GN=BRAFLDRAFT_80934 PE=4 SV=1
CGI_10018194	2310	56	146	10.4658	27.4486	1.39105	Up	1.31e-10	2.09e-09	#N/A	#N/A	#N/A	#N/A	#N/A
CGI_10021726	1887	26	68	4.8665	12.7332	1.38764	Up	1.18e-05	9.21e-05	#N/A	#N/A	#N/A	#N/A	#N/A
CGI_10003654	201	60	156	11.1887	29.221	1.38497	Up	3.38e-11	5.66e-10	NA	NA	NA	RM49_MOUSE 39S ribosomal protein L49, mitochondrial OS=Mus musculus GN=Mrpl49 PE=2 SV=1	NA
CGI_10000993	1029	20	53	3.8247	9.9888	1.38497	Up	9.61e-05	0.000614558	IPR005834; Haloacid dehalogenase-like hydrolase IPR023214; HAD-like domain	GO:0003824; catalytic activity; Molecular Function GO:0008152; metabolic process; Biological Process	pgp, MGC56011, cb241, sb:cb241, wu:fb92c03, wu:fi40b02, zgc:56011; phosphoglycolate phosphatase (EC:3.1.3.18); K01091 phosphoglycolate phosphatase [EC:3.1.3.18]	PGP_BOVIN Phosphoglycolate phosphatase OS=Bos taurus GN=PGP PE=2 SV=1	Q7ZVH4_DANRE 1700012G19-like protein OS=Danio rerio GN=pgp PE=2 SV=1
CGI_10013970	2208	26	67	4.83803	12.6353	1.38497	Up	1.73e-05	0.00012976	NA	NA	NA	YLPM1_RAT YLP motif-containing protein 1 OS=Rattus norvegicus GN=Ylpm1 PE=1 SV=1	Q5RGA8_DANRE Novel protein similar to vertebrate YLP motif containing 1 (YLPM1) OS=Danio rerio GN=si:ch211-59d15.5 PE=1 SV=1
CGI_10001737	930	35	93	6.65004	17.3676	1.38497	Up	2.04e-07	2.15e-06	IPR001993; Mitochondrial substrate carrier IPR018108; Mitochondrial substrate/solute carrier	GO:0005488; binding; Molecular Function GO:0006810; transport; Biological Process GO:0016020; membrane; Cellular Component GO:0055085; transmembrane transport; Biological Process	hypothetical protein; K13354 solute carrier family 25 member 17	PM34_HUMAN Peroxisomal membrane protein PMP34 OS=Homo sapiens GN=SLC25A17 PE=1 SV=1	C3Y9L7_BRAFL Putative uncharacterized protein OS=Branchiostoma floridae GN=BRAFLDRAFT_125172 PE=4 SV=1
CGI_10000733	372	159	414	29.7236	77.5084	1.38274	Up	2.46e-27	1.05e-25	IPR003226; Metal-dependent protein hydrolase	NA	hypothetical protein; K03189 urease accessory protein	MYG1_RAT UPF0160 protein MYG1, mitochondrial OS=Rattus norvegicus GN=Myg1 PE=1 SV=1	Q4RX01_TETNG Chromosome 11 SCAF14979, whole genome shotgun sequence. (Fragment) OS=Tetraodon nigroviridis GN=GSTENG00027623001 PE=4 SV=1
CGI_10026991	936	47	123	8.80988	22.9609	1.38198	Up	3.38e-09	4.55e-08	#N/A	#N/A	#N/A	#N/A	#N/A
CGI_10022344	3015	32	84	6.02945	15.6731	1.37819	Up	1.01e-06	9.55e-06	#N/A	#N/A	#N/A	#N/A	#N/A
CGI_10024280	210	271	705	50.8685	132.215	1.37805	Up	2.48e-45	1.71e-43	#N/A	#N/A	#N/A	#N/A	#N/A
CGI_10018702	486	35	91	6.5555	17.0292	1.37723	Up	4.36e-07	4.38e-06	#N/A	#N/A	#N/A	#N/A	#N/A
CGI_10026569	3615	32	83	6.01371	15.6196	1.37703	Up	1.48e-06	1.36e-05	#N/A	#N/A	#N/A	#N/A	#N/A
CGI_10022638	1416	22	57	4.1029	10.6525	1.37648	Up	7.01e-05	0.00045825	#N/A	#N/A	#N/A	#N/A	#N/A
CGI_10005034	750	37	97	6.99664	18.1542	1.37557	Up	1.5e-07	1.62e-06	IPR002198; Short-chain dehydrogenase/reductase SDR IPR002347; Glucose/ribitol dehydrogenase	GO:0008152; metabolic process; Biological Process GO:0016491; oxidoreductase activity; Molecular Function GO:0055114; oxidation-reduction process; Biological Process	similar to ENSANGP00000021187; K11166 dehydrogenase/reductase SDR family member 7B [EC:1.1.-.-]	DRS7B_HUMAN Dehydrogenase/reductase SDR family member 7B OS=Homo sapiens GN=DHRS7B PE=1 SV=2	B5MEF4_HUMAN Putative uncharacterized protein DHRS7B OS=Homo sapiens GN=DHRS7B PE=3 SV=2
CGI_10017205	993	81	209	15.0985	39.1185	1.37345	Up	2.32e-14	5.08e-13	#N/A	#N/A	#N/A	#N/A	#N/A
CGI_10028576	2193	39	100	7.26396	18.8087	1.37257	Up	1.61e-07	1.73e-06	#N/A	#N/A	#N/A	#N/A	#N/A
CGI_10021825	3846	97	250	18.127	46.9251	1.37222	Up	7.31e-17	1.92e-15	#N/A	#N/A	#N/A	#N/A	#N/A
CGI_10003332	2982	29	75	5.4677	14.1455	1.37134	Up	5.05e-06	4.24e-05	IPR013598; Exportin-1/Importin-beta-like IPR016024; Armadillo-type fold	GO:0005488; binding; Molecular Function	xpot, exportin-3, exportin-t, xpo-t, xpo3; exportin, tRNA (nuclear export receptor for tRNAs); K14288 exportin-T	XPOT_PONAB Exportin-T OS=Pongo abelii GN=XPOT PE=2 SV=1	B5DFQ7_XENTR Putative uncharacterized protein OS=Xenopus tropicalis GN=xpot PE=2 SV=1
CGI_10024214	891	30	78	5.67909	14.682	1.37032	Up	2.96e-06	2.58e-05	#N/A	#N/A	#N/A	#N/A	#N/A
CGI_10002028	1137	21	55	3.95589	10.214	1.36848	Up	8.22e-05	0.000530254	IPR000092; Polyprenyl synthetase IPR008949; Terpenoid synthase	GO:0008299; isoprenoid biosynthetic process; Biological Process	pdss1, tprt, wu:fc11f12, wu:fd05d05, zgc:112058; prenyl (decaprenyl) diphosphate synthase, subunit 1 (EC:2.5.1.91); K12504 decaprenyl diphosphate synthase subunit 1 [EC:2.5.1.-]	DPS1_HUMAN Decaprenyl-diphosphate synthase subunit 1 OS=Homo sapiens GN=PDSS1 PE=1 SV=1	Q567H1_DANRE Prenyl (Decaprenyl) diphosphate synthase, subunit 1 OS=Danio rerio GN=pdss1 PE=2 SV=1
CGI_10022529	381	21	54	3.93512	10.1604	1.36848	Up	0.000120629	0.000754988	#N/A	#N/A	#N/A	#N/A	#N/A
CGI_10004538	942	107	277	20.0939	51.8643	1.36799	Up	1.21e-18	3.52e-17	IPR021131; Ribosomal protein L18e/L15	NA	ribosomal protein L15; K02876 large subunit ribosomal protein L15	RM15_XENLA 39S ribosomal protein L15, mitochondrial OS=Xenopus laevis GN=mrpl15 PE=2 SV=1	C3YQD1_BRAFL Putative uncharacterized protein OS=Branchiostoma floridae GN=BRAFLDRAFT_271452 PE=4 SV=1
CGI_10022432	1398	26	68	4.96007	12.7949	1.36713	Up	1.18e-05	9.21e-05	#N/A	#N/A	#N/A	#N/A	#N/A
CGI_10015300	2223	45	116	8.4305	21.7374	1.36649	Up	1.42e-08	1.76e-07	IPR001678; Bacterial Fmu (Sun)/eukaryotic nucleolar NOL1/Nop2p IPR023267; RNA (C5-cytosine) methyltransferase IPR023270; RNA (C5-cytosine) methyltransferase, NCL1	GO:0016428; tRNA (cytosine-5-)-methyltransferase activity; Molecular Function	Helicase conserved C-terminal domain containing protein; K14779 ATP-dependent RNA helicase DDX52/ROK1 [EC:3.6.4.13]	NSUN2_XENTR tRNA (cytosine-5-)-methyltransferase NSUN2 OS=Xenopus tropicalis GN=nsun2 PE=2 SV=1	B7ZU70_XENTR NOL1/NOP2/Sun domain family, member 2 OS=Xenopus tropicalis GN=nsun2 PE=2 SV=1
CGI_10024093	1428	81	207	15.0925	38.8869	1.36545	Up	4.85e-14	1.02e-12	#N/A	#N/A	#N/A	#N/A	#N/A
CGI_10016871	786	75	193	14.0677	36.1739	1.36256	Up	2.55e-13	5.09e-12	#N/A	#N/A	#N/A	#N/A	#N/A
CGI_10006381	3501	83	212	15.4703	39.7677	1.3621	Up	2.47e-14	5.38e-13	IPR004092; Mbt repeat IPR010993; Sterile alpha motif homology IPR021129; Sterile alpha motif, type 1 IPR021987; Protein of unknown function DUF3588	GO:0005515; protein binding; Molecular Function GO:0005634; nucleus; Cellular Component GO:0045449; regulation of transcription; Biological Process	SCML2; sex comb on midleg-like 2 (Drosophila); K11465 sex comb on midleg-like protein 2	SMBT1_HUMAN Scm-like with four MBT domains protein 1 OS=Homo sapiens GN=SFMBT1 PE=1 SV=2	C3XQN1_BRAFL Putative uncharacterized protein (Fragment) OS=Branchiostoma floridae GN=BRAFLDRAFT_226942 PE=4 SV=1
CGI_10002979	2004	31	81	5.89163	15.1205	1.35977	Up	1.73e-06	1.57e-05	IPR001828; Extracellular ligand-binding receptor IPR002455; GPCR, family 3, gamma-aminobutyric acid receptor, type B	GO:0004965; GABA-B receptor activity; Molecular Function GO:0007186; G-protein coupled receptor protein signaling pathway; Biological Process GO:0016021; integral to membrane; Cellular Component	GABBR1, FLJ92613, GABABR1, GABBR1-3, GB1, GPRC3A, dJ271M21.1.1, dJ271M21.1.2; gamma-aminobutyric acid (GABA) B receptor, 1; K04615 gamma-aminobutyric acid (GABA) B receptor 1	GABR1_RAT Gamma-aminobutyric acid type B receptor subunit 1 OS=Rattus norvegicus GN=Gabbr1 PE=1 SV=1	C5H7R9_TRICA Venus kinase receptor (Fragment) OS=Tribolium castaneum GN=VKR PE=2 SV=1
CGI_10027569	2985	38	97	7.09459	18.2007	1.3592	Up	2.73e-07	2.82e-06	#N/A	#N/A	#N/A	#N/A	#N/A
CGI_10014599	6201	36	92	6.73963	17.2859	1.35885	Up	5.43e-07	5.37e-06	IPR022194; Protein of unknown function DUF3719	NA	NA	F149B_DANRE Protein FAM149B1 OS=Danio rerio GN=fam149b1 PE=2 SV=1	C3Z702_BRAFL Putative uncharacterized protein OS=Branchiostoma floridae GN=BRAFLDRAFT_117505 PE=4 SV=1
CGI_10003250	822	36	94	6.83978	17.5384	1.35849	Up	2.56e-07	2.66e-06	IPR001810; F-box domain, cyclin-like IPR022364; F-box domain, Skp2-like	GO:0005515; protein binding; Molecular Function	fbxo25, MGC108443, fbxo32; F-box protein 25; K10305 F-box protein 25/32	FBX25_BOVIN F-box only protein 25 OS=Bos taurus GN=FBXO25 PE=2 SV=1	Q569D4_XENTR Fbxo32 protein OS=Xenopus tropicalis GN=fbxo25 PE=2 SV=1
CGI_10002998	633	24	61	4.441	11.3875	1.35849	Up	5.08e-05	0.000345278	IPR002048; Calcium-binding EF-hand IPR018249; EF-HAND 2	GO:0005509; calcium ion binding; Molecular Function	NA	CEX2_CAEEL Calexcitin-2 OS=Caenorhabditis elegans GN=cex-2 PE=2 SV=3	Q16RX4_AEDAE Putative uncharacterized protein OS=Aedes aegypti GN=AAEL010792 PE=4 SV=1
CGI_10011431	1671	60	153	11.2154	28.7584	1.35849	Up	1.03e-10	1.66e-09	IPR000644; Cystathionine beta-synthase, core IPR001093; IMP dehydrogenase/GMP reductase	GO:0003824; catalytic activity; Molecular Function GO:0005515; protein binding; Molecular Function GO:0055114; oxidation-reduction process; Biological Process	impdh1, MGC52763, imp, imp1, imp2; IMP (inosine 5'-monophosphate) dehydrogenase 1 (EC:1.1.1.205); K00088 IMP dehydrogenase [EC:1.1.1.205]	IMDH2_HUMAN Inosine-5'-monophosphate dehydrogenase 2 OS=Homo sapiens GN=IMPDH2 PE=1 SV=2	Q7ZWN1_XENLA Inosine-5'-monophosphate dehydrogenase OS=Xenopus laevis GN=impdh1 PE=2 SV=1
CGI_10025661	1218	49	126	9.23202	23.6725	1.35849	Up	3.62e-09	4.85e-08	#N/A	#N/A	#N/A	#N/A	#N/A
CGI_10020510	309	32	83	6.06505	15.5519	1.35849	Up	1.48e-06	1.36e-05	#N/A	#N/A	#N/A	#N/A	#N/A
CGI_10026290	486	31	79	5.78426	14.8319	1.35849	Up	3.68e-06	3.17e-05	#N/A	#N/A	#N/A	#N/A	#N/A
CGI_10013668	3162	116	298	21.8112	55.8939	1.35762	Up	1.02e-19	3.2e-18	IPR002126; Cadherin IPR013164; Cadherin, N-terminal IPR015919; Cadherin-like	GO:0005509; calcium ion binding; Molecular Function GO:0007156; homophilic cell adhesion; Biological Process GO:0016020; membrane; Cellular Component	CDH23; cadherin-related 23; K06813 cadherin 23	PC11X_GORGO Protocadherin-11 X-linked OS=Gorilla gorilla gorilla GN=PCDH11X PE=3 SV=1	Q86N71_APLCA Cadherin-related protein OS=Aplysia californica GN=cad1 PE=2 SV=1
CGI_10013115	1491	32	81	5.90763	15.1303	1.35679	Up	3.14e-06	2.73e-05	IPR006139; D-isomer specific 2-hydroxyacid dehydrogenase, catalytic domain IPR006140; D-isomer specific 2-hydroxyacid dehydrogenase, NAD-binding	GO:0008152; metabolic process; Biological Process GO:0016616; oxidoreductase activity, acting on the CH-OH group of donors, NAD or NADP as acceptor; Molecular Function GO:0048037; cofactor binding; Molecular Function GO:0051287; NAD or NADH binding; Molecular Function	phgdh, fb38f06, wu:fb38f06, zgc:65956; phosphoglycerate dehydrogenase (EC:1.1.1.95); K00058 D-3-phosphoglycerate dehydrogenase [EC:1.1.1.95]	SERA_HUMAN D-3-phosphoglycerate dehydrogenase OS=Homo sapiens GN=PHGDH PE=1 SV=4	Q6PHU9_DANRE Zgc:65956 OS=Danio rerio GN=phgdh PE=2 SV=1
CGI_10011725	981	43	110	8.02367	20.5469	1.35659	Up	4.08e-08	4.74e-07	IPR008794; Proline racemase	GO:0018112; proline racemase activity; Molecular Function	C10H14orf149, MGC128929; proline racemase-like (EC:5.1.1.4); K01777 proline racemase [EC:5.1.1.4]	PRCM_XENTR Probable proline racemase OS=Xenopus tropicalis PE=2 SV=1	Q4S6X6_TETNG Chromosome 14 SCAF14723, whole genome shotgun sequence OS=Tetraodon nigroviridis GN=GSTENG00023082001 PE=4 SV=1
CGI_10019441	1368	81	208	15.2065	38.9336	1.35633	Up	3.36e-14	7.25e-13	#N/A	#N/A	#N/A	#N/A	#N/A
CGI_10005714	270	100	256	18.741	47.9563	1.35552	Up	4.63e-17	1.24e-15	NA	NA	NA	NA	B7P338_IXOSC Ribosomal protein L4, putative (Fragment) OS=Ixodes scapularis GN=IscW_ISCW016414 PE=4 SV=1
CGI_10013305	1140	64	164	12.0008	30.6785	1.3541	Up	1.83e-11	3.13e-10	NA	NA	NA	NA	Q569P1_DANRE Zgc:113320 OS=Danio rerio GN=zgc:113320 PE=2 SV=1
CGI_10022080	1041	61	155	11.3418	28.9798	1.3534	Up	8.83e-11	1.43e-09	#N/A	#N/A	#N/A	#N/A	#N/A
CGI_10028511	2553	65	167	12.2591	31.2672	1.3508	Up	1.09e-11	1.88e-10	#N/A	#N/A	#N/A	#N/A	#N/A
CGI_10000759	690	93	236	17.383	44.3021	1.3497	Up	1.22e-15	2.95e-14	IPR001753; Crotonase, core	GO:0003824; catalytic activity; Molecular Function GO:0008152; metabolic process; Biological Process	auh, wu:fb81b10, zgc:101057; AU RNA binding protein/enoyl-Coenzyme A hydratase (EC:4.2.1.18); K05607 methylglutaconyl-CoA hydratase [EC:4.2.1.18]	AUHM_HUMAN Methylglutaconyl-CoA hydratase, mitochondrial OS=Homo sapiens GN=AUH PE=1 SV=1	Q6DC25_DANRE AU RNA binding protein/enoyl-Coenzyme A hydratase OS=Danio rerio GN=auh PE=2 SV=1
CGI_10018196	1284	57	145	10.6549	27.134	1.34858	Up	3.44e-10	5.16e-09	#N/A	#N/A	#N/A	#N/A	#N/A
CGI_10014397	753	46	118	8.71096	22.1592	1.347	Up	1.21e-08	1.52e-07	IPR003119; Saposin type A IPR004911; Gamma interferon inducible lysosomal thiol reductase GILT	NA	hypothetical protein; K08059 interferon, gamma-inducible protein 30	GILT_HUMAN Gamma-interferon-inducible lysosomal thiol reductase OS=Homo sapiens GN=IFI30 PE=1 SV=2	C3YA21_BRAFL Putative uncharacterized protein OS=Branchiostoma floridae GN=BRAFLDRAFT_126371 PE=4 SV=1
CGI_10004885	885	102	258	19.0587	48.4172	1.34507	Up	7.07e-17	1.86e-15	IPR003428; Mitochondrial glycoprotein	GO:0005759; mitochondrial matrix; Cellular Component	NA	C1QBP_RAT Complement component 1 Q subcomponent-binding protein, mitochondrial OS=Rattus norvegicus GN=C1qbp PE=1 SV=2	C3Z9D3_BRAFL Putative uncharacterized protein OS=Branchiostoma floridae GN=BRAFLDRAFT_124439 PE=4 SV=1
CGI_10007758	1101	27	69	5.10654	12.9728	1.34507	Up	1.48e-05	0.000112711	NA	NA	NA	CK049_DANRE UPF0705 protein C11orf49 homolog OS=Danio rerio GN=zgc:92873 PE=2 SV=1	C3Y594_BRAFL Putative uncharacterized protein (Fragment) OS=Branchiostoma floridae GN=BRAFLDRAFT_231149 PE=4 SV=1
CGI_10001592	2508	58	147	10.8351	27.517	1.34461	Up	2.94e-10	4.44e-09	IPR000001; Kringle IPR001846; von Willebrand factor, type D domain IPR002889; Carbohydrate-binding WSC IPR002919; Protease inhibitor I8, cysteine-rich trypsin inhibitor-like IPR013806; Kringle-like fold IPR013994; Carbohydrate-binding WSC, subgroup	NA	vwf, si:ch1073-474e24.1; von Willebrand factor; K03900 von Willebrand factor	ZAN_PIG Zonadhesin OS=Sus scrofa GN=ZAN PE=1 SV=1	C3Y191_BRAFL Putative uncharacterized protein OS=Branchiostoma floridae GN=BRAFLDRAFT_87842 PE=4 SV=1
CGI_10026365	909	78	198	14.6382	37.1531	1.34374	Up	2.32e-13	4.65e-12	#N/A	#N/A	#N/A	#N/A	#N/A
CGI_10015881	537	136	345	25.4766	64.6304	1.34304	Up	3.73e-22	1.32e-20	#N/A	#N/A	#N/A	#N/A	#N/A
CGI_10019926	468	165	417	30.8346	78.1525	1.34174	Up	2.68e-26	1.1e-24	#N/A	#N/A	#N/A	#N/A	#N/A
CGI_10014372	6957	22	55	4.06769	10.3036	1.34087	Up	0.000149482	0.000909864	IPR000233; Cadherin, cytoplasmic domain IPR000742; Epidermal growth factor-like, type 3 IPR001791; Laminin G domain IPR002126; Cadherin IPR006209; EGF IPR006210; Epidermal growth factor-like IPR008985; Concanavalin A-like lectin/glucanase IPR012680; Laminin G, subdomain 2 IPR015919; Cadherin-like	GO:0005509; calcium ion binding; Molecular Function GO:0005515; protein binding; Molecular Function GO:0007156; homophilic cell adhesion; Biological Process GO:0016020; membrane; Cellular Component	GI22290 gene product from transcript GI22290-RA; K10414 dynein heavy chain 2, cytosolic	CADN_DROME Neural-cadherin OS=Drosophila melanogaster GN=CadN PE=1 SV=2	Q8MY76_9BIVA Se-cadherin (Fragment) OS=Sexostrea echinata GN=SeCad PE=2 SV=1
CGI_10014965	1008	223	565	41.8326	105.942	1.34057	Up	3.39e-35	1.78e-33	IPR001790; Ribosomal protein L10/acidic P0	GO:0005622; intracellular; Cellular Component GO:0042254; ribosome biogenesis; Biological Process	mRNA turnover protein 4 homolog; K14815 mRNA turnover protein 4	MRT4_HUMAN mRNA turnover protein 4 homolog OS=Homo sapiens GN=MRTO4 PE=1 SV=2	Q4RX35_TETNG Chromosome 11 SCAF14979, whole genome shotgun sequence. (Fragment) OS=Tetraodon nigroviridis GN=GSTENG00027582001 PE=3 SV=1
CGI_10026496	1095	25	62	4.62107	11.7029	1.34057	Up	6.27e-05	0.000415178	#N/A	#N/A	#N/A	#N/A	#N/A
CGI_10002412	873	31	78	5.79619	14.679	1.34057	Up	5.34e-06	4.47e-05	IPR000719; Protein kinase, catalytic domain IPR002290; Serine/threonine-protein kinase domain IPR011009; Protein kinase-like domain IPR017442; Serine/threonine-protein kinase-like domain IPR020635; Tyrosine-protein kinase, catalytic domain	GO:0004672; protein kinase activity; Molecular Function GO:0004674; protein serine/threonine kinase activity; Molecular Function GO:0005524; ATP binding; Molecular Function GO:0006468; protein phosphorylation; Biological Process	hypothetical protein; K02087 cyclin-dependent kinase 1 [EC:2.7.11.22]	CDC2_CARAU Cell division control protein 2 homolog OS=Carassius auratus GN=cdc2 PE=2 SV=1	C3XQE9_BRAFL Putative uncharacterized protein OS=Branchiostoma floridae GN=BRAFLDRAFT_114825 PE=4 SV=1
CGI_10006327	663	118	298	22.0482	55.7705	1.33884	Up	3.25e-19	9.75e-18	NA	NA	NA	F103A_MOUSE Protein FAM103A1 OS=Mus musculus GN=Fam103a1 PE=2 SV=1	NA
CGI_10024931	606	279	705	52.2645	132.165	1.33844	Up	2.56e-43	1.65e-41	#N/A	#N/A	#N/A	#N/A	#N/A
CGI_10021421	1695	88	224	16.585	41.8967	1.33696	Up	5.49e-15	1.26e-13	#N/A	#N/A	#N/A	#N/A	#N/A
CGI_10024527	1275	36	91	6.76146	17.0654	1.33566	Up	7.88e-07	7.57e-06	#N/A	#N/A	#N/A	#N/A	#N/A
CGI_10018305	1266	57	143	10.6584	26.8871	1.33493	Up	7.16e-10	1.04e-08	#N/A	#N/A	#N/A	#N/A	#N/A
CGI_10002662	816	75	189	14.0098	35.3347	1.33465	Up	1.11e-12	2.1e-11	IPR001841; Zinc finger, RING-type IPR015877; Cdk-activating kinase assembly factor MAT1, centre	GO:0005515; protein binding; Molecular Function GO:0005634; nucleus; Cellular Component GO:0007049; cell cycle; Biological Process GO:0008270; zinc ion binding; Molecular Function	similar to Mat1 CG7614-PA; K10842 CDK-activating kinase assembly factor MAT1	MAT1_HUMAN CDK-activating kinase assembly factor MAT1 OS=Homo sapiens GN=MNAT1 PE=1 SV=1	Q8SX08_DROME RH31013p OS=Drosophila melanogaster GN=Mat1 PE=2 SV=1
CGI_10022309	726	74	187	13.9396	35.1184	1.33304	Up	1.29e-12	2.43e-11	#N/A	#N/A	#N/A	#N/A	#N/A
CGI_10024143	1443	30	75	5.58464	14.061	1.33216	Up	9.1e-06	7.23e-05	#N/A	#N/A	#N/A	#N/A	#N/A
CGI_10025638	549	35	87	6.48596	16.2907	1.32866	Up	1.94e-06	1.74e-05	#N/A	#N/A	#N/A	#N/A	#N/A
CGI_10005175	678	118	296	22.1133	55.521	1.32812	Up	6.71e-19	1.98e-17	IPR008928; Six-hairpin glycosidase-like IPR010401; Amylo-alpha-1,6-glucosidase	GO:0003824; catalytic activity; Molecular Function GO:0004135; amylo-alpha-1,6-glucosidase activity; Molecular Function GO:0005978; glycogen biosynthetic process; Biological Process	glycogen debranching enzyme, putative (EC:3.2.1.33); K01196 glycogen debranching enzyme [EC:2.4.1.25 3.2.1.33]	GDE_HUMAN Glycogen debranching enzyme OS=Homo sapiens GN=AGL PE=1 SV=3	B7QG62_IXOSC Glycogen debranching enzyme, putative OS=Ixodes scapularis GN=IscW_ISCW022516 PE=4 SV=1
CGI_10011517	1068	57	143	10.7041	26.8723	1.32795	Up	7.16e-10	1.04e-08	IPR013026; Tetratricopeptide repeat-containing IPR019734; Tetratricopeptide repeat	GO:0005515; protein binding; Molecular Function	similar to HST1 protein; K11121 NAD-dependent histone deacetylase SIR2 [EC:3.5.1.-]	YGC1_SCHPO UPF0661 TPR repeat-containing protein C16D10.01c OS=Schizosaccharomyces pombe GN=SPBC16D10.01c PE=3 SV=2	C1C4I2_RANCA TPR repeat-containing protein YDR161W OS=Rana catesbeiana GN=YD161 PE=2 SV=1
CGI_10004944	846	52	130	9.7471	24.4568	1.32719	Up	4.72e-09	6.25e-08	IPR013078; Histidine phosphatase superfamily, clade-1	NA	hypothetical protein LOC100061603; K13347 peroxisomal membrane protein 2	PGAM5_DANRE Phosphoglycerate mutase family member 5 OS=Danio rerio GN=pgam5 PE=2 SV=2	Q174F3_AEDAE Putative uncharacterized protein OS=Aedes aegypti GN=AAEL006915 PE=4 SV=1
CGI_10014573	1524	103	258	19.3067	48.4371	1.32701	Up	1.25e-16	3.24e-15	IPR007146; Sas10/Utp3/C1D IPR018972; Something about silencing protein 10 (Sas10), C-terminal	GO:0005634; nucleus; Cellular Component GO:0016458; gene silencing; Biological Process	Disrupter of silencing SAS10, putative; K14767 U3 small nucleolar RNA-associated protein 3	SAS10_RAT Something about silencing protein 10 OS=Rattus norvegicus GN=Utp3 PE=2 SV=1	B7Q4P6_IXOSC Disrupter of silencing SAS10, putative OS=Ixodes scapularis GN=IscW_ISCW011328 PE=4 SV=1
CGI_10003862	4734	34	86	6.45286	16.1571	1.32416	Up	1.57e-06	1.44e-05	IPR000571; Zinc finger, CCCH-type IPR002999; Tudor domain IPR008191; Maternal tudor protein IPR018351; Tudor subgroup	GO:0003676; nucleic acid binding; Molecular Function GO:0008270; zinc ion binding; Molecular Function	NA	TDRD1_ORYLA Tudor domain-containing protein 1 OS=Oryzias latipes GN=tdrd1 PE=2 SV=1	C3ZAJ3_BRAFL Putative uncharacterized protein OS=Branchiostoma floridae GN=BRAFLDRAFT_72207 PE=4 SV=1
CGI_10005713	576	61	152	11.3878	28.505	1.32373	Up	2.64e-10	4e-09	IPR003029; Ribosomal protein S1, RNA-binding domain IPR005576; RNA polymerase Rpb7, N-terminal IPR016027; Nucleic acid-binding, OB-fold-like IPR022967; RNA-binding domain, S1	GO:0003723; RNA binding; Molecular Function GO:0003899; DNA-directed RNA polymerase activity; Molecular Function GO:0006350; transcription; Biological Process	similar to Polymerase (RNA) II (DNA directed) polypeptide G-like; K03015 DNA-directed RNA polymerase II subunit RPB7	RPB7_RAT DNA-directed RNA polymerase II subunit RPB7 OS=Rattus norvegicus GN=Polr2g PE=2 SV=1	C3ZQZ0_BRAFL Putative uncharacterized protein OS=Branchiostoma floridae GN=BRAFLDRAFT_124918 PE=4 SV=1
CGI_10007959	1197	29	73	5.47983	13.7167	1.32373	Up	1.07e-05	8.4e-05	IPR001440; Tetratricopeptide TPR-1 IPR007052; CS-like domain IPR008978; HSP20-like chaperone IPR013026; Tetratricopeptide repeat-containing IPR017447; CS domain IPR019734; Tetratricopeptide repeat	GO:0005515; protein binding; Molecular Function	hypothetical protein; K09553 stress-induced-phosphoprotein 1	DYXC1_PANPA Dyslexia susceptibility 1 candidate gene 1 protein homolog OS=Pan paniscus GN=DYX1C1 PE=3 SV=1	Q5VJS2_XENLA EKN1 OS=Xenopus laevis PE=2 SV=1
CGI_10025594	2460	23	58	4.34243	10.8526	1.32146	Up	8.72e-05	0.000561049	#N/A	#N/A	#N/A	#N/A	#N/A
CGI_10018525	840	82	205	15.3944	38.4569	1.32084	Up	1.79e-13	3.63e-12	#N/A	#N/A	#N/A	#N/A	#N/A
CGI_10000032	558	79	197	14.7779	36.8404	1.31785	Up	5.91e-13	1.15e-11	IPR001806; Ras GTPase IPR003577; Ras small GTPase, Ras type IPR003578; Small GTPase, Rho type IPR003579; Ras small GTPase, Rab type IPR013753; Ras IPR020849; Ras small GTPase	GO:0003924; GTPase activity; Molecular Function GO:0005525; GTP binding; Molecular Function GO:0005622; intracellular; Cellular Component GO:0007165; signal transduction; Biological Process GO:0007264; small GTPase mediated signal transduction; Biological Process GO:0015031; protein transport; Biological Process GO:0016020; membrane; Cellular Component	hypothetical protein; K04392 Ras-related C3 botulinum toxin substrate 1	RAC1_DROME Ras-related protein Rac1 OS=Drosophila melanogaster GN=Rac1 PE=1 SV=2	B5X1F7_SALSA Ras-related C3 botulinum toxin substrate 1 OS=Salmo salar GN=RAC1 PE=2 SV=1
CGI_10013226	1974	71	177	13.2915	33.135	1.31785	Up	8.86e-12	1.55e-10	IPR004843; Metallo-dependent phosphatase IPR007708; Lariat debranching enzyme, C-terminal	GO:0006397; mRNA processing; Biological Process GO:0016787; hydrolase activity; Molecular Function GO:0016788; hydrolase activity, acting on ester bonds; Molecular Function	dbr1; RNA lariat debranching enzyme Dbr1 (EC:3.1.-.-); K01175 [EC:3.1.-.-]	DBR1A_XENLA Lariat debranching enzyme A OS=Xenopus laevis GN=dbr1-A PE=2 SV=1	C3YYS1_BRAFL Putative uncharacterized protein OS=Branchiostoma floridae GN=BRAFLDRAFT_123388 PE=4 SV=1
CGI_10005215	3069	27	67	5.00737	12.4831	1.31785	Up	3.11e-05	0.000220664	IPR002591; Type I phosphodiesterase/nucleotide pyrophosphatase/phosphate transferase IPR017850; Alkaline-phosphatase-like, core domain	GO:0003824; catalytic activity; Molecular Function GO:0008152; metabolic process; Biological Process	hypothetical protein; K05288 phosphatidylinositol glycan, class O	PIGO_HUMAN GPI ethanolamine phosphate transferase 3 OS=Homo sapiens GN=PIGO PE=2 SV=3	C3Z676_BRAFL Putative uncharacterized protein OS=Branchiostoma floridae GN=BRAFLDRAFT_235494 PE=4 SV=1
CGI_10002169	159	63	157	11.7868	29.3839	1.31785	Up	1.34e-10	2.12e-09	IPR005576; RNA polymerase Rpb7, N-terminal	GO:0003899; DNA-directed RNA polymerase activity; Molecular Function GO:0006350; transcription; Biological Process	hypothetical protein; K03022 DNA-directed RNA polymerase III subunit RPC8	RPC8_HUMAN DNA-directed RNA polymerase III subunit RPC8 OS=Homo sapiens GN=POLR3H PE=1 SV=1	C3Y9I0_BRAFL Putative uncharacterized protein OS=Branchiostoma floridae GN=BRAFLDRAFT_104488 PE=4 SV=1
CGI_10017514	1011	34	84	6.30261	15.7121	1.31785	Up	3.28e-06	2.85e-05	#N/A	#N/A	#N/A	#N/A	#N/A
CGI_10015862	237	25	63	4.74456	11.8279	1.31785	Up	4.32e-05	0.000296734	#N/A	#N/A	#N/A	#N/A	#N/A
CGI_10016396	756	45	112	8.4285	21.0118	1.31785	Up	6.2e-08	7.05e-07	#N/A	#N/A	#N/A	#N/A	#N/A
CGI_10023428	1677	42	105	7.93448	19.7404	1.31495	Up	1.45e-07	1.57e-06	#N/A	#N/A	#N/A	#N/A	#N/A
CGI_10024963	825	59	148	11.131	27.6682	1.31364	Up	3.62e-10	5.42e-09	#N/A	#N/A	#N/A	#N/A	#N/A
CGI_10007193	1143	111	276	20.8233	51.7363	1.31298	Up	1.74e-17	4.79e-16	IPR003316; Transcription factor E2F/dimerisation partner (TDP)	GO:0003700; sequence-specific DNA binding transcription factor activity; Molecular Function GO:0005667; transcription factor complex; Cellular Component GO:0006355; regulation of transcription, DNA-dependent; Biological Process	hypothetical protein ; K04682 E2F transcription factor 4/5	E2F5_HUMAN Transcription factor E2F5 OS=Homo sapiens GN=E2F5 PE=1 SV=1	A7SL09_NEMVE Predicted protein OS=Nematostella vectensis GN=v1g235633 PE=3 SV=1
CGI_10008193	870	43	106	7.97031	19.7929	1.31227	Up	1.77e-07	1.89e-06	NA	NA	NA	GRL1A_PONAB Protein GRINL1A OS=Pongo abelii GN=GRINL1A PE=2 SV=1	B5X4L0_SALSA GRINL1B OS=Salmo salar GN=GRL1B PE=2 SV=1
CGI_10021430	1011	35	86	6.48799	16.1082	1.31195	Up	2.79e-06	2.45e-05	#N/A	#N/A	#N/A	#N/A	#N/A
CGI_10025596	2217	105	260	19.6962	48.7103	1.30631	Up	1.88e-16	4.76e-15	#N/A	#N/A	#N/A	#N/A	#N/A
CGI_10002173	2241	24	58	4.43228	10.9601	1.30614	Up	0.000154559	0.000937353	IPR000157; Toll-Interleukin receptor	GO:0004888; transmembrane receptor activity; Molecular Function GO:0007165; signal transduction; Biological Process GO:0031224; intrinsic to membrane; Cellular Component GO:0045087; innate immune response; Biological Process	NA	NA	B3S8Y4_TRIAD Predicted protein OS=Trichoplax adhaerens GN=TRIADDRAFT_60787 PE=4 SV=1
CGI_10019504	207	164	406	30.7823	76.0939	1.30568	Up	7.97e-25	3.11e-23	#N/A	#N/A	#N/A	#N/A	#N/A
CGI_10007701	3318	57	141	10.7317	26.5123	1.30478	Up	1.48e-09	2.08e-08	IPR007034; Ribosome biogenesis protein BMS1/TSR1, C-terminal IPR012948; AARP2CN	GO:0005634; nucleus; Cellular Component GO:0042254; ribosome biogenesis; Biological Process	similar to BMS1-like, ribosome assembly protein; K14569 ribosome biogenesis protein BMS1	BMS1_HUMAN Ribosome biogenesis protein BMS1 homolog OS=Homo sapiens GN=BMS1 PE=1 SV=1	B3NDE4_DROER GG13598 OS=Drosophila erecta GN=GG13598 PE=4 SV=1
CGI_10010020	1500	93	229	17.3667	42.8937	1.30445	Up	1.53e-14	3.4e-13	IPR000649; Initiation factor 2B-related	GO:0044237; cellular metabolic process; Biological Process	hypothetical protein; K03680 translation initiation factor eIF-2B delta subunit	EI2BD_RAT Translation initiation factor eIF-2B subunit delta OS=Rattus norvegicus GN=Eif2b4 PE=2 SV=1	C3ZNA0_BRAFL Putative uncharacterized protein (Fragment) OS=Branchiostoma floridae GN=BRAFLDRAFT_240825 PE=4 SV=1
CGI_10024974	1929	33	80	6.1207	15.0856	1.3014	Up	8e-06	6.47e-05	#N/A	#N/A	#N/A	#N/A	#N/A
CGI_10019401	1746	36	89	6.76222	16.6667	1.3014	Up	1.64e-06	1.5e-05	#N/A	#N/A	#N/A	#N/A	#N/A
CGI_10024662	459	76	188	14.2905	35.1893	1.30008	Up	2.8e-12	5.15e-11	#N/A	#N/A	#N/A	#N/A	#N/A
CGI_10011875	1134	37	91	6.94111	17.0684	1.29809	Up	1.4e-06	1.29e-05	IPR000582; Acyl-CoA-binding protein, ACBP IPR001753; Crotonase, core	GO:0000062; acyl-CoA binding; Molecular Function GO:0003824; catalytic activity; Molecular Function GO:0008152; metabolic process; Biological Process	hypothetical protein; K13239 peroxisomal 3,2-trans-enoyl-CoA isomerase [EC:5.3.3.8]	PECI_HUMAN Peroxisomal 3,2-trans-enoyl-CoA isomerase OS=Homo sapiens GN=PECI PE=1 SV=4	C3ZB52_BRAFL Putative uncharacterized protein OS=Branchiostoma floridae GN=BRAFLDRAFT_57395 PE=4 SV=1
CGI_10014726	1569	1366	3358	256.091	629.404	1.29733	Up	1.78e-190	4.65e-188	IPR000504; RNA recognition motif domain IPR002698; 5-formyltetrahydrofolate cyclo-ligase	GO:0003676; nucleic acid binding; Molecular Function GO:0005524; ATP binding; Molecular Function GO:0009396; folic acid-containing compound biosynthetic process; Biological Process GO:0030272; 5-formyltetrahydrofolate cyclo-ligase activity; Molecular Function	hypothetical protein; K01934 5-formyltetrahydrofolate cyclo-ligase [EC:6.3.3.2]	MTHSD_BOVIN Methenyltetrahydrofolate synthetase domain-containing protein OS=Bos taurus GN=MTHFSD PE=2 SV=1	C3Y0E0_BRAFL Putative uncharacterized protein OS=Branchiostoma floridae GN=BRAFLDRAFT_77021 PE=4 SV=1
CGI_10017522	519	39	95	7.22197	17.7468	1.29709	Up	1.01e-06	9.49e-06	#N/A	#N/A	#N/A	#N/A	#N/A
CGI_10006881	1221	57	139	10.5907	26.0195	1.29679	Up	3.03e-09	4.12e-08	IPR001810; F-box domain, cyclin-like IPR019494; FIST C domain IPR022364; F-box domain, Skp2-like	GO:0005515; protein binding; Molecular Function	hypothetical protein; K10302 F-box protein 22	FBX22_PONAB F-box only protein 22 OS=Pongo abelii GN=FBXO22 PE=2 SV=1	C3Y1M6_BRAFL Putative uncharacterized protein OS=Branchiostoma floridae GN=BRAFLDRAFT_122089 PE=4 SV=1
CGI_10020790	1293	167	410	31.3075	76.9123	1.29671	Up	1.01e-24	3.93e-23	#N/A	#N/A	#N/A	#N/A	#N/A
CGI_10025662	204	142	349	26.6416	65.4347	1.29637	Up	2.59e-21	8.82e-20	#N/A	#N/A	#N/A	#N/A	#N/A
CGI_10012314	288	31	77	5.85657	14.3684	1.29477	Up	7.73e-06	6.26e-05	IPR003492; Batten's disease protein Cln3	GO:0016020; membrane; Cellular Component	hypothetical protein; K12389 battenin	CLN3_CANFA Battenin OS=Canis familiaris GN=CLN3 PE=3 SV=1	C4A0I4_BRAFL Putative uncharacterized protein OS=Branchiostoma floridae GN=BRAFLDRAFT_116756 PE=4 SV=1
CGI_10002840	504	54	131	10.0398	24.6315	1.29477	Up	1.01e-08	1.28e-07	IPR003029; Ribosomal protein S1, RNA-binding domain IPR005576; RNA polymerase Rpb7, N-terminal IPR016027; Nucleic acid-binding, OB-fold-like IPR022967; RNA-binding domain, S1	GO:0003723; RNA binding; Molecular Function GO:0003899; DNA-directed RNA polymerase activity; Molecular Function GO:0006350; transcription; Biological Process	similar to Polymerase (RNA) II (DNA directed) polypeptide G-like; K03015 DNA-directed RNA polymerase II subunit RPB7	RPB7_RAT DNA-directed RNA polymerase II subunit RPB7 OS=Rattus norvegicus GN=Polr2g PE=2 SV=1	C1BZB9_ESOLU DNA-directed RNA polymerase II subunit RPB7 OS=Esox lucius GN=RPB7 PE=2 SV=1
CGI_10017182	588	58	142	10.8366	26.5611	1.2934	Up	1.8e-09	2.51e-08	#N/A	#N/A	#N/A	#N/A	#N/A
CGI_10027558	1584	42	102	7.80875	19.1297	1.29265	Up	4.29e-07	4.33e-06	#N/A	#N/A	#N/A	#N/A	#N/A
CGI_10012589	702	68	167	12.8144	31.3751	1.29186	Up	6.03e-11	9.87e-10	IPR000504; RNA recognition motif domain	GO:0003676; nucleic acid binding; Molecular Function	GG21207 gene product from transcript GG21207-RA; K13107 RNA-binding motif protein, X-linked 2	RBMX2_MOUSE RNA-binding motif protein, X-linked 2 OS=Mus musculus GN=Rbmx2 PE=1 SV=1	B3NL31_DROER GG21207 OS=Drosophila erecta GN=GG21207 PE=4 SV=1
CGI_10000031	285	56	137	10.5213	25.7606	1.29186	Up	3.57e-09	4.79e-08	NA	NA	NA	NA	C3Z7T2_BRAFL Putative uncharacterized protein OS=Branchiostoma floridae GN=BRAFLDRAFT_119035 PE=4 SV=1
CGI_10008680	909	25	62	4.74195	11.6012	1.29072	Up	6.27e-05	0.000415288	NA	NA	NA	NA	A8PHU2_COPC7 Putative uncharacterized protein OS=Coprinopsis cinerea (strain Okayama-7 / 130 / FGSC 9003) GN=CC1G_12785 PE=4 SV=1
CGI_10023224	615	37	91	7.00883	17.1471	1.29072	Up	1.4e-06	1.29e-05	#N/A	#N/A	#N/A	#N/A	#N/A
CGI_10014000	330	112	274	21.0126	51.3722	1.28973	Up	6.19e-17	1.63e-15	IPR005612; CCAAT-binding factor	NA	NA	NOC4B_XENLA Nucleolar complex protein 4 homolog B OS=Xenopus laevis GN=noc4l-B PE=2 SV=1	B7Q5U8_IXOSC Nucleolar complex protein, putative OS=Ixodes scapularis GN=IscW_ISCW011186 PE=4 SV=1
CGI_10025906	438	32	78	5.99028	14.6287	1.28811	Up	9.45e-06	7.48e-05	#N/A	#N/A	#N/A	#N/A	#N/A
CGI_10017543	1116	23	57	4.36618	10.6454	1.28579	Up	0.000126611	0.000781294	#N/A	#N/A	#N/A	#N/A	#N/A
CGI_10016717	483	54	131	10.0883	24.5969	1.28579	Up	1.01e-08	1.28e-07	#N/A	#N/A	#N/A	#N/A	#N/A
CGI_10015471	603	114	279	21.4449	52.2436	1.28462	Up	3.16e-17	8.53e-16	#N/A	#N/A	#N/A	#N/A	#N/A
CGI_10002010	1305	38	93	7.18046	17.4914	1.28449	Up	1.19e-06	1.11e-05	NA	NA	NA	MNS1_DANRE Meiosis-specific nuclear structural protein 1 OS=Danio rerio GN=mns1 PE=2 SV=1	C3YDQ7_BRAFL Putative uncharacterized protein (Fragment) OS=Branchiostoma floridae GN=BRAFLDRAFT_245349 PE=4 SV=1
CGI_10020714	1836	23	57	4.38923	10.6877	1.28391	Up	0.000126611	0.000781102	#N/A	#N/A	#N/A	#N/A	#N/A
CGI_10027737	2586	258	627	48.2657	117.433	1.28277	Up	2.49e-36	1.35e-34	#N/A	#N/A	#N/A	#N/A	#N/A
CGI_10006685	1962	36	87	6.68639	16.2606	1.28208	Up	3.39e-06	2.93e-05	IPR007259; Spc97/Spc98	GO:0000226; microtubule cytoskeleton organization; Biological Process GO:0000922; spindle pole; Cellular Component GO:0005815; microtubule organizing center; Cellular Component	hypothetical protein; K14849 ribosomal RNA-processing protein 1	GCP4_HUMAN Gamma-tubulin complex component 4 OS=Homo sapiens GN=TUBGCP4 PE=1 SV=1	B3KNK6_HUMAN cDNA FLJ14797 fis, clone NT2RP4001256, highly similar to Gamma-tubulin complex component 4 OS=Homo sapiens GN=76P PE=2 SV=1
CGI_10019167	1392	47	115	8.88582	21.5765	1.27988	Up	6.45e-08	7.31e-07	#N/A	#N/A	#N/A	#N/A	#N/A
CGI_10017532	1347	24	58	4.45221	10.8018	1.27868	Up	0.000154559	0.000936899	#N/A	#N/A	#N/A	#N/A	#N/A
CGI_10012826	849	44	106	8.16746	19.8108	1.27832	Up	3.09e-07	3.18e-06	IPR003598; Immunoglobulin subtype 2 IPR003599; Immunoglobulin subtype IPR007110; Immunoglobulin-like IPR013098; Immunoglobulin I-set	GO:0005515; protein binding; Molecular Function	NCAM1; neural cell adhesion molecule 1; K06491 neural cell adhesion molecule	IMPL2_DROME Neural/ectodermal development factor IMP-L2 OS=Drosophila melanogaster GN=ImpL2 PE=2 SV=4	B7Q6L5_IXOSC IG-like C2-type domain-containing protein, putative OS=Ixodes scapularis GN=IscW_ISCW011409 PE=4 SV=1
CGI_10010921	1236	38	92	7.12644	17.2798	1.27784	Up	1.7e-06	1.55e-05	IPR000276; 7TM GPCR, rhodopsin-like IPR017452; GPCR, rhodopsin-like superfamily	GO:0007186; G-protein coupled receptor protein signaling pathway; Biological Process GO:0016021; integral to membrane; Cellular Component	HCRTR2, OX2R; hypocretin (orexin) receptor 2; K04239 hypocretin (orexin) receptor 2	OX2R_HUMAN Orexin receptor type 2 OS=Homo sapiens GN=HCRTR2 PE=2 SV=2	Q548Y0_HUMAN Hypocretin receptor-2 OS=Homo sapiens GN=HCRTR2 PE=2 SV=1
CGI_10009158	528	108	262	20.2318	49.0463	1.27752	Up	4.82e-16	1.19e-14	NA	NA	gadd45ab, gadd45a, zgc:91795; growth arrest and DNA-damage-inducible, alpha, b; K04402 growth arrest and DNA-damage-inducible protein	GA45A_MOUSE Growth arrest and DNA-damage-inducible protein GADD45 alpha OS=Mus musculus GN=Gadd45a PE=2 SV=1	C8BLQ2_9BIVA Growth arrest and DNA-damage-inducible alpha-like protein OS=Crassostrea angulata PE=2 SV=1
CGI_10000956	300	33	81	6.247	15.1285	1.27603	Up	5.57e-06	4.64e-05	#N/A	#N/A	#N/A	#N/A	#N/A
CGI_10017096	900	28	67	5.20584	12.6071	1.27603	Up	5.46e-05	0.000368284	#N/A	#N/A	#N/A	#N/A	#N/A
CGI_10016413	192	52	126	9.76094	23.6383	1.27603	Up	2e-08	2.42e-07	#N/A	#N/A	#N/A	#N/A	#N/A
CGI_10020891	3363	36	87	6.74297	16.3137	1.27463	Up	3.39e-06	2.93e-05	#N/A	#N/A	#N/A	#N/A	#N/A
CGI_10022811	1122	185	448	34.7427	83.9943	1.27358	Up	2.87e-26	1.17e-24	#N/A	#N/A	#N/A	#N/A	#N/A
CGI_10020409	2199	117	283	21.9881	53.1155	1.27241	Up	3.96e-17	1.06e-15	#N/A	#N/A	#N/A	#N/A	#N/A
CGI_10020780	1188	54	130	10.0962	24.3827	1.27205	Up	1.44e-08	1.79e-07	#N/A	#N/A	#N/A	#N/A	#N/A
CGI_10008494	1296	73	177	13.7376	33.1657	1.27156	Up	2.69e-11	4.54e-10	IPR004457; Zinc finger, ZPR1-type	GO:0008270; zinc ion binding; Molecular Function	znf259; zinc finger protein 259; K06874	ZPR1_MOUSE Zinc finger protein ZPR1 OS=Mus musculus GN=Znf259 PE=1 SV=1	B1H1S5_XENLA LOC100158293 protein OS=Xenopus laevis GN=znf259 PE=2 SV=1
CGI_10024450	1602	39	93	7.25307	17.4983	1.27055	Up	2.06e-06	1.83e-05	#N/A	#N/A	#N/A	#N/A	#N/A
CGI_10026275	1119	42	101	7.87156	18.9673	1.26879	Up	6.13e-07	6.03e-06	#N/A	#N/A	#N/A	#N/A	#N/A
CGI_10023702	750	119	286	22.2393	53.5727	1.26838	Up	4.07e-17	1.09e-15	#N/A	#N/A	#N/A	#N/A	#N/A
CGI_10000588	918	114	275	21.4358	51.6207	1.26793	Up	1.29e-16	3.34e-15	IPR007783; Eukaryotic translation initiation factor 3, subunit 7	GO:0003743; translation initiation factor activity; Molecular Function GO:0006413; translational initiation; Biological Process	hypothetical protein; K03251 translation initiation factor eIF-3 subunit 7	EIF3D_DANRE Eukaryotic translation initiation factor 3 subunit D OS=Danio rerio GN=eif3d PE=2 SV=1	C3Z7P9_BRAFL Putative uncharacterized protein OS=Branchiostoma floridae GN=BRAFLDRAFT_69222 PE=4 SV=1
CGI_10024653	822	147	354	27.5871	66.4186	1.26759	Up	6.79e-21	2.26e-19	#N/A	#N/A	#N/A	#N/A	#N/A
CGI_10010837	825	68	163	12.7212	30.5806	1.26539	Up	2.49e-10	3.8e-09	IPR004045; Glutathione S-transferase, N-terminal IPR004046; Glutathione S-transferase, C-terminal IPR010987; Glutathione S-transferase, C-terminal-like IPR012336; Thioredoxin-like fold IPR017933; Glutathione S-transferase/chloride channel, C-terminal	GO:0005515; protein binding; Molecular Function	expressed hypothetical protein ; K01830 prostaglandin-H2 D-isomerase [EC:5.3.99.2]	SCR11_OMMSL S-crystallin SL11 OS=Ommastrephes sloanei PE=2 SV=1	B6RB01_HALDI Sigma class glutathione-s-transferase 2 OS=Haliotis discus discus PE=2 SV=1
CGI_10004955	558	29	69	5.37377	12.9181	1.26539	Up	4.61e-05	0.00031473	IPR004939; Anaphase-promoting complex, subunit 10, DOC domain IPR008979; Galactose-binding domain-like	GO:0005680; anaphase-promoting complex; Cellular Component GO:0030071; regulation of mitotic metaphase/anaphase transition; Biological Process	NV14255; similar to anaphase promoting complex subunit 10; K03357 anaphase-promoting complex subunit 10	APC10_HUMAN Anaphase-promoting complex subunit 10 OS=Homo sapiens GN=ANAPC10 PE=1 SV=1	C3YZJ9_BRAFL Putative uncharacterized protein OS=Branchiostoma floridae GN=BRAFLDRAFT_119142 PE=4 SV=1
CGI_10026042	540	74	178	13.8822	33.3717	1.26539	Up	3.26e-11	5.47e-10	#N/A	#N/A	#N/A	#N/A	#N/A
CGI_10023875	702	47	113	8.80988	21.1069	1.26052	Up	1.32e-07	1.44e-06	#N/A	#N/A	#N/A	#N/A	#N/A
CGI_10009927	603	41	99	7.7699	18.5952	1.25896	Up	7.24e-07	7.03e-06	IPR001763; Rhodanese-like	NA	putative thiosulfate sulfurtransferase (EC:2.8.1.1); K01011 thiosulfate/3-mercaptopyruvate sulfurtransferase [EC:2.8.1.1 2.8.1.2]	THTR_CRIGR Thiosulfate sulfurtransferase OS=Cricetulus griseus GN=TST PE=2 SV=2	Q6N3T0_RHOPA Putative thiosulfate sulfurtransferase OS=Rhodopseudomonas palustris GN=RPA3613 PE=4 SV=1
CGI_10008470	1128	35	83	6.4796	15.5024	1.25852	Up	8.18e-06	6.6e-05	IPR003010; Nitrilase/cyanide hydratase and apolipoprotein N-acyltransferase	GO:0006807; nitrogen compound metabolic process; Biological Process GO:0016810; hydrolase activity, acting on carbon-nitrogen (but not peptide) bonds; Molecular Function	hypothetical protein; K01431 beta-ureidopropionase [EC:3.5.1.6]	BUP1_MOUSE Beta-ureidopropionase OS=Mus musculus GN=Upb1 PE=2 SV=1	C3Z990_BRAFL Putative uncharacterized protein OS=Branchiostoma floridae GN=BRAFLDRAFT_269635 PE=4 SV=1
CGI_10003971	1047	37	89	6.98089	16.7018	1.25852	Up	2.87e-06	2.51e-05	IPR000242; Protein-tyrosine phosphatase, receptor/non-receptor type	GO:0004725; protein tyrosine phosphatase activity; Molecular Function GO:0006470; protein dephosphorylation; Biological Process	similar to Receptor-type tyrosine-protein phosphatase kappa; K06776 protein tyrosine phosphatase, receptor type, K [EC:3.1.3.48]	PTPRT_MOUSE Receptor-type tyrosine-protein phosphatase T OS=Mus musculus GN=Ptprt PE=2 SV=2	Q5K6Q6_CRAGI Protein tyrosine phosphatase related protein (Fragment) OS=Crassostrea gigas PE=2 SV=1
CGI_10006154	1062	51	121	9.52933	22.7506	1.25546	Up	6.79e-08	7.68e-07	IPR008380; HAD-superfamily hydrolase, subfamily IG, 5'-nucleotidase IPR023214; HAD-like domain	NA	similar to mCG127729; K11757 protein polybromo-1	NT5D1_HUMAN 5'-nucleotidase domain-containing protein 1 OS=Homo sapiens GN=NT5DC1 PE=1 SV=1	Q6GN17_XENLA MGC83639 protein OS=Xenopus laevis GN=nt5dc1 PE=2 SV=1
CGI_10018485	1443	65	155	12.2083	29.1395	1.25512	Up	8.21e-10	1.18e-08	#N/A	#N/A	#N/A	#N/A	#N/A
CGI_10007908	831	100	238	18.7185	44.6562	1.2544	Up	2.88e-14	6.25e-13	IPR000740; GrpE nucleotide exchange factor IPR009012; GrpE nucleotide exchange factor, head	GO:0000774; adenyl-nucleotide exchange factor activity; Molecular Function GO:0006457; protein folding; Biological Process GO:0042803; protein homodimerization activity; Molecular Function GO:0051087; chaperone binding; Molecular Function	hypothetical LOC594418; K03687 molecular chaperone GrpE	GRPE1_MOUSE GrpE protein homolog 1, mitochondrial OS=Mus musculus GN=Grpel1 PE=2 SV=1	C3XZT9_BRAFL Putative uncharacterized protein OS=Branchiostoma floridae GN=BRAFLDRAFT_124277 PE=4 SV=1
CGI_10026177	951	24	58	4.53253	10.8081	1.25372	Up	0.000154559	0.00093758	#N/A	#N/A	#N/A	#N/A	#N/A
CGI_10028864	828	28	66	5.20584	12.4136	1.25372	Up	7.8e-05	0.000505378	#N/A	#N/A	#N/A	#N/A	#N/A
CGI_10025480	1683	29	69	5.45638	13.0076	1.25334	Up	4.61e-05	0.000314816	#N/A	#N/A	#N/A	#N/A	#N/A
CGI_10019424	183	568	1354	106.506	253.844	1.253	Up	6.31e-74	6.81e-72	#N/A	#N/A	#N/A	#N/A	#N/A
CGI_10025016	1338	162	386	30.3946	72.43	1.25277	Up	3.02e-22	1.08e-20	#N/A	#N/A	#N/A	#N/A	#N/A
CGI_10025027	1344	26	62	4.88047	11.6205	1.25158	Up	0.000109926	0.000694424	#N/A	#N/A	#N/A	#N/A	#N/A
CGI_10007423	2793	28	66	5.16669	12.2829	1.24934	Up	7.8e-05	0.000505509	IPR001680; WD40 repeat IPR007148; Small-subunit processome, Utp12 IPR011046; WD40 repeat-like-containing domain IPR017986; WD40-repeat-containing domain IPR019781; WD40 repeat, subgroup IPR019782; WD40 repeat 2 IPR020472; G-protein beta WD-40 repeat	GO:0005515; protein binding; Molecular Function	hypothetical protein; K14556 U3 small nucleolar RNA-associated protein 12	WDR3_HUMAN WD repeat-containing protein 3 OS=Homo sapiens GN=WDR3 PE=1 SV=1	C3XTK6_BRAFL Putative uncharacterized protein OS=Branchiostoma floridae GN=BRAFLDRAFT_114488 PE=4 SV=1
CGI_10014240	2454	33	77	6.10954	14.5236	1.24927	Up	2.33e-05	0.000170736	IPR000601; PKD domain IPR002919; Protease inhibitor I8, cysteine-rich trypsin inhibitor-like IPR006210; Epidermal growth factor-like IPR022409; PKD/Chitinase domain	GO:0005515; protein binding; Molecular Function	M36 family peptidase (EC:3.4.-.-); K01423 [EC:3.4.-.-]	K319L_MOUSE Uncharacterized protein KIAA0319-like OS=Mus musculus GN=Kiaa0319l PE=1 SV=1	B1AN14_HUMAN KIAA0319-like (Fragment) OS=Homo sapiens GN=KIAA0319L PE=4 SV=1
CGI_10011903	891	210	499	39.333	93.4857	1.24901	Up	3.65e-28	1.6e-26	#N/A	#N/A	#N/A	#N/A	#N/A
CGI_10004358	312	48	114	9.0101	21.3921	1.24746	Up	1.59e-07	1.71e-06	#N/A	#N/A	#N/A	#N/A	#N/A
CGI_10007694	696	65	154	12.117	28.7687	1.24746	Up	1.16e-09	1.66e-08	IPR004154; Anticodon-binding	GO:0004812; aminoacyl-tRNA ligase activity; Molecular Function GO:0005524; ATP binding; Molecular Function GO:0006412; translation; Biological Process	POLG2; polymerase (DNA directed), gamma 2, accessory subunit; K02333 DNA polymerase gamma 2	DPOG2_BOVIN DNA polymerase subunit gamma-2, mitochondrial OS=Bos taurus GN=POLG2 PE=2 SV=1	Q4RLF8_TETNG Chromosome undetermined SCAF15021, whole genome shotgun sequence. (Fragment) OS=Tetraodon nigroviridis GN=GSTENG00032508001 PE=4 SV=1
CGI_10027235	2310	30	71	5.59796	13.2909	1.24746	Up	3.89e-05	0.000269497	#N/A	#N/A	#N/A	#N/A	#N/A
CGI_10010925	1599	32	76	5.97743	14.1918	1.24746	Up	1.94e-05	0.000144016	IPR004841; Amino acid permease domain	GO:0006810; transport; Biological Process GO:0016020; membrane; Cellular Component GO:0055085; transmembrane transport; Biological Process	GA23621 gene product from transcript GA23621-RA; K03450 solute carrier family 7 (L-type amino acid transporter), other	YLAT2_DANRE Y+L amino acid transporter 2 OS=Danio rerio GN=slc7a6 PE=2 SV=1	B4J2W6_DROGR GH16664 OS=Drosophila grimshawi GN=GH16664 PE=4 SV=1
CGI_10009485	2430	67	158	12.494	29.6637	1.24746	Up	8.36e-10	1.2e-08	IPR000182; GCN5-related N-acetyltransferase (GNAT) domain IPR001487; Bromodomain IPR009464; PCAF, N-terminal IPR016181; Acyl-CoA N-acyltransferase	GO:0004402; histone acetyltransferase activity; Molecular Function GO:0005515; protein binding; Molecular Function GO:0005634; nucleus; Cellular Component GO:0006355; regulation of transcription, DNA-dependent; Biological Process GO:0008080; N-acetyltransferase activity; Molecular Function GO:0008152; metabolic process; Biological Process	similar to GCN5; K06062 histone acetyltransferase [EC:2.3.1.48]	KAT2B_HUMAN Histone acetyltransferase KAT2B OS=Homo sapiens GN=KAT2B PE=1 SV=3	Q4S953_TETNG Chromosome 3 SCAF14700, whole genome shotgun sequence OS=Tetraodon nigroviridis GN=GSTENG00022052001 PE=4 SV=1
CGI_10019586	486	117	278	21.9802	52.1862	1.24746	Up	2.26e-16	5.73e-15	#N/A	#N/A	#N/A	#N/A	#N/A
CGI_10010825	2403	27	64	5.06935	11.9988	1.24302	Up	9.26e-05	0.000593159	IPR000795; Protein synthesis factor, GTP-binding IPR004161; Translation elongation factor EFTu/EF1A, domain 2 IPR009000; Translation elongation/initiation factor/Ribosomal, beta-barrel	GO:0003924; GTPase activity; Molecular Function GO:0005525; GTP binding; Molecular Function	GTPase - translation elongation factor; K03231 elongation factor EF-1 alpha subunit [EC:3.6.5.3]	SELB_HUMAN Selenocysteine-specific elongation factor OS=Homo sapiens GN=EEFSEC PE=1 SV=4	A7S2Z6_NEMVE Predicted protein OS=Nematostella vectensis GN=v1g165791 PE=4 SV=1
CGI_10016032	759	62	146	11.6051	27.436	1.24131	Up	3.84e-09	5.13e-08	#N/A	#N/A	#N/A	#N/A	#N/A
CGI_10003877	408	54	127	10.1054	23.8837	1.24089	Up	4.12e-08	4.78e-07	IPR018094; Thymidylate kinase	GO:0004798; thymidylate kinase activity; Molecular Function GO:0005524; ATP binding; Molecular Function GO:0006233; dTDP biosynthetic process; Biological Process	Thymidylate kinase, putative ; K00943 dTMP kinase [EC:2.7.4.9]	KTHY_HUMAN Thymidylate kinase OS=Homo sapiens GN=DTYMK PE=1 SV=4	Q17LP5_AEDAE Thymidylate kinase, putative OS=Aedes aegypti GN=AAEL001246 PE=3 SV=1
CGI_10012228	2175	28	65	5.16993	12.2133	1.24023	Up	0.000111121	0.000701615	IPR006886; DNA-directed RNA polymerase III subunit Rpc5	GO:0003899; DNA-directed RNA polymerase activity; Molecular Function GO:0005634; nucleus; Cellular Component GO:0006350; transcription; Biological Process	hypothetical protein; K14721 DNA-directed RNA polymerase III subunit RPC5	RPC5_MOUSE DNA-directed RNA polymerase III subunit RPC5 OS=Mus musculus GN=Polr3e PE=1 SV=2	C3Y929_BRAFL Putative uncharacterized protein OS=Branchiostoma floridae GN=BRAFLDRAFT_118680 PE=4 SV=1
CGI_10024263	441	43	102	8.07436	19.0695	1.23985	Up	7.4e-07	7.14e-06	#N/A	#N/A	#N/A	#N/A	#N/A
CGI_10000983	1146	134	315	25.0207	59.0557	1.23895	Up	5.01e-18	1.42e-16	IPR001073; Complement C1q protein IPR008983; Tumour necrosis factor-like	GO:0005515; protein binding; Molecular Function	NA	C1QT3_HUMAN Complement C1q tumor necrosis factor-related protein 3 OS=Homo sapiens GN=C1QTNF3 PE=1 SV=1	C3Z6P6_BRAFL Putative uncharacterized protein OS=Branchiostoma floridae GN=BRAFLDRAFT_69134 PE=4 SV=1
CGI_10027611	534	30	71	5.61528	13.2487	1.23842	Up	3.89e-05	0.000269348	#N/A	#N/A	#N/A	#N/A	#N/A
CGI_10008217	342	47	110	8.76772	20.6865	1.23842	Up	3.78e-07	3.84e-06	IPR001163; Like-Sm ribonucleoprotein (LSM) domain IPR006649; Like-Sm ribonucleoprotein (LSM) domain, eukaryotic/archaea-type IPR010920; Like-Sm ribonucleoprotein (LSM)-related domain	NA	NV12328; similar to U6 snRNA-associated Sm-like protein; K12626 U6 snRNA-associated Sm-like protein LSm7	LSM7_MOUSE U6 snRNA-associated Sm-like protein LSm7 OS=Mus musculus GN=Lsm7 PE=3 SV=1	C3ZFI7_BRAFL Putative uncharacterized protein OS=Branchiostoma floridae GN=BRAFLDRAFT_118403 PE=4 SV=1
CGI_10013930	1311	95	225	17.869	42.1537	1.2382	Up	1.85e-13	3.74e-12	IPR014876; DEK, C-terminal	NA	NA	DEK_RAT Protein DEK OS=Rattus norvegicus GN=Dek PE=2 SV=1	Q5F422_CHICK Putative uncharacterized protein OS=Gallus gallus GN=RCJMB04_3m16 PE=2 SV=1
CGI_10023368	771	79	187	14.8275	34.9732	1.23797	Up	2.04e-11	3.47e-10	#N/A	#N/A	#N/A	#N/A	#N/A
CGI_10009803	2349	127	300	23.8551	56.2588	1.23778	Up	2.22e-17	6.06e-16	NA	NA	hypothetical protein; K03352 anaphase-promoting complex subunit 5	APC5_PONAB Anaphase-promoting complex subunit 5 OS=Pongo abelii GN=ANAPC5 PE=2 SV=1	C3Y0R7_BRAFL Putative uncharacterized protein OS=Branchiostoma floridae GN=BRAFLDRAFT_100007 PE=4 SV=1
CGI_10005471	633	103	242	19.2443	45.3391	1.23632	Up	3.52e-14	7.57e-13	IPR000783; RNA polymerase, subunit H/Rpb5 C-terminal IPR005571; RNA polymerase, Rpb5, N-terminal	GO:0003677; DNA binding; Molecular Function GO:0003899; DNA-directed RNA polymerase activity; Molecular Function GO:0005634; nucleus; Cellular Component GO:0006350; transcription; Biological Process	DNA-directed RNA polymerase II 23 kDa polypeptide, putative; K03013 DNA-directed RNA polymerases I, II, and III subunit RPABC1	RPAB1_RAT DNA-directed RNA polymerases I, II, and III subunit RPABC1 OS=Rattus norvegicus GN=Polr2e PE=2 SV=1	A6N9W6_ORNPR 25-kDa subunit RNA polymerase OS=Ornithodoros parkeri PE=2 SV=1
CGI_10027307	648	40	95	7.51954	17.7158	1.23632	Up	1.74e-06	1.58e-05	#N/A	#N/A	#N/A	#N/A	#N/A
CGI_10005826	582	368	865	68.9102	162.157	1.2346	Up	1.06e-46	7.48e-45	IPR001356; Homeobox IPR009057; Homeodomain-like	GO:0003700; sequence-specific DNA binding transcription factor activity; Molecular Function GO:0005515; protein binding; Molecular Function GO:0006355; regulation of transcription, DNA-dependent; Biological Process GO:0043565; sequence-specific DNA binding; Molecular Function	Homeobox domain containing protein; K09452 homeobox protein aristaless-related	ARX_DANRE Aristaless-related homeobox protein OS=Danio rerio GN=arx PE=2 SV=1	C5J8Y1_SCHMA Homeobox protein aristaless-related OS=Schistosoma mansoni GN=Smp_035650 PE=3 SV=1
CGI_10010471	828	40	94	7.46924	17.5725	1.23429	Up	2.47e-06	2.18e-05	IPR007109; Brix domain	NA	Bxdc1; brix domain containing 1; K14847 ribosome production factor 2	BXDC1_MOUSE Brix domain-containing protein 1 OS=Mus musculus GN=Bxdc1 PE=2 SV=2	B0BN82_RAT Brix domain containing 1 OS=Rattus norvegicus GN=Bxdc1 PE=2 SV=1
CGI_10019330	660	30	71	5.67909	13.3487	1.23296	Up	3.89e-05	0.000269422	#N/A	#N/A	#N/A	#N/A	#N/A
CGI_10023228	189	53	124	9.91588	23.3072	1.23296	Up	6.89e-08	7.77e-07	#N/A	#N/A	#N/A	#N/A	#N/A
CGI_10017307	678	642	1508	120.241	282.527	1.23246	Up	5.36e-80	6.3e-78	#N/A	#N/A	#N/A	#N/A	#N/A
CGI_10018911	441	84	197	15.7237	36.9283	1.23178	Up	8.94e-12	1.56e-10	#N/A	#N/A	#N/A	#N/A	#N/A
CGI_10028273	1407	166	388	31.0352	72.7678	1.22939	Up	1.23e-21	4.24e-20	#N/A	#N/A	#N/A	#N/A	#N/A
CGI_10023670	324	74	174	13.8822	32.5477	1.22932	Up	1.31e-10	2.09e-09	#N/A	#N/A	#N/A	#N/A	#N/A
CGI_10017097	939	48	112	8.98131	21.0394	1.2281	Up	3.19e-07	3.27e-06	#N/A	#N/A	#N/A	#N/A	#N/A
CGI_10018053	1065	358	838	67.0453	157.051	1.22802	Up	5.78e-45	3.95e-43	#N/A	#N/A	#N/A	#N/A	#N/A
CGI_10020147	1251	236	552	44.1934	103.503	1.22777	Up	3.79e-30	1.75e-28	#N/A	#N/A	#N/A	#N/A	#N/A
CGI_10009760	1614	82	193	15.4433	36.1423	1.2267	Up	1.24e-11	2.15e-10	IPR000315; Zinc finger, B-box IPR013017; NHL repeat, subgroup	GO:0005622; intracellular; Cellular Component GO:0008270; zinc ion binding; Molecular Function	NA	NA	NA
CGI_10006721	4077	160	374	29.9249	70.0011	1.22603	Up	6.5e-21	2.17e-19	IPR001394; Peptidase C19, ubiquitin carboxyl-terminal hydrolase 2 IPR006055; Exonuclease IPR011046; WD40 repeat-like-containing domain IPR012337; Ribonuclease H-like IPR013520; Exonuclease, RNase T/DNA polymerase III	GO:0003676; nucleic acid binding; Molecular Function GO:0004221; ubiquitin thiolesterase activity; Molecular Function GO:0004527; exonuclease activity; Molecular Function GO:0005515; protein binding; Molecular Function GO:0005622; intracellular; Cellular Component GO:0006511; ubiquitin-dependent protein catabolic process; Biological Process	similar to CG8232-PA; K12571 PAB-dependent poly(A)-specific ribonuclease subunit 2 [EC:3.1.13.4]	PAN2_MOUSE PAB-dependent poly(A)-specific ribonuclease subunit 2 OS=Mus musculus GN=Pan2 PE=2 SV=1	B0WEM6_CULQU Ubiquitin specific protease 52 OS=Culex quinquefasciatus GN=CpipJ_CPIJ005737 PE=4 SV=1
CGI_10007227	792	54	127	10.175	23.7647	1.22378	Up	4.12e-08	4.78e-07	NA	NA	NA	RIPA_XENLA RPA-interacting protein A OS=Xenopus laevis GN=rpain-A PE=1 SV=1	C3YXN5_BRAFL Putative uncharacterized protein OS=Branchiostoma floridae GN=BRAFLDRAFT_212934 PE=4 SV=1
CGI_10013938	597	60	141	11.3011	26.3843	1.22322	Up	7.57e-09	9.79e-08	IPR021346; Protein of unknown function DUF2962	NA	MGC110664; zgc:110664; K14860 translation machinery-associated protein 16	CD043_DANRE UPF0534 protein C4orf43 homolog OS=Danio rerio GN=zgc:110664 PE=2 SV=1	B8A4V8_DANRE Novel protein (Zgc:110664) OS=Danio rerio GN=CH211-42I9.3 PE=4 SV=1
CGI_10017717	1764	122	286	22.9482	53.5763	1.22322	Up	1.98e-16	5.03e-15	#N/A	#N/A	#N/A	#N/A	#N/A
CGI_10021643	684	42	99	7.94575	18.5398	1.22237	Up	1.24e-06	1.16e-05	#N/A	#N/A	#N/A	#N/A	#N/A
CGI_10028752	825	35	82	6.58775	15.3712	1.22237	Up	1.16e-05	9.07e-05	#N/A	#N/A	#N/A	#N/A	#N/A
CGI_10000418	1368	50	118	9.4527	22.0526	1.22215	Up	1.14e-07	1.25e-06	NA	NA	NA	MNS1_DANRE Meiosis-specific nuclear structural protein 1 OS=Danio rerio GN=mns1 PE=2 SV=1	C3YDQ7_BRAFL Putative uncharacterized protein (Fragment) OS=Branchiostoma floridae GN=BRAFLDRAFT_245349 PE=4 SV=1
CGI_10017330	285	77	180	14.4667	33.723	1.22099	Up	7.99e-11	1.29e-09	#N/A	#N/A	#N/A	#N/A	#N/A
CGI_10004657	567	39	90	7.27164	16.9507	1.22099	Up	5.88e-06	4.85e-05	IPR006687; Small GTPase SAR1-type IPR006688; ADP-ribosylation factor IPR006689; ARF/SAR superfamily	GO:0005525; GTP binding; Molecular Function GO:0005622; intracellular; Cellular Component GO:0006886; intracellular protein transport; Biological Process GO:0007264; small GTPase mediated signal transduction; Biological Process	ADP-riboslyation factor-like protein 6; K07951 ADP-ribosylation factor-like 6	ARL6_BOVIN ADP-ribosylation factor-like protein 6 OS=Bos taurus GN=ARL6 PE=2 SV=1	C3YH99_BRAFL ADP-riboslyation factor-like protein 6 OS=Branchiostoma floridae GN=BRAFLDRAFT_59902 PE=4 SV=1
CGI_10026653	3930	48	111	8.91748	20.7872	1.22099	Up	4.51e-07	4.52e-06	#N/A	#N/A	#N/A	#N/A	#N/A
CGI_10027677	795	33	76	6.12914	14.2722	1.21945	Up	3.3e-05	0.000232692	#N/A	#N/A	#N/A	#N/A	#N/A
CGI_10024481	906	74	172	13.8592	32.2667	1.2192	Up	2.61e-10	3.97e-09	#N/A	#N/A	#N/A	#N/A	#N/A
CGI_10024562	1083	28	64	5.19142	12.0791	1.21832	Up	0.000157571	0.00095078	#N/A	#N/A	#N/A	#N/A	#N/A
CGI_10002605	483	31	72	5.82019	13.5421	1.21832	Up	4.66e-05	0.000317764	NA	NA	sil1, MGC81098; SIL1 homolog, endoplasmic reticulum chaperone; K14001 nucleotide exchange factor SIL1	SIL1_XENLA Nucleotide exchange factor SIL1 OS=Xenopus laevis GN=sil1 PE=2 SV=1	A4II02_XENTR Sil1 protein OS=Xenopus tropicalis GN=sil1 PE=2 SV=1
CGI_10006036	1518	28	64	5.18526	12.0472	1.21621	Up	0.000157571	0.000951009	IPR007185; DNA polymerase alpha/epsilon, subunit B	GO:0003677; DNA binding; Molecular Function GO:0003887; DNA-directed DNA polymerase activity; Molecular Function GO:0006260; DNA replication; Biological Process	hypothetical protein; K02325 DNA polymerase epsilon subunit 2 [EC:2.7.7.7]	DPOE2_BOVIN DNA polymerase epsilon subunit 2 OS=Bos taurus GN=POLE2 PE=2 SV=1	C3ZN04_BRAFL Putative uncharacterized protein OS=Branchiostoma floridae GN=BRAFLDRAFT_114751 PE=4 SV=1
CGI_10005625	1053	74	172	13.8822	32.1991	1.21378	Up	2.61e-10	3.97e-09	IPR014898; Zinc finger, C2H2, LYAR-type	NA	hypothetical protein; K14785 ESF2/ABP1 family protein	LYAR_MOUSE Cell growth-regulating nucleolar protein OS=Mus musculus GN=Lyar PE=1 SV=2	C3Y4B3_BRAFL Putative uncharacterized protein OS=Branchiostoma floridae GN=BRAFLDRAFT_115317 PE=4 SV=1
CGI_10023488	2715	29	68	5.52221	12.7833	1.21094	Up	6.57e-05	0.000433446	#N/A	#N/A	#N/A	#N/A	#N/A
CGI_10022661	201	80	184	14.9182	34.5339	1.21094	Up	9.58e-11	1.54e-09	#N/A	#N/A	#N/A	#N/A	#N/A
CGI_10010821	3039	64	149	12.087	27.9799	1.21094	Up	3.88e-09	5.19e-08	IPR001680; WD40 repeat IPR011046; WD40 repeat-like-containing domain IPR012953; BOP1, N-terminal IPR017986; WD40-repeat-containing domain IPR019781; WD40 repeat, subgroup IPR019782; WD40 repeat 2	GO:0005515; protein binding; Molecular Function GO:0005634; nucleus; Cellular Component GO:0006364; rRNA processing; Biological Process	bop1, id:ibd1283, si:ch211-251g8.2, si:ch211-251g8.4, zgc:154135; block of proliferation 1; K14824 ribosome biogenesis protein ERB1	BOP1_DANRE Ribosome biogenesis protein bop1 OS=Danio rerio GN=bop1 PE=2 SV=1	C0H9H4_SALSA Ribosome biogenesis protein BOP1 OS=Salmo salar GN=BOP1 PE=2 SV=1
CGI_10006763	1827	50	117	9.43718	21.8459	1.21094	Up	1.61e-07	1.73e-06	IPR003593; ATPase, AAA+ type, core IPR003959; ATPase, AAA-type, core IPR021911; ATPase family AAA domain-containing protein 3, domain of unknown function DUF3523	GO:0000166; nucleotide binding; Molecular Function GO:0005524; ATP binding; Molecular Function GO:0017111; nucleoside-triphosphatase activity; Molecular Function	AAA family ATPase (EC:3.6.-.-); K01554 [EC:3.6.-.-]	ATAD3_XENTR ATPase family AAA domain-containing protein 3 OS=Xenopus tropicalis GN=atad3 PE=2 SV=1	Q6NZU8_DANRE ATPase family, AAA domain containing 3B OS=Danio rerio GN=atad3b PE=2 SV=1
CGI_10021753	516	47	108	8.71675	20.1782	1.21094	Up	7.53e-07	7.26e-06	#N/A	#N/A	#N/A	#N/A	#N/A
CGI_10004566	1365	70	163	13.1805	30.5113	1.21094	Up	7.17e-10	1.04e-08	IPR020103; Pseudouridine synthase, catalytic domain	GO:0001522; pseudouridine synthesis; Biological Process GO:0003723; RNA binding; Molecular Function GO:0009451; RNA modification; Biological Process GO:0009982; pseudouridine synthase activity; Molecular Function	hypothetical protein; K07583 hypothetical protein	PUS10_MOUSE Putative tRNA pseudouridine synthase Pus10 OS=Mus musculus GN=Pus10 PE=1 SV=1	A8K6R4_HUMAN cDNA FLJ77651 OS=Homo sapiens PE=2 SV=1
CGI_10006992	273	44	102	8.23781	19.0695	1.21094	Up	1.26e-06	1.17e-05	#N/A	#N/A	#N/A	#N/A	#N/A
CGI_10004455	1197	33	77	6.26266	14.4973	1.21094	Up	2.33e-05	0.000170636	IPR002893; Zinc finger, MYND-type	GO:0008270; zinc ion binding; Molecular Function	GJ15711 gene product from transcript GJ15711-RA; K11426 SET and MYND domain-containing protein	SMYD3_HUMAN SET and MYND domain-containing protein 3 OS=Homo sapiens GN=SMYD3 PE=1 SV=4	B4MA84_DROVI GJ15711 OS=Drosophila virilis GN=GJ15711 PE=4 SV=1
CGI_10007059	1728	42	98	7.91721	18.3081	1.20942	Up	1.76e-06	1.6e-05	IPR001279; Beta-lactamase-like IPR011108; RNA-metabolising metallo-beta-lactamase IPR022712; Beta-Casp domain	GO:0016787; hydrolase activity; Molecular Function	hypothetical protein; K13148 integrator complex subunit 11 [EC:3.1.27.-]	INT11_CHICK Integrator complex subunit 11 OS=Gallus gallus GN=CPSF3L PE=2 SV=1	C3ZLX0_BRAFL Putative uncharacterized protein OS=Branchiostoma floridae GN=BRAFLDRAFT_289082 PE=4 SV=1
CGI_10002030	318	79	181	14.7335	34.0013	1.20649	Up	1.59e-10	2.48e-09	IPR019542; Enhancer of polycomb-like, N-terminal	NA	hypothetical LOC581837; K11322 enhancer of polycomb-like protein	EPC2_MOUSE Enhancer of polycomb homolog 2 OS=Mus musculus GN=Epc2 PE=2 SV=2	B3KWT7_HUMAN cDNA FLJ43801 fis, clone TESTI4000394, highly similar to Enhancer of polycomb homolog 2 OS=Homo sapiens GN=EPC2 PE=2 SV=1
CGI_10014604	3432	114	262	21.2966	49.0852	1.20466	Up	1.12e-14	2.51e-13	IPR003100; Argonaute/Dicer protein, PAZ IPR003165; Stem cell self-renewal protein Piwi IPR012337; Ribonuclease H-like	GO:0003676; nucleic acid binding; Molecular Function GO:0005515; protein binding; Molecular Function	seali; K02156 aubergine	PIWL2_HUMAN Piwi-like protein 2 OS=Homo sapiens GN=PIWIL2 PE=2 SV=1	B0FLQ9_STRPU Seali OS=Strongylocentrotus purpuratus PE=2 SV=1
CGI_10019506	384	44	102	8.2968	19.1192	1.20439	Up	1.26e-06	1.17e-05	#N/A	#N/A	#N/A	#N/A	#N/A
CGI_10027327	951	32	73	5.91199	13.6154	1.20352	Up	5.54e-05	0.000373368	#N/A	#N/A	#N/A	#N/A	#N/A
CGI_10013496	651	66	152	12.3789	28.5018	1.20317	Up	3.9e-09	5.21e-08	IPR002677; Ribosomal protein L32p	GO:0003735; structural constituent of ribosome; Molecular Function GO:0006412; translation; Biological Process GO:0015934; large ribosomal subunit; Cellular Component	NA	RM32_DROME 39S ribosomal protein L32, mitochondrial OS=Drosophila melanogaster GN=mRpL32 PE=2 SV=1	B4I008_DROSE GM12928 OS=Drosophila sechellia GN=GM12928 PE=4 SV=1
CGI_10020497	684	120	276	22.4673	51.7164	1.20279	Up	2.11e-15	5e-14	#N/A	#N/A	#N/A	#N/A	#N/A
CGI_10019185	429	30	70	5.67909	13.0686	1.20238	Up	5.53e-05	0.000372869	#N/A	#N/A	#N/A	#N/A	#N/A
CGI_10004338	1218	105	242	19.695	45.2627	1.2005	Up	9.86e-14	2.03e-12	IPR007087; Zinc finger, C2H2-type IPR015880; Zinc finger, C2H2-like	GO:0005622; intracellular; Cellular Component GO:0008270; zinc ion binding; Molecular Function	NA	HINFP_BOVIN Histone H4 transcription factor OS=Bos taurus GN=HINFP PE=2 SV=1	C3XZX6_BRAFL Putative uncharacterized protein OS=Branchiostoma floridae GN=BRAFLDRAFT_72482 PE=4 SV=1
CGI_10025621	396	487	1119	91.3388	209.669	1.19881	Up	1.76e-57	1.53e-55	#N/A	#N/A	#N/A	#N/A	#N/A
CGI_10026772	771	158	363	29.655	68.0419	1.19815	Up	9.6e-20	3e-18	#N/A	#N/A	#N/A	#N/A	#N/A
CGI_10024608	1569	91	209	17.0807	39.1357	1.19612	Up	5.51e-12	9.85e-11	#N/A	#N/A	#N/A	#N/A	#N/A
CGI_10009719	1428	168	385	31.4975	72.1651	1.19606	Up	9.37e-21	3.1e-19	IPR000795; Protein synthesis factor, GTP-binding IPR004160; Translation elongation factor EFTu/EF1A, C-terminal IPR004161; Translation elongation factor EFTu/EF1A, domain 2 IPR009000; Translation elongation/initiation factor/Ribosomal, beta-barrel IPR009001; Translation elongation factor EF1A/initiation factor IF2gamma, C-terminal	GO:0003924; GTPase activity; Molecular Function GO:0005525; GTP binding; Molecular Function	similar to GA19322-PA; K02358 elongation factor EF-Tu [EC:3.6.5.3]	EFTU_MOUSE Elongation factor Tu, mitochondrial OS=Mus musculus GN=Tufm PE=1 SV=1	B0WRV9_CULQU Elongation factor Tu OS=Culex quinquefasciatus GN=CpipJ_CPIJ009962 PE=3 SV=1
CGI_10020511	3300	63	144	11.8125	27.0614	1.19592	Up	1.28e-08	1.6e-07	#N/A	#N/A	#N/A	#N/A	#N/A
CGI_10028401	1455	102	233	19.063	43.6699	1.19586	Up	4.46e-13	8.77e-12	#N/A	#N/A	#N/A	#N/A	#N/A
CGI_10003695	831	34	77	6.31466	14.457	1.195	Up	3.91e-05	0.000271042	IPR013641; Chromatin associated protein KTI12	NA	similar to Thioredoxin domain containing 12 (endoplasmic reticulum); K05360 protein-disulfide reductase (glutathione) [EC:1.8.4.2]	KTI12_DANRE Protein KTI12 homolog OS=Danio rerio GN=kti12 PE=2 SV=2	B5X8A8_SALSA KTI12 homolog OS=Salmo salar GN=KTI12 PE=2 SV=1
CGI_10023866	1071	31	70	5.77454	13.2116	1.19402	Up	9.31e-05	0.000595647	#N/A	#N/A	#N/A	#N/A	#N/A
CGI_10024681	1143	152	348	28.5296	65.1668	1.19168	Up	7.09e-19	2.08e-17	#N/A	#N/A	#N/A	#N/A	#N/A
CGI_10013187	957	72	164	13.5123	30.8261	1.18988	Up	1.42e-09	1.99e-08	IPR001578; Peptidase C12, ubiquitin carboxyl-terminal hydrolase 1	GO:0004221; ubiquitin thiolesterase activity; Molecular Function GO:0005622; intracellular; Cellular Component GO:0006511; ubiquitin-dependent protein catabolic process; Biological Process	UCHL5, MGC127682, UCH37; ubiquitin carboxyl-terminal hydrolase L5 (EC:3.4.19.12); K05610 ubiquitin carboxyl-terminal hydrolase L5 [EC:3.4.19.12]	UCHL5_MOUSE Ubiquitin carboxyl-terminal hydrolase isozyme L5 OS=Mus musculus GN=Uchl5 PE=2 SV=2	Q4S6N9_TETNG Chromosome undetermined SCAF14724, whole genome shotgun sequence OS=Tetraodon nigroviridis GN=GSTENG00023192001 PE=4 SV=1
CGI_10010824	888	117	267	21.9489	50.0575	1.18944	Up	9.53e-15	2.14e-13	IPR003323; Ovarian tumour, otubain	NA	hypothetical protein ; K14015 nuclear protein localization protein 4 homolog	OTU6B_DANRE OTU domain-containing protein 6B OS=Danio rerio GN=otud6b PE=2 SV=1	Q4SIY1_TETNG Chromosome 21 SCAF14577, whole genome shotgun sequence. (Fragment) OS=Tetraodon nigroviridis GN=GSTENG00017459001 PE=4 SV=1
CGI_10011158	2706	160	365	29.9884	68.3713	1.18899	Up	1.34e-19	4.15e-18	IPR000033; LDLR class B repeat IPR001881; EGF-like calcium-binding IPR002172; LDLR class A repeat IPR006210; Epidermal growth factor-like	GO:0005509; calcium ion binding; Molecular Function GO:0005515; protein binding; Molecular Function GO:0016020; membrane; Cellular Component	low-density lipoprotein receptor 1-like; K12473 low-density lipoprotein receptor	LRP8_CHICK Low-density lipoprotein receptor-related protein 8 OS=Gallus gallus GN=LRP8 PE=1 SV=1	Q4R1B4_RHYMA Lipophorin receptor OS=Rhyparobia maderae GN=LpR PE=2 SV=1
CGI_10014169	252	159	362	29.7476	67.8028	1.18857	Up	2.21e-19	6.71e-18	#N/A	#N/A	#N/A	#N/A	#N/A
CGI_10015782	759	66	150	12.3459	28.1395	1.18857	Up	7.68e-09	9.93e-08	#N/A	#N/A	#N/A	#N/A	#N/A
CGI_10017635	963	69	156	12.8443	29.2479	1.1872	Up	4.61e-09	6.12e-08	#N/A	#N/A	#N/A	#N/A	#N/A
CGI_10000631	372	1073	2441	201.012	457.515	1.18653	Up	6.53e-121	1.08e-118	IPR014044; CAP domain	NA	NA	GAPR1_HUMAN Golgi-associated plant pathogenesis-related protein 1 OS=Homo sapiens GN=GLIPR2 PE=1 SV=3	C3Z9G7_BRAFL Putative uncharacterized protein OS=Branchiostoma floridae GN=BRAFLDRAFT_124460 PE=4 SV=1
CGI_10013295	2907	55	124	10.2505	23.3269	1.1863	Up	1.92e-07	2.03e-06	IPR004147; ABC-1 IPR011009; Protein kinase-like domain	NA	hypothetical LOC586933; K08869 aarF domain-containing kinase	ADCK3_BOVIN Chaperone activity of bc1 complex-like, mitochondrial OS=Bos taurus GN=CABC1 PE=2 SV=1	Q4RYU3_TETNG Chromosome 16 SCAF14974, whole genome shotgun sequence. (Fragment) OS=Tetraodon nigroviridis GN=GSTENG00026791001 PE=4 SV=1
CGI_10024567	375	43	97	7.99616	18.1542	1.18292	Up	4.15e-06	3.53e-05	#N/A	#N/A	#N/A	#N/A	#N/A
CGI_10010995	402	40	90	7.45911	16.9349	1.18292	Up	9.8e-06	7.73e-05	#N/A	#N/A	#N/A	#N/A	#N/A
CGI_10015284	507	97	219	18.1126	41.0728	1.18119	Up	3.93e-12	7.11e-11	IPR008014; Glycogen synthase kinase-3 binding protein	NA	NA	NA	NA
CGI_10007415	1029	166	377	31.144	70.5702	1.18011	Up	4.95e-20	1.57e-18	IPR013216; Methyltransferase type 11	GO:0008152; metabolic process; Biological Process GO:0008168; methyltransferase activity; Molecular Function	16S rRNA m(2)G 1207 methyltransferase (EC:2.1.1.52); K00564 ribosomal RNA small subunit methyltransferase C [EC:2.1.1.172]	UBIG_PELUB 3-demethylubiquinone-9 3-methyltransferase OS=Pelagibacter ubique GN=ubiG PE=3 SV=1	A5LGH0_CRAGI Putative uncharacterized protein OS=Crassostrea gigas PE=2 SV=1
CGI_10026316	1086	193	438	36.2395	82.1079	1.17996	Up	5.43e-23	1.99e-21	#N/A	#N/A	#N/A	#N/A	#N/A
CGI_10019562	558	81	183	15.1137	34.209	1.17852	Up	2.22e-10	3.42e-09	#N/A	#N/A	#N/A	#N/A	#N/A
CGI_10005346	732	85	192	15.8735	35.9247	1.17835	Up	8.07e-11	1.31e-09	IPR001179; Peptidyl-prolyl cis-trans isomerase, FKBP-type IPR018249; EF-HAND 2	GO:0006457; protein folding; Biological Process	similar to CG9847-PA, isoform A; K09577 FK506-binding protein 14 [EC:5.2.1.8]	FKB14_PONAB FK506-binding protein 14 OS=Pongo abelii GN=FKBP14 PE=2 SV=1	B4LLG4_DROVI GJ22316 OS=Drosophila virilis GN=GJ22316 PE=4 SV=1
CGI_10019744	1089	47	106	8.77678	19.8575	1.17792	Up	1.49e-06	1.37e-05	#N/A	#N/A	#N/A	#N/A	#N/A
CGI_10008401	564	41	92	7.64261	17.2775	1.17676	Up	8.23e-06	6.63e-05	IPR006689; ARF/SAR superfamily	GO:0005525; GTP binding; Molecular Function	hypothetical protein ; K07935 Rab-like protein 5	RABL5_DANRE Rab-like protein 5 OS=Danio rerio GN=rabl5 PE=2 SV=1	A7S8S6_NEMVE Predicted protein OS=Nematostella vectensis GN=v1g167835 PE=4 SV=1
CGI_10016162	2112	283	639	52.9753	119.708	1.17613	Up	1.69e-32	8.31e-31	#N/A	#N/A	#N/A	#N/A	#N/A
CGI_10025580	2586	32	72	5.94262	13.4209	1.17531	Up	7.81e-05	0.000505518	#N/A	#N/A	#N/A	#N/A	#N/A
CGI_10004552	978	55	125	10.3478	23.3397	1.17346	Up	1.37e-07	1.49e-06	IPR007051; Cysteine/histidine-rich domain IPR007052; CS-like domain IPR008978; HSP20-like chaperone IPR017447; CS domain	NA	hypothetical protein; K13458 disease resistance protein	CHRD1_DANRE Cysteine and histidine-rich domain-containing protein 1 OS=Danio rerio GN=chordc1 PE=2 SV=1	C3ZNT0_BRAFL Putative uncharacterized protein OS=Branchiostoma floridae GN=BRAFLDRAFT_125901 PE=4 SV=1
CGI_10022331	1407	52	117	9.72348	21.9157	1.17242	Up	4.49e-07	4.51e-06	#N/A	#N/A	#N/A	#N/A	#N/A
CGI_10003750	1137	55	123	10.2194	23.0109	1.17101	Up	2.68e-07	2.78e-06	#N/A	#N/A	#N/A	#N/A	#N/A
CGI_10021605	570	54	122	10.1925	22.9504	1.17101	Up	2.28e-07	2.39e-06	#N/A	#N/A	#N/A	#N/A	#N/A
CGI_10014683	483	286	643	53.5457	120.497	1.17016	Up	1.97e-32	9.69e-31	IPR006015; Universal stress protein A IPR006016; UspA	GO:0006950; response to stress; Biological Process	NA	Y1388_SYNY3 Uncharacterized protein sll1388 OS=Synechocystis sp. (strain PCC 6803) GN=sll1388 PE=3 SV=1	A7SNQ5_NEMVE Predicted protein OS=Nematostella vectensis GN=v1g237392 PE=4 SV=1
CGI_10010203	1890	33	75	6.247	14.055	1.16984	Up	4.66e-05	0.000317841	IPR006886; DNA-directed RNA polymerase III subunit Rpc5	GO:0003899; DNA-directed RNA polymerase activity; Molecular Function GO:0005634; nucleus; Cellular Component GO:0006350; transcription; Biological Process	hypothetical protein; K14721 DNA-directed RNA polymerase III subunit RPC5	RPC5_MOUSE DNA-directed RNA polymerase III subunit RPC5 OS=Mus musculus GN=Polr3e PE=1 SV=2	C3Y929_BRAFL Putative uncharacterized protein OS=Branchiostoma floridae GN=BRAFLDRAFT_118680 PE=4 SV=1
CGI_10027107	1122	410	922	76.8348	172.867	1.16983	Up	8.55e-46	5.96e-44	#N/A	#N/A	#N/A	#N/A	#N/A
CGI_10000898	327	80	179	14.9011	33.4737	1.16761	Up	5.1e-10	7.51e-09	IPR000868; Isochorismatase-like	GO:0003824; catalytic activity; Molecular Function GO:0008152; metabolic process; Biological Process	NA	ISOC2_XENLA Isochorismatase domain-containing protein 2, mitochondrial OS=Xenopus laevis GN=isoc2 PE=2 SV=1	C3Z4S4_BRAFL Putative uncharacterized protein OS=Branchiostoma floridae GN=BRAFLDRAFT_264316 PE=4 SV=1
CGI_10006122	651	221	497	41.4548	93.0921	1.16712	Up	1.9e-25	7.59e-24	IPR016024; Armadillo-type fold IPR019280; COP9 signalosome, subunit CSN8	GO:0005488; binding; Molecular Function	NA	EIF3K_XENTR Eukaryotic translation initiation factor 3 subunit K OS=Xenopus tropicalis GN=eif3k PE=2 SV=1	B6VFL4_BOMOR Eukaryotic translation initiation factor 3 subunit 12 OS=Bombina orientalis PE=2 SV=1
CGI_10020391	3441	51	113	9.47671	21.2586	1.16559	Up	1.04e-06	9.79e-06	#N/A	#N/A	#N/A	#N/A	#N/A
CGI_10026185	531	51	114	9.52933	21.3679	1.165	Up	7.45e-07	7.19e-06	#N/A	#N/A	#N/A	#N/A	#N/A
CGI_10019536	4866	44	98	8.20352	18.3798	1.16381	Up	4.89e-06	4.11e-05	#N/A	#N/A	#N/A	#N/A	#N/A
CGI_10018686	2037	65	145	12.1444	27.1954	1.16307	Up	2.48e-08	2.97e-07	#N/A	#N/A	#N/A	#N/A	#N/A
CGI_10007772	597	119	266	22.2883	49.8619	1.16165	Up	3.57e-14	7.66e-13	IPR008501; Tho complex subunit 7/Mft1p	NA	thoc7, im:7153996, wu:fa20e08, wu:fj35e07, zgc:92711; THO complex 7; K13176 THO complex subunit 7	THOC7_DANRE THO complex subunit 7 homolog OS=Danio rerio GN=thoc7 PE=2 SV=1	C1JC88_HYPNO THO complex subunit 7-like protein (Fragment) OS=Hypophthalmichthys nobilis PE=2 SV=1
CGI_10006130	957	38	84	7.04991	15.7618	1.16075	Up	2.72e-05	0.000196553	IPR006020; Phosphotyrosine interaction domain	GO:0005515; protein binding; Molecular Function	NA	NA	B7QMS0_IXOSC Low density lipoprotein receptor adapter protein, putative (Fragment) OS=Ixodes scapularis GN=IscW_ISCW015367 PE=4 SV=1
CGI_10027769	3414	62	137	11.5279	25.7668	1.16039	Up	8.03e-08	8.98e-07	#N/A	#N/A	#N/A	#N/A	#N/A
CGI_10021401	417	36	80	6.74137	15.0453	1.1582	Up	3.87e-05	0.000268424	#N/A	#N/A	#N/A	#N/A	#N/A
CGI_10007077	1125	57	127	10.6616	23.731	1.15435	Up	1.9e-07	2.01e-06	NA	NA	GL26577 gene product from transcript GL26577-RA; K12182 hepatocyte growth factor-regulated tyrosine kinase substrate	CCD49_MOUSE Coiled-coil domain-containing protein 49 OS=Mus musculus GN=Ccdc49 PE=2 SV=2	Q7Q877_ANOGA AGAP008760-PA OS=Anopheles gambiae GN=AGAP008760 PE=4 SV=4
CGI_10027850	570	70	156	13.1516	29.2734	1.15435	Up	7.56e-09	9.8e-08	#N/A	#N/A	#N/A	#N/A	#N/A
CGI_10018940	789	53	118	9.9762	22.1632	1.1516	Up	5.28e-07	5.23e-06	#N/A	#N/A	#N/A	#N/A	#N/A
CGI_10011771	6936	38	84	7.10624	15.7813	1.15106	Up	2.72e-05	0.000196497	IPR002999; Tudor domain IPR008191; Maternal tudor protein IPR018351; Tudor subgroup	GO:0003676; nucleic acid binding; Molecular Function	hypothetical protein; K08286 protein-serine/threonine kinase [EC:2.7.11.-]	TDRD1_ORYLA Tudor domain-containing protein 1 OS=Oryzias latipes GN=tdrd1 PE=2 SV=1	A7SJJ0_NEMVE Predicted protein OS=Nematostella vectensis GN=v1g245679 PE=4 SV=1
CGI_10020744	864	30	67	5.63966	12.5144	1.14991	Up	0.000156158	0.000945905	#N/A	#N/A	#N/A	#N/A	#N/A
CGI_10023794	507	51	114	9.61077	21.3263	1.14991	Up	7.45e-07	7.19e-06	#N/A	#N/A	#N/A	#N/A	#N/A
CGI_10028649	1380	51	113	9.50631	21.087	1.1494	Up	1.04e-06	9.78e-06	#N/A	#N/A	#N/A	#N/A	#N/A
CGI_10015026	3687	60	133	11.2843	25.0174	1.14862	Up	1.13e-07	1.25e-06	IPR003104; Actin-binding FH2/DRF autoregulatory IPR003124; Actin-binding WH2 IPR010472; Diaphanous FH3 IPR010473; Diaphanous GTPase-binding IPR014768; GTPase-binding/formin homology 3 IPR015425; Actin-binding FH2 IPR016024; Armadillo-type fold	GO:0003779; actin binding; Molecular Function GO:0005488; binding; Molecular Function GO:0005515; protein binding; Molecular Function GO:0016043; cellular component organization; Biological Process GO:0017048; Rho GTPase binding; Molecular Function GO:0030036; actin cytoskeleton organization; Biological Process	DIAPH3; diaphanous homolog 3 (Drosophila); K05745 diaphanous 3	INF2_XENLA Inverted formin-2 OS=Xenopus laevis GN=inf2 PE=2 SV=1	B0WJ07_CULQU Formin 3 OS=Culex quinquefasciatus GN=CpipJ_CPIJ007323 PE=4 SV=1
CGI_10006633	861	31	69	5.87697	13.0231	1.14793	Up	0.000130822	0.000805296	IPR005645; Serine hydrolase	NA	hypothetical protein; K00287 dihydrofolate reductase [EC:1.5.1.3]	OVCA2_DANRE Ovarian cancer-associated gene 2 protein homolog OS=Danio rerio GN=ovca2 PE=2 SV=1	C3ZMR1_BRAFL Putative uncharacterized protein (Fragment) OS=Branchiostoma floridae GN=BRAFLDRAFT_126058 PE=4 SV=1
CGI_10019069	2031	80	178	15.0408	33.3224	1.14761	Up	7.09e-10	1.03e-08	#N/A	#N/A	#N/A	#N/A	#N/A
CGI_10017031	465	60	133	11.2849	24.9749	1.14609	Up	1.13e-07	1.25e-06	#N/A	#N/A	#N/A	#N/A	#N/A
CGI_10017658	1833	143	316	26.7875	59.2061	1.14419	Up	3.22e-16	8.09e-15	#N/A	#N/A	#N/A	#N/A	#N/A
CGI_10025667	750	403	890	75.4638	166.769	1.144	Up	9.36e-43	5.92e-41	#N/A	#N/A	#N/A	#N/A	#N/A
CGI_10024529	3501	43	94	7.97604	17.6152	1.14308	Up	1.13e-05	8.82e-05	#N/A	#N/A	#N/A	#N/A	#N/A
CGI_10008531	1278	117	257	21.8498	48.2558	1.14308	Up	2.55e-13	5.09e-12	IPR000277; Cys/Met metabolism, pyridoxal phosphate-dependent enzyme IPR015424; Pyridoxal phosphate-dependent transferase, major domain	GO:0006520; cellular amino acid metabolic process; Biological Process GO:0030170; pyridoxal phosphate binding; Molecular Function	hypothetical protein; K01758 cystathionine gamma-lyase [EC:4.4.1.1]	CGL_MACFA Cystathionine gamma-lyase OS=Macaca fascicularis GN=CTH PE=2 SV=1	C3YTG3_BRAFL Putative uncharacterized protein OS=Branchiostoma floridae GN=BRAFLDRAFT_119287 PE=4 SV=1
CGI_10006892	2055	30	67	5.65422	12.4718	1.14126	Up	0.000156158	0.000945676	IPR003598; Immunoglobulin subtype 2 IPR003599; Immunoglobulin subtype IPR007110; Immunoglobulin-like IPR013098; Immunoglobulin I-set	GO:0005515; protein binding; Molecular Function	NTM, CEPU, CEPU-SE, HNT; neurotrimin; K06774 neurotrimin	CEPU1_CHICK Protein CEPU-1 OS=Gallus gallus PE=1 SV=1	Q178V7_AEDAE Putative uncharacterized protein OS=Aedes aegypti GN=AAEL005765 PE=4 SV=1
CGI_10009434	1701	67	148	12.5601	27.7018	1.14113	Up	2.44e-08	2.94e-07	IPR003788; Protein of unknown function DUF185 IPR016024; Armadillo-type fold	GO:0005488; binding; Molecular Function	hypothetical protein; K00231 protoporphyrinogen oxidase [EC:1.3.3.4]	MIDA_DANRE Protein midA homolog, mitochondrial OS=Danio rerio GN=zgc:153989 PE=2 SV=1	B8JLT5_DANRE Novel protein (Zgc:153989) OS=Danio rerio GN=CH1073-412H12.2 PE=4 SV=1
CGI_10011889	1383	38	83	7.04651	15.5397	1.14097	Up	3.79e-05	0.000264281	NA	NA	NA	NA	A7SLY0_NEMVE Predicted protein OS=Nematostella vectensis GN=v1g246103 PE=4 SV=1
CGI_10003746	426	49	109	9.23853	20.3677	1.14055	Up	1.47e-06	1.35e-05	NA	NA	NA	MIO_HUMAN WD repeat-containing protein mio OS=Homo sapiens GN=MIOS PE=1 SV=2	C3YUN5_BRAFL Putative uncharacterized protein OS=Branchiostoma floridae GN=BRAFLDRAFT_212359 PE=4 SV=1
CGI_10017456	648	51	112	9.54403	21.0118	1.13853	Up	1.45e-06	1.33e-05	#N/A	#N/A	#N/A	#N/A	#N/A
CGI_10001199	387	178	392	33.4142	73.4694	1.13668	Up	1.25e-19	3.86e-18	IPR006110; RNA polymerase, subunit omega/K/RPABC2	GO:0003677; DNA binding; Molecular Function GO:0003899; DNA-directed RNA polymerase activity; Molecular Function GO:0006351; transcription, DNA-dependent; Biological Process	similar to RNA Polymerase II subunit 14.4 kD; K03014 DNA-directed RNA polymerases I, II, and III subunit RPABC2	RPAB2_PONAB DNA-directed RNA polymerases I, II, and III subunit RPABC2 OS=Pongo abelii GN=POLR2F PE=2 SV=1	B9ENN4_SALSA DNA-directed RNA polymerases I, II, and III subunit RPABC2 OS=Salmo salar GN=RPAB2 PE=2 SV=1
CGI_10009177	2121	139	305	25.9776	57.0827	1.13578	Up	1.67e-15	3.98e-14	IPR008814; Ribophorin II	GO:0004579; dolichyl-diphosphooligosaccharide-protein glycotransferase activity; Molecular Function GO:0005789; endoplasmic reticulum membrane; Cellular Component GO:0008250; oligosaccharyltransferase complex; Cellular Component GO:0018279; protein N-linked glycosylation via asparagine; Biological Process	hypothetical protein; K12667 oligosaccharyltransferase complex subunit delta (ribophorin II)	RPN2_PONAB Dolichyl-diphosphooligosaccharide--protein glycosyltransferase subunit 2 OS=Pongo abelii GN=RPN2 PE=2 SV=1	C3Z271_BRAFL Putative uncharacterized protein OS=Branchiostoma floridae GN=BRAFLDRAFT_121312 PE=4 SV=1
CGI_10004302	333	72	158	13.507	29.6637	1.13499	Up	1.03e-08	1.31e-07	IPR013924; Ribonuclease H2, subunit C	NA	hypothetical protein ; K10745 ribonuclease H2 subunit C	NA	A7T538_NEMVE Predicted protein OS=Nematostella vectensis GN=v1g195792 PE=4 SV=1
CGI_10017483	312	240	527	45.0505	98.8315	1.13343	Up	1.04e-25	4.2e-24	#N/A	#N/A	#N/A	#N/A	#N/A
CGI_10010479	285	88	192	16.4395	36.0648	1.13343	Up	3.46e-10	5.19e-09	IPR020339; Uncharacterised protein family C20orf85	NA	NA	CT085_MOUSE Uncharacterized protein C20orf85 homolog OS=Mus musculus PE=2 SV=1	C3ZBB0_BRAFL Putative uncharacterized protein OS=Branchiostoma floridae GN=BRAFLDRAFT_68422 PE=4 SV=1
CGI_10004307	1332	67	147	12.5221	27.459	1.1328	Up	3.39e-08	3.98e-07	IPR001313; Pumilio RNA-binding repeat IPR012959; CPL IPR016024; Armadillo-type fold	GO:0003723; RNA binding; Molecular Function GO:0005488; binding; Molecular Function	hypothetical protein ; K14844 pumilio homology domain family member 6	K0020_RAT Pumilio domain-containing protein KIAA0020 homolog OS=Rattus norvegicus PE=2 SV=1	A7S171_NEMVE Predicted protein OS=Nematostella vectensis GN=v1g184407 PE=4 SV=1
CGI_10005314	1488	36	79	6.80117	14.8917	1.13065	Up	5.4e-05	0.000365111	IPR011607; Methylglyoxal synthase-like domain IPR013982; AICARFT/IMPCHase bienzyme, transformylase domain IPR016193; Cytidine deaminase-like	GO:0003824; catalytic activity; Molecular Function GO:0006188; IMP biosynthetic process; Biological Process	similar to CG11089-PA; K00602 phosphoribosylaminoimidazolecarboxamide formyltransferase / IMP cyclohydrolase [EC:2.1.2.3 3.5.4.10]	PUR9_CHICK Bifunctional purine biosynthesis protein PURH OS=Gallus gallus GN=ATIC PE=1 SV=1	B4KBR8_DROMO GI24428 OS=Drosophila mojavensis GN=GI24428 PE=4 SV=1
CGI_10011377	990	57	124	10.601	23.1916	1.12941	Up	5.09e-07	5.05e-06	IPR002198; Short-chain dehydrogenase/reductase SDR IPR002347; Glucose/ribitol dehydrogenase	GO:0008152; metabolic process; Biological Process GO:0016491; oxidoreductase activity; Molecular Function GO:0055114; oxidation-reduction process; Biological Process	RDH10; retinol dehydrogenase 10 (all-trans); K11151 retinol dehydrogenase 10 [EC:1.1.1.-]	RDHE2_HUMAN Epidermal retinal dehydrogenase 2 OS=Homo sapiens GN=SDR16C5 PE=2 SV=2	A8E7S3_DANRE Novel protein (Zgc:76925) OS=Danio rerio GN=DKEY-72L21.4 PE=3 SV=1
CGI_10004611	1749	48	105	9.00083	19.691	1.12941	Up	3.39e-06	2.93e-05	NA	NA	NA	HAUS3_XENLA HAUS augmin-like complex subunit 3 OS=Xenopus laevis GN=haus3 PE=2 SV=1	C3YII9_BRAFL Putative uncharacterized protein OS=Branchiostoma floridae GN=BRAFLDRAFT_131250 PE=4 SV=1
CGI_10023385	1014	43	95	8.13219	17.7719	1.12788	Up	8.12e-06	6.56e-05	#N/A	#N/A	#N/A	#N/A	#N/A
CGI_10023336	591	125	274	23.4659	51.2716	1.12759	Up	4.73e-14	1e-12	#N/A	#N/A	#N/A	#N/A	#N/A
CGI_10023329	576	594	1297	111.275	243.103	1.12744	Up	3.87e-60	3.5e-58	#N/A	#N/A	#N/A	#N/A	#N/A
CGI_10009034	813	37	81	6.9155	15.1055	1.12717	Up	4.53e-05	0.000309696	IPR005123; Oxoglutarate/iron-dependent oxygenase	GO:0016491; oxidoreductase activity; Molecular Function	ALKBH4, MGC140820; alkB, alkylation repair homolog 4 (E. coli); K10766 alkylated DNA repair protein alkB homolog 4	ALKB4_HUMAN Alkylated DNA repair protein alkB homolog 4 OS=Homo sapiens GN=ALKBH4 PE=1 SV=1	Q148D0_BOVIN AlkB, alkylation repair homolog 4 (E. coli) OS=Bos taurus GN=ALKBH4 PE=2 SV=1
CGI_10017583	1668	512	1118	95.9522	209.513	1.12665	Up	4.35e-52	3.39e-50	#N/A	#N/A	#N/A	#N/A	#N/A
CGI_10002375	2295	373	813	69.8194	152.39	1.12607	Up	3.29e-38	1.89e-36	IPR002423; Chaperonin Cpn60/TCP-1 IPR017998; Chaperone, tailless complex polypeptide 1	GO:0005524; ATP binding; Molecular Function GO:0044267; cellular protein metabolic process; Biological Process	chaperonin containing TCP1, subunit 8 (theta); K09500 T-complex protein 1 subunit theta	TCPQ_CHICK T-complex protein 1 subunit theta OS=Gallus gallus GN=CCT8 PE=1 SV=3	B6RB18_HALDI Chaperonin containing tcp1 OS=Haliotis discus discus PE=2 SV=1
CGI_10009638	6156	41	89	7.61087	16.6099	1.12591	Up	2.23e-05	0.000164869	IPR001214; SET domain IPR007087; Zinc finger, C2H2-type IPR007110; Immunoglobulin-like IPR013868; Nuclear envelope, Cut8 IPR015880; Zinc finger, C2H2-like	GO:0005515; protein binding; Molecular Function GO:0005622; intracellular; Cellular Component GO:0008270; zinc ion binding; Molecular Function	PRDM9; PR domain containing 9; K09228 KRAB domain-containing zinc finger protein	PRD10_XENTR PR domain zinc finger protein 10 OS=Xenopus tropicalis GN=prdm10 PE=2 SV=1	C3Y0U3_BRAFL Putative uncharacterized protein OS=Branchiostoma floridae GN=BRAFLDRAFT_125682 PE=4 SV=1
CGI_10012293	1008	47	102	8.73837	19.0695	1.12583	Up	5.6e-06	4.66e-05	IPR006035; Ureohydrolase	GO:0016813; hydrolase activity, acting on carbon-nitrogen (but not peptide) bonds, in linear amidines; Molecular Function GO:0046872; metal ion binding; Molecular Function	similar to putative agmatinase; K01480 agmatinase [EC:3.5.3.11]	SPEB_CHICK Agmatinase, mitochondrial OS=Gallus gallus GN=AGMAT PE=2 SV=1	Q1QAH6_PSYCK Agmatinase OS=Psychrobacter cryohalolentis (strain K5) GN=Pcryo_1550 PE=3 SV=1
CGI_10005462	777	64	140	12.0599	26.285	1.12403	Up	7.88e-08	8.83e-07	IPR001104; 3-oxo-5-alpha-steroid 4-dehydrogenase, C-terminal IPR010721; Protein of unknown function DUF1295	GO:0005737; cytoplasm; Cellular Component GO:0006629; lipid metabolic process; Biological Process GO:0016021; integral to membrane; Cellular Component GO:0016627; oxidoreductase activity, acting on the CH-CH group of donors; Molecular Function	yfhH; hypothetical protein; K12343 3-oxo-5-alpha-steroid 4-dehydrogenase 1 [EC:1.3.99.5]	NA	Q3B743_DANRE Wu:fc47e12 protein (Fragment) OS=Danio rerio GN=si:ch211-210c8.6 PE=2 SV=1
CGI_10020262	639	183	399	34.3145	74.786	1.12395	Up	1.4e-19	4.31e-18	#N/A	#N/A	#N/A	#N/A	#N/A
CGI_10008153	1503	57	125	10.7234	23.358	1.12315	Up	3.67e-07	3.74e-06	IPR007064; NMD3	NA	NMD protein affecting ribosome stability and mRNA decay, putative; K07562 nonsense-mediated mRNA decay protein 3	NMD3_HUMAN 60S ribosomal export protein NMD3 OS=Homo sapiens GN=NMD3 PE=1 SV=1	B7QLL0_IXOSC NMD protein affecting ribosome stability and mRNA decay, putative OS=Ixodes scapularis GN=IscW_ISCW014702 PE=4 SV=1
CGI_10010077	666	78	170	14.6326	31.8685	1.12294	Up	3.68e-09	4.93e-08	IPR006917; SOUL haem-binding protein IPR011256; Regulatory factor, effector, bacterial	NA	NA	NA	C3Y7T4_BRAFL Putative uncharacterized protein OS=Branchiostoma floridae GN=BRAFLDRAFT_261932 PE=4 SV=1
CGI_10007186	1143	493	1074	92.4753	201.223	1.12165	Up	7.12e-50	5.37e-48	IPR001283; Allergen V5/Tpx-1-related IPR014044; CAP domain	GO:0005576; extracellular region; Cellular Component	STS14 protein precursor, putative; K13449 pathogenesis-related protein 1	GAPR1_HUMAN Golgi-associated plant pathogenesis-related protein 1 OS=Homo sapiens GN=GLIPR2 PE=1 SV=3	Q5DFA7_SCHJA SJCHGC09417 protein OS=Schistosoma japonicum PE=2 SV=1
CGI_10018827	864	105	229	19.7388	42.9506	1.12164	Up	7.15e-12	1.26e-10	#N/A	#N/A	#N/A	#N/A	#N/A
CGI_10009524	3774	92	201	17.2811	37.5984	1.12148	Up	1.26e-10	2.01e-09	IPR003395; RecF/RecN/SMC IPR009053; Prefoldin IPR010935; SMCs flexible hinge	GO:0005515; protein binding; Molecular Function GO:0005524; ATP binding; Molecular Function GO:0005694; chromosome; Cellular Component GO:0051276; chromosome organization; Biological Process	hypothetical protein ; K06675 structural maintenance of chromosome 4	SMC4_XENLA Structural maintenance of chromosomes protein 4 OS=Xenopus laevis GN=smc4 PE=1 SV=1	A7S6N1_NEMVE Predicted protein OS=Nematostella vectensis GN=v1g106520 PE=4 SV=1
CGI_10023927	1239	44	97	8.31925	18.0999	1.12146	Up	6.82e-06	5.58e-05	#N/A	#N/A	#N/A	#N/A	#N/A
CGI_10027225	2112	44	96	8.25243	17.9499	1.12109	Up	9.48e-06	7.5e-05	#N/A	#N/A	#N/A	#N/A	#N/A
CGI_10024167	591	32	70	6.02503	13.1002	1.12055	Up	0.000153234	0.000930667	#N/A	#N/A	#N/A	#N/A	#N/A
CGI_10027722	1281	48	103	8.92429	19.3821	1.11892	Up	6.49e-06	5.33e-05	#N/A	#N/A	#N/A	#N/A	#N/A
CGI_10014272	3450	36	78	6.7359	14.6255	1.11854	Up	7.52e-05	0.000488638	NA	NA	NA	RSBNL_XENTR Round spermatid basic protein 1-like OS=Xenopus tropicalis GN=rsbn1l PE=2 SV=1	B4P9Z1_DROYA GE12702 OS=Drosophila yakuba GN=GE12702 PE=4 SV=1
CGI_10003363	585	36	78	6.72754	14.6037	1.11818	Up	7.52e-05	0.000488892	IPR001041; Ferredoxin	GO:0009055; electron carrier activity; Molecular Function GO:0051536; iron-sulfur cluster binding; Molecular Function	DNA polymerase III subunit delta' (EC:2.7.7.7); K04755 ferredoxin, 2Fe-2S	ADX_CHICK Adrenodoxin, mitochondrial (Fragment) OS=Gallus gallus GN=FDX1 PE=1 SV=1	B3M912_DROAN GF25062 OS=Drosophila ananassae GN=GF25062 PE=4 SV=1
CGI_10002040	900	48	104	8.95404	19.4297	1.11766	Up	4.7e-06	3.96e-05	IPR001045; Spermine synthase	GO:0003824; catalytic activity; Molecular Function	srm, MGC63600, id:ibd1177, wu:fa18b03, zgc:63600; spermidine synthase (EC:2.5.1.16); K00797 spermidine synthase [EC:2.5.1.16]	SPEE_MOUSE Spermidine synthase OS=Mus musculus GN=Srm PE=2 SV=1	Q7SY20_DANRE Zgc:63600 OS=Danio rerio GN=zgc:63600 PE=2 SV=1
CGI_10002799	330	130	283	24.4201	52.9902	1.11766	Up	2.78e-14	6.05e-13	NA	NA	CG4546 gene product from transcript CG4546-RA (EC:2.7.3.3); K00934 arginine kinase [EC:2.7.3.3]	MYCBP_HUMAN C-Myc-binding protein OS=Homo sapiens GN=MYCBP PE=1 SV=3	C3YH74_BRAFL Putative uncharacterized protein OS=Branchiostoma floridae GN=BRAFLDRAFT_115113 PE=4 SV=1
CGI_10011081	1677	109	235	20.3391	44.0976	1.11645	Up	6.83e-12	1.21e-10	IPR001844; Chaperonin Cpn60 IPR002423; Chaperonin Cpn60/TCP-1	GO:0005524; ATP binding; Molecular Function GO:0005737; cytoplasm; Cellular Component GO:0042026; protein refolding; Biological Process GO:0044267; cellular protein metabolic process; Biological Process	GK16370 gene product from transcript GK16370-RA; K04077 chaperonin GroEL	CH60_DROME 60 kDa heat shock protein, mitochondrial OS=Drosophila melanogaster GN=Hsp60 PE=1 SV=3	B8Y4I8_BIOGL Heat shock protein 60 OS=Biomphalaria glabrata GN=HSP60 PE=2 SV=1
CGI_10007133	873	81	176	15.2418	33.0276	1.11564	Up	2.19e-09	3.02e-08	IPR000073; Alpha/beta hydrolase fold-1 IPR000639; Epoxide hydrolase-like	GO:0003824; catalytic activity; Molecular Function	abhd11, Wbscr21l, wbscr21; abhydrolase domain containing 11; K13703 abhydrolase domain-containing protein 11	ABHDB_DANRE Abhydrolase domain-containing protein 11 OS=Danio rerio GN=abhd11 PE=2 SV=1	C3Z474_BRAFL Putative uncharacterized protein OS=Branchiostoma floridae GN=BRAFLDRAFT_78429 PE=4 SV=1
CGI_10021819	1332	107	233	20.1199	43.5936	1.1155	Up	5.08e-12	9.11e-11	#N/A	#N/A	#N/A	#N/A	#N/A
CGI_10006337	603	41	90	7.7699	16.8242	1.11457	Up	1.61e-05	0.000121081	IPR002501; Pseudouridine synthase II IPR020103; Pseudouridine synthase, catalytic domain	GO:0001522; pseudouridine synthesis; Biological Process GO:0003723; RNA binding; Molecular Function GO:0006396; RNA processing; Biological Process GO:0009451; RNA modification; Biological Process GO:0009982; pseudouridine synthase activity; Molecular Function	trub2; TruB pseudouridine (psi) synthase homolog 2; K03177 tRNA pseudouridine synthase B [EC:5.4.99.12]	TRUB2_XENTR Probable tRNA pseudouridine synthase 2 OS=Xenopus tropicalis GN=trub2 PE=2 SV=1	Q4RXE8_TETNG Chromosome 11 SCAF14979, whole genome shotgun sequence. (Fragment) OS=Tetraodon nigroviridis GN=GSTENG00027442001 PE=4 SV=1
[truncated: 1,062 more rows]
