# Supplementary material for: A Preliminary Study on the Pattern, the Physiological Bases and the Molecular Mechanism of the Adductor Muscle Scar Pigmentation in Pacific Oyster Crassostrea gigas
Source: Front Physiol. 2017 Sep 12;8:699. doi: 10.3389/fphys.2017.00699 (PMC5600958; doi:10.3389/fphys.2017.00699)
Supplement: Supplementary file 3 [file Table3.XLSX]

## Sheet: Table S3-The differentially exp
Table S3. The differentially expressed genes in black VS white mantle.
geneID	geneLength	white_Man-Expression	black_Man-Expression	white_Man-RPKM	black_Man-RPKM	log2 Ratio(black_Man/white_Man)	Up-Down-Regulation(black_Man/white_Man)	P-value	FDR	ipr	GO	kegg	swissprot	trembl	kog
CGI_10021191	219	0	220	0	41.2792	15.3331	Up	5.93e-67	1.44e-64	#N/A	#N/A	#N/A	#N/A	#N/A	#N/A
CGI_10018411	321	0	165	0	30.9325	14.9168	Up	2.14e-50	3.93e-48	#N/A	#N/A	#N/A	#N/A	#N/A	#N/A
CGI_10009675	237	0	57	0	10.6303	13.3759	Up	6.94e-18	4.81e-16	#N/A	#N/A	#N/A	#N/A	#N/A	#N/A
CGI_10026122	702	0	53	0	9.92217	13.2764	Up	1.11e-16	7.16e-15	#N/A	#N/A	#N/A	#N/A	#N/A	#N/A
CGI_10007842	405	0	49	0	9.1481	13.1593	Up	1.78e-15	1.07e-13	#N/A	#N/A	#N/A	#N/A	#N/A	#N/A
CGI_10022917	264	0	48	0	8.98177	13.1328	Up	3.55e-15	2.08e-13	#N/A	#N/A	#N/A	#N/A	#N/A	#N/A
CGI_10009386	552	0	34	0	6.44344	12.6536	Up	5.82e-11	2.31e-09	NA	NA	NA	HS12B_MOUSE Heat shock 70 kDa protein 12B OS=Mus musculus GN=Hspa12b PE=1 SV=1	B7QFU1_IXOSC Heat shock protein HSP70-12A, putative (Fragment) OS=Ixodes scapularis GN=IscW_ISCW012626 PE=4 SV=1	--
CGI_10025074	321	0	32	0	6.00184	12.5512	Up	2.33e-10	8.64e-09	#N/A	#N/A	#N/A	#N/A	#N/A	#N/A
CGI_10007900	333	0	31	0	5.78555	12.4982	Up	4.66e-10	1.66e-08	IPR021655; Protein metal binding site, Cu-binding, MopE	NA	NA	NA	NA	NA
CGI_10016480	1203	0	30	0	5.54361	12.4366	Up	9.31e-10	3.23e-08	#N/A	#N/A	#N/A	#N/A	#N/A	#N/A
CGI_10028146	348	0	30	0	5.53618	12.4347	Up	9.31e-10	3.22e-08	#N/A	#N/A	#N/A	#N/A	#N/A	#N/A
CGI_10007420	315	0	28	0	5.17521	12.3374	Up	3.73e-09	1.21e-07	#N/A	#N/A	#N/A	#N/A	#N/A	#N/A
CGI_10019342	234	0	27	0	5.06664	12.3068	Up	7.45e-09	2.32e-07	#N/A	#N/A	#N/A	#N/A	#N/A	#N/A
CGI_10022904	294	0	27	0	5.04079	12.2994	Up	7.45e-09	2.32e-07	#N/A	#N/A	#N/A	#N/A	#N/A	#N/A
CGI_10006648	420	0	26	0	4.93997	12.2703	Up	1.49e-08	4.45e-07	#N/A	#N/A	#N/A	#N/A	#N/A	#N/A
CGI_10007569	180	0	26	0	4.93997	12.2703	Up	1.49e-08	4.44e-07	#N/A	#N/A	#N/A	#N/A	#N/A	#N/A
CGI_10016831	276	0	26	0	4.83258	12.2386	Up	1.49e-08	4.45e-07	#N/A	#N/A	#N/A	#N/A	#N/A	#N/A
CGI_10010893	267	0	24	0	4.44043	12.1165	Up	5.96e-08	1.63e-06	#N/A	#N/A	#N/A	#N/A	#N/A	#N/A
CGI_10021504	402	0	24	0	4.42386	12.1111	Up	5.96e-08	1.64e-06	#N/A	#N/A	#N/A	#N/A	#N/A	#N/A
CGI_10001617	513	0	23	0	4.33331	12.0813	Up	1.19e-07	3.08e-06	IPR000315; Zinc finger, B-box	GO:0005622; intracellular; Cellular Component GO:0008270; zinc ion binding; Molecular Function	hypothetical LOC580275; K08883 tripartite motif-containing protein 33 [EC:6.3.2.19]	NA	C3Y6Y0_BRAFL Putative uncharacterized protein OS=Branchiostoma floridae GN=BRAFLDRAFT_91442 PE=4 SV=1	--
CGI_10018719	834	0	23	0	4.26473	12.0582	Up	1.19e-07	3.08e-06	#N/A	#N/A	#N/A	#N/A	#N/A	#N/A
CGI_10001427	624	0	22	0	4.03748	11.9792	Up	2.38e-07	5.89e-06	IPR007110; Immunoglobulin-like IPR013098; Immunoglobulin I-set	GO:0005515; protein binding; Molecular Function	NA	NA	C3YN06_BRAFL Putative uncharacterized protein OS=Branchiostoma floridae GN=BRAFLDRAFT_94327 PE=4 SV=1	NA
CGI_10004001	558	0	21	0	3.98385	11.9599	Up	4.77e-07	1.12e-05	#N/A	#N/A	#N/A	#N/A	#N/A	#N/A
CGI_10014692	1209	0	21	0	3.92256	11.9376	Up	4.77e-07	1.12e-05	NA	NA	hypothetical protein; K03989 complement component 4	CAS4_EPHMU Short-chain collagen C4 (Fragment) OS=Ephydatia muelleri PE=2 SV=1	C3ZM52_BRAFL Putative uncharacterized protein OS=Branchiostoma floridae GN=BRAFLDRAFT_76550 PE=4 SV=1	NA
CGI_10002343	873	0	20	0	3.73469	11.8668	Up	9.54e-07	2.13e-05	#N/A	#N/A	#N/A	#N/A	#N/A	#N/A
CGI_10001196	159	0	20	0	3.72828	11.8643	Up	9.54e-07	2.13e-05	#N/A	#N/A	#N/A	#N/A	#N/A	#N/A
CGI_10002918	681	0	20	0	3.69954	11.8531	Up	9.54e-07	2.13e-05	#N/A	#N/A	#N/A	#N/A	#N/A	#N/A
CGI_10005282	540	0	19	0	3.56776	11.8008	Up	1.91e-06	4.06e-05	#N/A	#N/A	#N/A	#N/A	#N/A	#N/A
CGI_10024022	309	0	18	0	3.35726	11.7131	Up	3.81e-06	7.6e-05	#N/A	#N/A	#N/A	#N/A	#N/A	#N/A
CGI_10018915	663	0	18	0	3.35292	11.7112	Up	3.81e-06	7.61e-05	#N/A	#N/A	#N/A	#N/A	#N/A	#N/A
CGI_10006901	279	0	17	0	3.18708	11.638	Up	7.63e-06	0.000142286	#N/A	#N/A	#N/A	#N/A	#N/A	#N/A
CGI_10009713	423	0	17	0	3.15317	11.6226	Up	7.63e-06	0.000141968	IPR007110; Immunoglobulin-like	GO:0005515; protein binding; Molecular Function	NA	NA	NA	NA
CGI_10025440	333	0	17	0	3.1153	11.6052	Up	7.63e-06	0.000142074	#N/A	#N/A	#N/A	#N/A	#N/A	#N/A
CGI_10012651	192	0	16	0	3.08748	11.5922	Up	1.53e-05	0.000264797	#N/A	#N/A	#N/A	#N/A	#N/A	#N/A
CGI_10012923	489	0	16	0	3.03066	11.5654	Up	1.53e-05	0.000264981	#N/A	#N/A	#N/A	#N/A	#N/A	#N/A
CGI_10020164	294	0	16	0	3.02447	11.5625	Up	1.53e-05	0.000263697	#N/A	#N/A	#N/A	#N/A	#N/A	#N/A
CGI_10021319	405	0	16	0	2.92739	11.5154	Up	1.53e-05	0.00026388	#N/A	#N/A	#N/A	#N/A	#N/A	#N/A
CGI_10010248	618	0	15	0	2.87765	11.4907	Up	3.05e-05	0.00049712	IPR001304; C-type lectin IPR016187; C-type lectin fold	GO:0005488; binding; Molecular Function	phospholipase A2 receptor 1, 180kDa; K06560 mannose receptor, C type	PLA2R_HUMAN Secretory phospholipase A2 receptor OS=Homo sapiens GN=PLA2R1 PE=1 SV=2	B5XFX1_SALSA Nattectin OS=Salmo salar GN=NATTE PE=2 SV=1	--
CGI_10017584	1566	0	15	0	2.83907	11.4712	Up	3.05e-05	0.000495827	#N/A	#N/A	#N/A	#N/A	#N/A	#N/A
CGI_10001570	687	0	15	0	2.80435	11.4535	Up	3.05e-05	0.00049454	#N/A	#N/A	#N/A	#N/A	#N/A	#N/A
CGI_10008839	159	0	15	0	2.79621	11.4493	Up	3.05e-05	0.000495182	#N/A	#N/A	#N/A	#N/A	#N/A	#N/A
CGI_10001092	162	0	15	0	2.74443	11.4223	Up	3.05e-05	0.000496149	#N/A	#N/A	#N/A	#N/A	#N/A	#N/A
CGI_10015267	270	0	15	0	2.74443	11.4223	Up	3.05e-05	0.000494861	#N/A	#N/A	#N/A	#N/A	#N/A	#N/A
CGI_10007916	165	0	14	0	2.69453	11.3958	Up	6.1e-05	0.000923181	#N/A	#N/A	#N/A	#N/A	#N/A	#N/A
CGI_10015253	168	0	14	0	2.64641	11.3698	Up	6.1e-05	0.000921506	IPR013632; DNA recombination and repair protein Rad51, C-terminal	NA	KLTH0C06842p; K04482 DNA repair protein RAD51	RAD51_YEAST DNA repair protein RAD51 OS=Saccharomyces cerevisiae GN=RAD51 PE=1 SV=1	C5DE73_LACTC KLTH0C06842p OS=Lachancea thermotolerans (strain CBS 6340) GN=KLTH0C06842g PE=3 SV=1	--
CGI_10024958	393	0	14	0	2.63968	11.3661	Up	6.1e-05	0.000919838	#N/A	#N/A	#N/A	#N/A	#N/A	#N/A
CGI_10017790	228	0	14	0	2.59999	11.3443	Up	6.1e-05	0.000919283	#N/A	#N/A	#N/A	#N/A	#N/A	#N/A
CGI_10009159	456	0	14	0	2.59999	11.3443	Up	6.1e-05	0.000917623	#N/A	#N/A	#N/A	#N/A	#N/A	#N/A
CGI_10005203	345	0	14	0	2.57738	11.3317	Up	6.1e-05	0.000922622	NA	NA	NA	NA	C3XZ48_BRAFL Putative uncharacterized protein OS=Branchiostoma floridae GN=BRAFLDRAFT_65792 PE=4 SV=1	NA
CGI_10020225	1593	0	105	0.0764768	19.7227	8.01062	Up	2.47e-32	3.26e-30	#N/A	#N/A	#N/A	#N/A	#N/A	#N/A
CGI_10000248	1209	1	90	0.100767	16.916	7.39122	Up	3.76e-26	3.88e-24	IPR000372; Leucine-rich repeat-containing N-terminal IPR000483; Cysteine-rich flanking region, C-terminal domain IPR001611; Leucine-rich repeat IPR003591; Leucine-rich repeat, typical subtype	GO:0005515; protein binding; Molecular Function	similar to MGC84276 protein; K08129 nyctalopin	FLRT1_HUMAN Leucine-rich repeat transmembrane protein FLRT1 OS=Homo sapiens GN=FLRT1 PE=1 SV=3	C3ZD12_BRAFL Putative uncharacterized protein (Fragment) OS=Branchiostoma floridae GN=BRAFLDRAFT_241287 PE=4 SV=1	--
CGI_10004002	2568	0	25	0.0474406	4.73222	6.64025	Up	2.98e-08	8.51e-07	IPR000436; Sushi/SCR/CCP IPR000742; Epidermal growth factor-like, type 3 IPR000884; Thrombospondin, type 1 repeat IPR001881; EGF-like calcium-binding IPR003410; Hyalin IPR006209; EGF IPR006210; Epidermal growth factor-like IPR011641; Tyrosine-protein kinase ephrin type A/B receptor-like IPR016060; Complement control module	GO:0005509; calcium ion binding; Molecular Function GO:0005515; protein binding; Molecular Function	similar to cAMP response element modulator tau alpha gamma; K09050 cAMP response element-binding protein, invertebrate	SRPX2_MOUSE Sushi repeat-containing protein SRPX2 OS=Mus musculus GN=Srpx2 PE=2 SV=1	C3YWM8_BRAFL Putative uncharacterized protein OS=Branchiostoma floridae GN=BRAFLDRAFT_64392 PE=4 SV=1	--
CGI_10016379	1224	2	116	0.298597	21.6729	6.18155	Up	2.15e-32	2.85e-30	#N/A	#N/A	#N/A	#N/A	#N/A	#N/A
CGI_10021846	939	1	50	0.129742	9.31177	6.16534	Up	2.35e-14	1.3e-12	#N/A	#N/A	#N/A	#N/A	#N/A	#N/A
CGI_10017667	3102	1	74	0.235643	13.9026	5.88261	Up	2.04e-21	1.71e-19	#N/A	#N/A	#N/A	#N/A	#N/A	#N/A
CGI_10016763	1770	1	42	0.137658	7.87047	5.83729	Up	5.12e-12	2.29e-10	#N/A	#N/A	#N/A	#N/A	#N/A	#N/A
CGI_10018238	1371	1	46	0.177721	8.53956	5.58648	Up	3.48e-13	1.77e-11	#N/A	#N/A	#N/A	#N/A	#N/A	#N/A
CGI_10015515	318	2	94	0.383106	17.7093	5.53062	Up	6e-26	6.09e-24	#N/A	#N/A	#N/A	#N/A	#N/A	#N/A
CGI_10019148	1209	3	122	0.503836	22.9225	5.50766	Up	7.84e-33	1.05e-30	#N/A	#N/A	#N/A	#N/A	#N/A	#N/A
CGI_10025986	507	1	56	0.240291	10.523	5.45262	Up	4.09e-16	2.59e-14	#N/A	#N/A	#N/A	#N/A	#N/A	#N/A
CGI_10012110	1545	0	15	0.0788528	2.87765	5.18959	Up	3.05e-05	0.000496473	IPR000832; GPCR, family 2, secretin-like IPR001879; GPCR, family 2, extracellular hormone receptor domain IPR017981; GPCR, family 2-like	GO:0004888; transmembrane receptor activity; Molecular Function GO:0004930; G-protein coupled receptor activity; Molecular Function GO:0007166; cell surface receptor linked signaling pathway; Biological Process GO:0007186; G-protein coupled receptor protein signaling pathway; Biological Process GO:0016020; membrane; Cellular Component	PTH1R, PTHR1; parathyroid hormone 1 receptor; K04585 parathyroid hormone receptor 1	PTH1R_DIDMA Parathyroid hormone/parathyroid hormone-related peptide receptor OS=Didelphis marsupialis virginiana GN=PTH1R PE=2 SV=2	C7S302_CHICK Parathyroid hormone-related protein type-1 receptor OS=Gallus gallus GN=PTH1R PE=2 SV=1	--
CGI_10021847	786	2	51	0.309994	9.61598	4.95512	Up	1.65e-13	8.64e-12	#N/A	#N/A	#N/A	#N/A	#N/A	#N/A
CGI_10009397	477	1	40	0.255404	7.45656	4.86766	Up	1.96e-11	8.23e-10	#N/A	#N/A	#N/A	#N/A	#N/A	#N/A
CGI_10007233	789	2	48	0.308815	9.01592	4.86766	Up	1.18e-12	5.62e-11	IPR001214; SET domain	GO:0005515; protein binding; Molecular Function	NA	NA	B0S656_DANRE Novel protein (Fragment) OS=Danio rerio GN=CH211-139K8.4-001 PE=4 SV=1	NA
CGI_10006394	807	2	45	0.301927	8.44754	4.80626	Up	8.36e-12	3.67e-10	#N/A	#N/A	#N/A	#N/A	#N/A	#N/A
CGI_10009674	855	3	80	0.569953	15.0799	4.72564	Up	1.02e-20	8.23e-19	IPR010993; Sterile alpha motif homology	GO:0005515; protein binding; Molecular Function	NA	NA	NA	NA
CGI_10017666	2196	3	78	0.55477	14.6445	4.72232	Up	3.8e-20	2.94e-18	#N/A	#N/A	#N/A	#N/A	#N/A	#N/A
CGI_10017664	2061	1	25	0.177333	4.60201	4.69773	Up	4.17e-07	9.98e-06	#N/A	#N/A	#N/A	#N/A	#N/A	#N/A
CGI_10000211	462	1	36	0.263696	6.73633	4.67501	Up	2.84e-10	1.03e-08	#N/A	#N/A	#N/A	#N/A	#N/A	#N/A
CGI_10019675	768	1	20	0.15863	3.66639	4.53062	Up	1.1e-05	0.000198316	#N/A	#N/A	#N/A	#N/A	#N/A	#N/A
CGI_10011260	1158	2	36	0.315615	6.78286	4.42566	Up	2.84e-09	9.39e-08	#N/A	#N/A	#N/A	#N/A	#N/A	#N/A
CGI_10003004	483	28	601	5.29685	112.607	4.41002	Up	2.02e-141	1.33e-138	IPR001304; C-type lectin IPR016187; C-type lectin fold	GO:0005488; binding; Molecular Function	similar to hCG1784522; K06560 mannose receptor, C type	NA	Q079L7_9BIVA C-type lectin A (Fragment) OS=Chlamys farreri PE=2 SV=1	NA
CGI_10011083	528	2	51	0.461468	9.54313	4.37016	Up	1.65e-13	8.62e-12	#N/A	#N/A	#N/A	#N/A	#N/A	#N/A
CGI_10000689	270	24	495	4.51213	92.7617	4.36165	Up	8.79e-116	4.39e-113	IPR016187; C-type lectin fold	GO:0005488; binding; Molecular Function	NA	NA	NA	NA
CGI_10004910	645	1	20	0.18888	3.67626	4.2827	Up	1.1e-05	0.000198173	IPR000998; MAM domain	GO:0016020; membrane; Cellular Component	NA	NA	NA	NA
CGI_10015981	609	1	21	0.200045	3.89357	4.2827	Up	5.72e-06	0.000110085	#N/A	#N/A	#N/A	#N/A	#N/A	#N/A
CGI_10020186	495	3	51	0.492233	9.58055	4.2827	Up	1.54e-12	7.31e-11	#N/A	#N/A	#N/A	#N/A	#N/A	#N/A
CGI_10017368	1140	2	32	0.320599	5.97997	4.2213	Up	3.67e-08	1.04e-06	#N/A	#N/A	#N/A	#N/A	#N/A	#N/A
CGI_10009398	396	2	30	0.307645	5.61361	4.18959	Up	1.31e-07	3.37e-06	#N/A	#N/A	#N/A	#N/A	#N/A	#N/A
CGI_10025138	1593	1	22	0.22943	4.18642	4.18959	Up	2.98e-06	6.1e-05	#N/A	#N/A	#N/A	#N/A	#N/A	#N/A
CGI_10012082	324	2	34	0.376011	6.40367	4.09005	Up	1.02e-08	3.13e-07	IPR007588; Zinc finger, FLYWCH-type	NA	NA	NA	C3Y218_BRAFL Putative uncharacterized protein OS=Branchiostoma floridae GN=BRAFLDRAFT_125987 PE=4 SV=1	NA
CGI_10023291	849	5	75	0.860972	14.1391	4.03758	Up	2.26e-17	1.52e-15	#N/A	#N/A	#N/A	#N/A	#N/A	#N/A
CGI_10009349	2259	3	40	0.485369	7.54445	3.95826	Up	1.62e-09	5.48e-08	IPR010606; Mib-herc2	GO:0004842; ubiquitin-protein ligase activity; Molecular Function GO:0016567; protein ubiquitination; Biological Process GO:0046872; metal ion binding; Molecular Function	hypothetical protein ; K12231 E3 ubiquitin-protein ligase HECTD1 [EC:6.3.2.19]	NA	C3XUD1_BRAFL Putative uncharacterized protein OS=Branchiostoma floridae GN=BRAFLDRAFT_75382 PE=4 SV=1	NA
CGI_10014799	1383	1	21	0.264268	3.96484	3.90719	Up	5.72e-06	0.00011017	IPR007527; Zinc finger, SWIM-type	GO:0008270; zinc ion binding; Molecular Function	NA	NA	B7PWW0_IXOSC Putative uncharacterized protein (Fragment) OS=Ixodes scapularis GN=IscW_ISCW019364 PE=4 SV=1	NA
CGI_10028655	321	6	91	1.13858	17.0822	3.90719	Up	7.1e-21	5.83e-19	#N/A	#N/A	#N/A	#N/A	#N/A	#N/A
CGI_10028425	975	2	30	0.374854	5.62397	3.90719	Up	1.31e-07	3.37e-06	#N/A	#N/A	#N/A	#N/A	#N/A	#N/A
CGI_10008910	237	3	40	0.51404	7.50376	3.86766	Up	1.62e-09	5.48e-08	#N/A	#N/A	#N/A	#N/A	#N/A	#N/A
CGI_10014326	285	2	33	0.427465	6.23997	3.86766	Up	1.94e-08	5.65e-07	#N/A	#N/A	#N/A	#N/A	#N/A	#N/A
CGI_10000596	1218	3	46	0.600136	8.63887	3.84748	Up	3.71e-11	1.51e-09	IPR001503; Glycosyl transferase, family 10	GO:0006486; protein glycosylation; Biological Process GO:0008417; fucosyltransferase activity; Molecular Function GO:0016020; membrane; Cellular Component	fucosyltransferase, putative (EC:2.4.1.65); K14464 alpha-1,3-fucosyltransferase [EC:2.4.1.-]	FUCTA_DROME Glycoprotein 3-alpha-L-fucosyltransferase A OS=Drosophila melanogaster GN=FucTA PE=1 SV=2	B7PI87_IXOSC Fucosyltransferase, putative (Fragment) OS=Ixodes scapularis GN=IscW_ISCW004236 PE=3 SV=1	--
CGI_10017120	1809	4	53	0.740798	9.99464	3.754	Up	3.17e-12	1.45e-10	#N/A	#N/A	#N/A	#N/A	#N/A	#N/A
CGI_10003505	390	5	67	0.937135	12.5399	3.74213	Up	3.42e-15	2.01e-13	#N/A	#N/A	#N/A	#N/A	#N/A	#N/A
CGI_10014862	1788	2	29	0.408817	5.38755	3.7201	Up	2.46e-07	6.07e-06	IPR000719; Protein kinase, catalytic domain IPR001245; Serine-threonine/tyrosine-protein kinase IPR002290; Serine/threonine-protein kinase domain IPR009030; Growth factor, receptor IPR011009; Protein kinase-like domain IPR011641; Tyrosine-protein kinase ephrin type A/B receptor-like IPR020635; Tyrosine-protein kinase, catalytic domain	GO:0004672; protein kinase activity; Molecular Function GO:0004674; protein serine/threonine kinase activity; Molecular Function GO:0005524; ATP binding; Molecular Function GO:0006468; protein phosphorylation; Biological Process	fgfr1-b, MGC83463, XFGFR-1, bfgfr, cek, fgfr-1, fgfr1, flg, flt-2, flt2, kal2, ogd, x1fgfr, xfgfr1; fibroblast growth factor receptor 1 (EC:2.7.10.1); K04362 fibroblast growth factor receptor 1 [EC:2.7.10.1]	FGFR1_XENLA Fibroblast growth factor receptor 1 OS=Xenopus laevis GN=fgfr1 PE=2 SV=1	A3EXK4_NEMVE Fibroblast growth factor receptor a (Fragment) OS=Nematostella vectensis PE=2 SV=1	--
CGI_10017663	1251	2	27	0.389537	5.09398	3.70896	Up	8.68e-07	1.96e-05	#N/A	#N/A	#N/A	#N/A	#N/A	#N/A
CGI_10016595	210	6	79	1.16026	14.8199	3.67501	Up	1.31e-17	8.92e-16	#N/A	#N/A	#N/A	#N/A	#N/A	#N/A
CGI_10010953	510	3	31	0.477755	5.81173	3.60463	Up	4.18e-07	9.98e-06	#N/A	#N/A	#N/A	#N/A	#N/A	#N/A
CGI_10017382	1407	2	28	0.432934	5.16117	3.57548	Up	4.63e-07	1.1e-05	#N/A	#N/A	#N/A	#N/A	#N/A	#N/A
CGI_10002101	336	29	346	5.43873	64.8371	3.57548	Up	2.54e-70	6.66e-68	IPR001073; Complement C1q protein IPR008983; Tumour necrosis factor-like	GO:0005515; protein binding; Molecular Function	NA	CO8A2_HUMAN Collagen alpha-2(VIII) chain OS=Homo sapiens GN=COL8A2 PE=1 SV=2	C3Z6P6_BRAFL Putative uncharacterized protein OS=Branchiostoma floridae GN=BRAFLDRAFT_69134 PE=4 SV=1	NA
CGI_10028654	5829	4	51	0.81511	9.61045	3.55954	Up	1.1e-11	4.74e-10	#N/A	#N/A	#N/A	#N/A	#N/A	#N/A
CGI_10007843	378	5	61	0.966885	11.3698	3.55572	Up	1.42e-13	7.49e-12	IPR003173; Transcriptional coactivator p15	GO:0003677; DNA binding; Molecular Function GO:0003713; transcription coactivator activity; Molecular Function GO:0006355; regulation of transcription, DNA-dependent; Biological Process	NA	NA	NA	NA
CGI_10010209	588	2	26	0.414379	4.78875	3.53062	Up	1.62e-06	3.48e-05	#N/A	#N/A	#N/A	#N/A	#N/A	#N/A
CGI_10028426	1359	3	38	0.627515	7.19731	3.51974	Up	5.63e-09	1.78e-07	#N/A	#N/A	#N/A	#N/A	#N/A	#N/A
CGI_10023868	528	16	181	2.99954	33.9623	3.50112	Up	7.8e-37	1.19e-34	#N/A	#N/A	#N/A	#N/A	#N/A	#N/A
CGI_10024895	1251	2	23	0.389537	4.38319	3.49215	Up	1.05e-05	0.000190107	#N/A	#N/A	#N/A	#N/A	#N/A	#N/A
CGI_10010864	330	2	22	0.369174	4.0418	3.45262	Up	1.94e-05	0.000330766	IPR003563; 7,8-dihydro-8-oxoguanine triphosphatase IPR015797; NUDIX hydrolase domain-like	GO:0006281; DNA repair; Biological Process GO:0008413; 8-oxo-7,8-dihydroguanosine triphosphate pyrophosphatase activity; Molecular Function GO:0016787; hydrolase activity; Molecular Function	similar to 8-oxo-dGTPase; K03574 7,8-dihydro-8-oxoguanine triphosphatase [EC:3.6.1.-]	8ODP_RAT 7,8-dihydro-8-oxoguanine triphosphatase OS=Rattus norvegicus GN=Nudt1 PE=2 SV=1	C3ZJU9_BRAFL Putative uncharacterized protein OS=Branchiostoma floridae GN=BRAFLDRAFT_249348 PE=4 SV=1	NA
CGI_10020429	273	2	26	0.446255	4.88569	3.45262	Up	1.62e-06	3.49e-05	#N/A	#N/A	#N/A	#N/A	#N/A	#N/A
CGI_10002871	351	2	20	0.347087	3.79998	3.45262	Up	6.6e-05	0.000983423	NA	NA	stefin A1; K13907 cystatin-A/B	CYTA1_PIG Cystatin-A1 OS=Sus scrofa PE=1 SV=1	B7SP30_DERVA Putative intracellular cystatin OS=Dermacentor variabilis PE=4 SV=1	NA
CGI_10020185	294	4	48	0.828759	9.07342	3.45262	Up	7.05e-11	2.78e-09	#N/A	#N/A	#N/A	#N/A	#N/A	#N/A
CGI_10007740	531	5	52	0.917722	9.76831	3.41198	Up	3.5e-11	1.44e-09	IPR005137; Photosystem I BtpA, assembly IPR011060; Ribulose-phosphate binding barrel	GO:0003824; catalytic activity; Molecular Function GO:0008152; metabolic process; Biological Process	MGC162297; zgc:162297; K06971	YSMU_CAEEL Uncharacterized protein F13E9.13, mitochondrial OS=Caenorhabditis elegans GN=F13E9.13 PE=2 SV=1	A3KNP0_DANRE Zgc:162297 protein OS=Danio rerio GN=zgc:162297 PE=2 SV=1	NA
CGI_10005986	1734	3	35	0.632323	6.49547	3.3607	Up	3.61e-08	1.02e-06	#N/A	#N/A	#N/A	#N/A	#N/A	#N/A
CGI_10028585	318	8	82	1.53242	15.3792	3.32709	Up	7.58e-17	4.97e-15	#N/A	#N/A	#N/A	#N/A	#N/A	#N/A
CGI_10008121	378	7	65	1.28918	12.1539	3.23689	Up	3.85e-13	1.94e-11	IPR001073; Complement C1q protein IPR008983; Tumour necrosis factor-like	GO:0005515; protein binding; Molecular Function	NA	C1QRF_MOUSE C1q-related factor OS=Mus musculus GN=C1ql1 PE=2 SV=1	C3YHC1_BRAFL Putative uncharacterized protein OS=Branchiostoma floridae GN=BRAFLDRAFT_124212 PE=4 SV=1	NA
CGI_10009752	528	7	64	1.3844	12.0693	3.124	Up	6.96e-13	3.41e-11	IPR000742; Epidermal growth factor-like, type 3	GO:0005515; protein binding; Molecular Function	NA	NA	NA	NA
CGI_10006756	528	4	31	0.692202	5.89429	3.09005	Up	1.94e-06	4.13e-05	IPR006571; TLDc	NA	NA	NA	C3Y9T3_BRAFL Putative uncharacterized protein OS=Branchiostoma floridae GN=BRAFLDRAFT_130447 PE=4 SV=1	NA
CGI_10016597	264	2	21	0.461468	3.92952	3.09005	Up	3.59e-05	0.000570003	#N/A	#N/A	#N/A	#N/A	#N/A	#N/A
CGI_10023275	567	3	29	0.64459	5.48886	3.09005	Up	1.4e-06	3.03e-05	#N/A	#N/A	#N/A	#N/A	#N/A	#N/A
CGI_10016045	237	3	23	0.51404	4.37719	3.09005	Up	4.92e-05	0.000760802	#N/A	#N/A	#N/A	#N/A	#N/A	#N/A
CGI_10016634	156	4	35	0.780946	6.64996	3.09005	Up	1.86e-07	4.67e-06	#N/A	#N/A	#N/A	#N/A	#N/A	#N/A
CGI_10013259	705	6	54	1.20964	10.0902	3.0603	Up	5.38e-11	2.15e-09	IPR002557; Chitin binding domain	GO:0005576; extracellular region; Cellular Component GO:0006030; chitin metabolic process; Biological Process GO:0008061; chitin binding; Molecular Function	NA	NA	A0NBF1_ANOGA AGAP007368-PA OS=Anopheles gambiae GN=AGAP007368 PE=4 SV=2	NA
CGI_10012870	468	6	44	1.04126	8.23329	2.98314	Up	1.83e-08	5.35e-07	NA	NA	NA	NA	A7SEE0_NEMVE Predicted protein OS=Nematostella vectensis GN=v1g210973 PE=4 SV=1	NA
CGI_10008189	1536	28	223	5.31409	41.7775	2.97483	Up	3.78e-39	5.94e-37	IPR000742; Epidermal growth factor-like, type 3 IPR000859; CUB IPR001506; Peptidase M12A, astacin IPR006026; Peptidase, metallopeptidase	GO:0004222; metalloendopeptidase activity; Molecular Function GO:0005515; protein binding; Molecular Function GO:0006508; proteolysis; Biological Process GO:0008237; metallopeptidase activity; Molecular Function GO:0008270; zinc ion binding; Molecular Function	nas-28; Nematode AStacin protease family member (nas-28); K08076 astacin [EC:3.4.24.21]	BP10_PARLI Blastula protease 10 OS=Paracentrotus lividus GN=BP10 PE=2 SV=1	Q26051_PARLI Blastula protease-10 OS=Paracentrotus lividus PE=3 SV=1	--
CGI_10000910	807	14	113	2.71734	21.1188	2.95826	Up	1.16e-20	9.21e-19	IPR001073; Complement C1q protein IPR008983; Tumour necrosis factor-like	GO:0005515; protein binding; Molecular Function	NA	C1QL4_MOUSE Complement C1q-like protein 4 OS=Mus musculus GN=C1ql4 PE=2 SV=1	B2RV40_MOUSE Complement component 1, q subcomponent-like 4 OS=Mus musculus GN=C1ql4 PE=2 SV=1	NA
CGI_10010043	1164	4	34	0.837303	6.36594	2.92655	Up	3.35e-07	8.16e-06	IPR000315; Zinc finger, B-box IPR001258; NHL repeat	GO:0005515; protein binding; Molecular Function GO:0005622; intracellular; Cellular Component GO:0008270; zinc ion binding; Molecular Function	NA	NA	NA	NA
CGI_10000603	528	20	147	3.69174	27.5067	2.89741	Up	2.5e-25	2.48e-23	#N/A	#N/A	#N/A	#N/A	#N/A	#N/A
CGI_10011114	531	12	91	2.2943	17.0248	2.89151	Up	1.95e-16	1.25e-14	IPR000742; Epidermal growth factor-like, type 3	GO:0005515; protein binding; Molecular Function	NA	NA	NA	NA
CGI_10004796	624	3	23	0.585709	4.27498	2.86766	Up	4.92e-05	0.00076269	NA	NA	similar to enoyl Coenzyme A hydratase, short chain, 1, mitochondrial; K07511 enoyl-CoA hydratase [EC:4.2.1.17]	NA	A4QN70_DANRE Si:dkey-56d12.4 protein OS=Danio rerio GN=si:dkey-56d12.4 PE=2 SV=1	NA
CGI_10028758	414	3	23	0.588539	4.29563	2.86766	Up	4.92e-05	0.000762217	#N/A	#N/A	#N/A	#N/A	#N/A	#N/A
CGI_10007024	210	3	23	0.580131	4.23426	2.86766	Up	4.92e-05	0.000761745	IPR000889; Glutathione peroxidase IPR012336; Thioredoxin-like fold	GO:0004602; glutathione peroxidase activity; Molecular Function GO:0006979; response to oxidative stress; Biological Process GO:0055114; oxidation-reduction process; Biological Process	NA	NA	NA	NA
CGI_10009119	1434	14	101	2.63365	18.9124	2.8442	Up	1.13e-17	7.7e-16	IPR006210; Epidermal growth factor-like IPR008979; Galactose-binding domain-like	GO:0005515; protein binding; Molecular Function	similar to tenascin XB; K06252 tenascin	MEGF6_MOUSE Multiple epidermal growth factor-like domains 6 OS=Mus musculus GN=Megf6 PE=2 SV=3	A1L1T4_DANRE Zgc:158328 OS=Danio rerio GN=zgc:158328 PE=2 SV=1	--
CGI_10003630	1398	19	132	3.48577	24.8059	2.83113	Up	2.95e-22	2.56e-20	#N/A	#N/A	#N/A	#N/A	#N/A	#N/A
CGI_10012989	930	3	25	0.654987	4.62127	2.81875	Up	1.52e-05	0.000265516	IPR011545; DNA/RNA helicase, DEAD/DEAH box type, N-terminal IPR014001; DEAD-like helicase, N-terminal IPR014021; Helicase, superfamily 1/2, ATP-binding domain	GO:0003676; nucleic acid binding; Molecular Function GO:0005524; ATP binding; Molecular Function GO:0008026; ATP-dependent helicase activity; Molecular Function	recQ; ATP-dependent DNA helicase RecQ (EC:3.6.1.-); K03654 ATP-dependent DNA helicase RecQ [EC:3.6.4.12]	RECS_BACSU Probable ATP-dependent DNA helicase recS OS=Bacillus subtilis GN=recS PE=3 SV=1	Q2WBX7_PLADU Putative RecQ family DNA helicase protein OS=Platynereis dumerilii GN=recq PE=2 SV=1	--
CGI_10007190	1935	6	43	1.13328	7.96523	2.81321	Up	3.24e-08	9.24e-07	IPR000742; Epidermal growth factor-like, type 3 IPR000859; CUB IPR001506; Peptidase M12A, astacin IPR006026; Peptidase, metallopeptidase IPR006210; Epidermal growth factor-like IPR008985; Concanavalin A-like lectin/glucanase	GO:0004222; metalloendopeptidase activity; Molecular Function GO:0005515; protein binding; Molecular Function GO:0006508; proteolysis; Biological Process GO:0008237; metallopeptidase activity; Molecular Function GO:0008270; zinc ion binding; Molecular Function	nas-36; Nematode AStacin protease family member (nas-36); K08076 astacin [EC:3.4.24.21]	NAS36_CAEBR Zinc metalloproteinase nas-36 OS=Caenorhabditis briggsae GN=nas-36 PE=3 SV=2	Q26051_PARLI Blastula protease-10 OS=Paracentrotus lividus PE=3 SV=1	--
CGI_10009257	543	5	33	0.897441	6.27731	2.80626	Up	2.43e-06	5.08e-05	IPR000742; Epidermal growth factor-like, type 3	GO:0005515; protein binding; Molecular Function	NA	NA	NA	NA
CGI_10012986	1734	7	52	1.40516	9.82867	2.80626	Up	7.67e-10	2.68e-08	IPR001117; Multicopper oxidase, type 1 IPR008972; Cupredoxin IPR011706; Multicopper oxidase, type 2 IPR011707; Multicopper oxidase, type 3	GO:0005507; copper ion binding; Molecular Function GO:0016491; oxidoreductase activity; Molecular Function GO:0055114; oxidation-reduction process; Biological Process	hypothetical protein; K00540 [EC:1.-.-.-]	ASO_CUCSA L-ascorbate oxidase OS=Cucumis sativus PE=1 SV=1	C3S7J3_CRAGI Multicopper oxidase OS=Crassostrea gigas PE=2 SV=1	--
CGI_10001119	834	5	32	0.876457	6.04169	2.7852	Up	4.26e-06	8.41e-05	IPR010998; Integrase, Lambda-type, N-terminal IPR011010; DNA breaking-rejoining enzyme, catalytic core	GO:0003677; DNA binding; Molecular Function	NA	XERD_SELRU Integrase/recombinase xerD homolog OS=Selenomonas ruminantium GN=xerD PE=3 SV=1	C8WYA4_ALIAC Integrase family protein OS=Alicyclobacillus acidocaldarius subsp. acidocaldarius DSM 446 GN=Aaci_2995 PE=4 SV=1	NA
CGI_10001701	480	9	64	1.77665	12.0412	2.76074	Up	1.35e-11	5.77e-10	#N/A	#N/A	#N/A	#N/A	#N/A	#N/A
CGI_10001469	258	5	34	0.9444	6.31857	2.74213	Up	1.38e-06	3e-05	#N/A	#N/A	#N/A	#N/A	#N/A	#N/A
CGI_10002959	600	4	29	0.812184	5.43397	2.74213	Up	6.16e-06	0.000117788	#N/A	#N/A	#N/A	#N/A	#N/A	#N/A
CGI_10027188	2484	4	27	0.784719	5.13089	2.70896	Up	1.93e-05	0.000328779	#N/A	#N/A	#N/A	#N/A	#N/A	#N/A
CGI_10003511	2379	10	68	1.94596	12.7081	2.7072	Up	5.54e-12	2.48e-10	IPR001214; SET domain IPR011010; DNA breaking-rejoining enzyme, catalytic core	GO:0003677; DNA binding; Molecular Function GO:0005515; protein binding; Molecular Function	hypothetical protein ; K11428 histone-lysine N-methyltransferase SETD8 [EC:2.1.1.43]	SET8A_DANRE Histone-lysine N-methyltransferase SETD8-A OS=Danio rerio GN=setd8a PE=2 SV=1	A7T372_NEMVE Predicted protein OS=Nematostella vectensis GN=v1g221688 PE=4 SV=1	NA
CGI_10024877	258	8	49	1.4166	9.19065	2.69773	Up	1.57e-08	4.65e-07	#N/A	#N/A	#N/A	#N/A	#N/A	#N/A
CGI_10006243	2139	7	42	1.25302	7.89841	2.65616	Up	2.1e-07	5.25e-06	IPR000742; Epidermal growth factor-like, type 3 IPR001881; EGF-like calcium-binding IPR002126; Cadherin	GO:0005509; calcium ion binding; Molecular Function GO:0005515; protein binding; Molecular Function GO:0007156; homophilic cell adhesion; Biological Process GO:0016020; membrane; Cellular Component	vcan, Xversican; versican; K06793 chondroitin sulfate proteoglycan 2 (versican)	HEG1_HUMAN Protein HEG homolog 1 OS=Homo sapiens GN=HEG1 PE=1 SV=3	C3Y4M4_BRAFL Putative uncharacterized protein OS=Branchiostoma floridae GN=BRAFLDRAFT_73894 PE=4 SV=1	--
CGI_10000983	1146	108	671	20.3046	125.827	2.63156	Up	2.64e-100	1.01e-97	IPR001073; Complement C1q protein IPR008983; Tumour necrosis factor-like	GO:0005515; protein binding; Molecular Function	NA	C1QT3_HUMAN Complement C1q tumor necrosis factor-related protein 3 OS=Homo sapiens GN=C1QTNF3 PE=1 SV=1	C3Z6P6_BRAFL Putative uncharacterized protein OS=Branchiostoma floridae GN=BRAFLDRAFT_69134 PE=4 SV=1	NA
CGI_10016605	258	5	31	0.9444	5.74415	2.60463	Up	7.43e-06	0.000139145	#N/A	#N/A	#N/A	#N/A	#N/A	#N/A
CGI_10013625	405	8	49	1.50404	9.1481	2.60463	Up	1.57e-08	4.65e-07	#N/A	#N/A	#N/A	#N/A	#N/A	#N/A
CGI_10005038	435	6	35	1.12025	6.47307	2.53062	Up	2.83e-06	5.81e-05	NA	NA	NA	NA	C3Y602_BRAFL Putative uncharacterized protein OS=Branchiostoma floridae GN=BRAFLDRAFT_95397 PE=4 SV=1	NA
CGI_10007653	1098	56	316	10.4297	59.2527	2.50619	Up	2.37e-45	4.11e-43	IPR001212; Somatomedin B domain IPR018998; Endoribonuclease XendoU	GO:0005044; scavenger receptor activity; Molecular Function GO:0006955; immune response; Biological Process GO:0016788; hydrolase activity, acting on ester bonds; Molecular Function GO:0030247; polysaccharide binding; Molecular Function	hypothetical protein; K14648 poly(U)-specific endoribonuclease [EC:3.1.-.-]	PP11_HUMAN Placental protein 11 OS=Homo sapiens PE=1 SV=1	C3YPU8_BRAFL Putative uncharacterized protein OS=Branchiostoma floridae GN=BRAFLDRAFT_75913 PE=4 SV=1	--
CGI_10004731	483	8	46	1.51339	8.59126	2.50509	Up	8.07e-08	2.16e-06	#N/A	#N/A	#N/A	#N/A	#N/A	#N/A
CGI_10000694	276	7	40	1.32421	7.51735	2.50509	Up	6.24e-07	1.44e-05	#N/A	#N/A	#N/A	#N/A	#N/A	#N/A
CGI_10027365	1089	5	27	0.894968	5.03523	2.49215	Up	6.62e-05	0.000984417	#N/A	#N/A	#N/A	#N/A	#N/A	#N/A
CGI_10019993	1023	4	25	0.83362	4.63575	2.47534	Up	5.95e-05	0.000902333	#N/A	#N/A	#N/A	#N/A	#N/A	#N/A
CGI_10017108	1704	37	200	6.86352	37.5716	2.45262	Up	1.8e-28	2.08e-26	#N/A	#N/A	#N/A	#N/A	#N/A	#N/A
CGI_10009197	1530	21	114	3.90167	21.3097	2.44935	Up	6.85e-17	4.5e-15	IPR011105; Cell wall hydrolase, SleB	GO:0005618; cell wall; Cellular Component GO:0009847; spore germination; Biological Process GO:0016787; hydrolase activity; Molecular Function	spore cortex-lytic enzyme; K01449 N-acetylmuramoyl-L-alanine amidase [EC:3.5.1.28]	LYS1_CRAVI Lysozyme 1 OS=Crassostrea virginica GN=lysoz1 PE=1 SV=3	A9UVK7_MONBE Predicted protein OS=Monosiga brevicollis GN=31820 PE=4 SV=1	NA
CGI_10005485	1239	14	73	2.55651	13.7554	2.42775	Up	5.09e-11	2.05e-09	IPR001611; Leucine-rich repeat IPR003591; Leucine-rich repeat, typical subtype	GO:0005515; protein binding; Molecular Function	small GTP-binding protein; K13730 internalin A	LGR6_MOUSE Leucine-rich repeat-containing G-protein coupled receptor 6 OS=Mus musculus GN=Lgr6 PE=2 SV=1	B4WSF3_9SYNE Miro-like protein OS=Synechococcus sp. PCC 7335 GN=S7335_4732 PE=4 SV=1	--
CGI_10009626	708	6	34	1.20451	6.27963	2.38223	Up	4.87e-06	9.55e-05	IPR001159; Double-stranded RNA-binding	GO:0003725; double-stranded RNA binding; Molecular Function GO:0005622; intracellular; Cellular Component	adenosine deaminase, RNA-specific; K12968 double-stranded RNA-specific adenosine deaminase [EC:3.5.4.-]	DSRAD_HUMAN Double-stranded RNA-specific adenosine deaminase OS=Homo sapiens GN=ADAR PE=1 SV=3	Q2P9U9_CHICK RNA-specific adenosine deaminase (Fragment) OS=Gallus gallus GN=ADAR PE=2 SV=1	--
CGI_10016454	399	21	105	3.96932	19.6856	2.31018	Up	7.5e-15	4.31e-13	#N/A	#N/A	#N/A	#N/A	#N/A	#N/A
CGI_10028793	429	8	37	1.4199	6.90905	2.2827	Up	9.25e-06	0.00016943	#N/A	#N/A	#N/A	#N/A	#N/A	#N/A
CGI_10019770	507	9	44	1.68204	8.18457	2.2827	Up	7.29e-07	1.67e-05	#N/A	#N/A	#N/A	#N/A	#N/A	#N/A
CGI_10006877	696	18	85	3.32575	15.9697	2.26359	Up	8.22e-12	3.61e-10	#N/A	#N/A	#N/A	#N/A	#N/A	#N/A
CGI_10009201	1383	83	399	15.5918	74.7961	2.26217	Up	8.41e-51	1.56e-48	IPR011105; Cell wall hydrolase, SleB	GO:0005618; cell wall; Cellular Component GO:0009847; spore germination; Biological Process GO:0016787; hydrolase activity; Molecular Function	spore cortex-lytic enzyme; K01449 N-acetylmuramoyl-L-alanine amidase [EC:3.5.1.28]	SLEB_OCEIH Spore cortex-lytic enzyme OS=Oceanobacillus iheyensis GN=sleB PE=3 SV=1	A9AWE3_HERA2 Peptidoglycan-binding domain 1 protein OS=Herpetosiphon aurantiacus (strain ATCC 23779 / DSM 785) GN=Haur_2153 PE=3 SV=1	NA
CGI_10001309	684	10	50	1.95921	9.31662	2.24953	Up	9.62e-08	2.54e-06	NA	NA	DZIP3; DAZ interacting protein 3, zinc finger; K10642 E3 ubiquitin-protein ligase DZIP3 [EC:6.3.2.19]	DZIP3_HUMAN E3 ubiquitin-protein ligase DZIP3 OS=Homo sapiens GN=DZIP3 PE=1 SV=2	A7RTN7_NEMVE Predicted protein OS=Nematostella vectensis GN=v1g240601 PE=4 SV=1	NA
CGI_10008187	717	58	275	10.8744	51.4667	2.2427	Up	3.8e-35	5.52e-33	IPR000001; Kringle IPR000742; Epidermal growth factor-like, type 3 IPR006209; EGF IPR006210; Epidermal growth factor-like IPR013806; Kringle-like fold	GO:0005515; protein binding; Molecular Function	PLG, DKFZp470G2422; plasminogen (EC:3.4.21.7); K01315 plasminogen [EC:3.4.21.7]	PLMN_PONAB Plasminogen OS=Pongo abelii GN=PLG PE=2 SV=1	B2R7F8_HUMAN cDNA, FLJ93426, highly similar to Homo sapiens plasminogen (PLG), mRNA OS=Homo sapiens PE=2 SV=1	--
CGI_10000464	378	21	96	3.86754	18.0348	2.2213	Up	7.27e-13	3.55e-11	IPR002589; Appr-1-p processing	NA	recombination factor protein RarA/unknown domain fusion protein; K07478 putative ATPase	PAR14_MOUSE Poly [ADP-ribose] polymerase 14 OS=Mus musculus GN=Parp14 PE=1 SV=2	A7C4X9_9GAMM Putative uncharacterized protein OS=Beggiatoa sp. PS GN=BGP_0680 PE=4 SV=1	--
CGI_10005158	681	9	39	1.61006	7.39908	2.20024	Up	9.26e-06	0.000169472	#N/A	#N/A	#N/A	#N/A	#N/A	#N/A
CGI_10001849	1488	57	263	10.7254	49.2005	2.19764	Up	5.49e-33	7.49e-31	IPR000323; Copper type II, ascorbate-dependent monooxygenase, N-terminal IPR008977; PHM/PNGase F-fold domain	GO:0003824; catalytic activity; Molecular Function GO:0004497; monooxygenase activity; Molecular Function GO:0005507; copper ion binding; Molecular Function GO:0009987; cellular process; Biological Process	Dopamine beta-hydroxylase precursor, putative (EC:1.14.17.1); K00503 dopamine beta-monooxygenase [EC:1.14.17.1]	DOPO_HORSE Dopamine beta-hydroxylase OS=Equus caballus GN=DBH PE=2 SV=1	B6RB31_HALDI Temptin OS=Haliotis discus discus PE=2 SV=1	--
CGI_10007086	795	7	33	1.37918	6.15166	2.15717	Up	2.53e-05	0.000419027	#N/A	#N/A	#N/A	#N/A	#N/A	#N/A
CGI_10011323	567	13	56	2.3635	10.455	2.14519	Up	1.03e-07	2.69e-06	IPR000863; Sulfotransferase domain	GO:0008146; sulfotransferase activity; Molecular Function	similar to hydroxysteroid sulfotransferase SULT2B1a; K01015 alcohol sulfotransferase [EC:2.8.2.2]	ST1C1_MOUSE Sulfotransferase 1C1 OS=Mus musculus GN=Sult1c1 PE=1 SV=1	Q5EAW0_XENLA MGC85017 protein OS=Xenopus laevis GN=sult1a3 PE=2 SV=1	--
CGI_10011885	801	9	39	1.67304	7.40071	2.14519	Up	9.26e-06	0.000169596	IPR001128; Cytochrome P450 IPR002401; Cytochrome P450, E-class, group I	GO:0004497; monooxygenase activity; Molecular Function GO:0005506; iron ion binding; Molecular Function GO:0009055; electron carrier activity; Molecular Function GO:0020037; heme binding; Molecular Function GO:0055114; oxidation-reduction process; Biological Process	1,25-dihydroxyvitamin D(3) 24-hydroxylase, mitochondrial-like; K07436 cytochrome P450, family 24, subfamily A (25-hydroxyvitamin D3 24-hydroxylase)	CP24A_RAT 1,25-dihydroxyvitamin D(3) 24-hydroxylase, mitochondrial OS=Rattus norvegicus GN=Cyp24a1 PE=1 SV=1	B4N662_DROWI GK18006 OS=Drosophila willistoni GN=GK18006 PE=3 SV=1	--
CGI_10006808	588	111	483	20.719	90.4822	2.12668	Up	1.84e-56	3.9e-54	IPR002048; Calcium-binding EF-hand IPR018249; EF-HAND 2	GO:0005509; calcium ion binding; Molecular Function	NA	SCP_PATYE Sarcoplasmic calcium-binding protein OS=Patinopecten yessoensis PE=1 SV=1	Q9U5C3_PATYE Sarcoplasmic calcium-binding protein OS=Patinopecten yessoensis GN=SCP-b PE=4 SV=1	NA
CGI_10026999	1536	11	46	1.98287	8.58706	2.11457	Up	2.03e-06	4.3e-05	#N/A	#N/A	#N/A	#N/A	#N/A	#N/A
CGI_10013087	300	13	55	2.43655	10.3739	2.09005	Up	1.68e-07	4.26e-06	#N/A	#N/A	#N/A	#N/A	#N/A	#N/A
CGI_10012344	153	8	36	1.59252	6.78036	2.09005	Up	1.54e-05	0.00026514	#N/A	#N/A	#N/A	#N/A	#N/A	#N/A
CGI_10002102	585	232	985	43.5247	184.679	2.08511	Up	6.15e-111	2.9e-108	IPR001073; Complement C1q protein IPR008983; Tumour necrosis factor-like	GO:0005515; protein binding; Molecular Function	NA	CO8A2_HUMAN Collagen alpha-2(VIII) chain OS=Homo sapiens GN=COL8A2 PE=1 SV=2	C3Z6P6_BRAFL Putative uncharacterized protein OS=Branchiostoma floridae GN=BRAFLDRAFT_69134 PE=4 SV=1	NA
CGI_10013418	1818	8	35	1.54127	6.52142	2.08106	Up	2.54e-05	0.000420584	IPR002227; Tyrosinase IPR008922; Di-copper centre-containing	GO:0008152; metabolic process; Biological Process GO:0016491; oxidoreductase activity; Molecular Function	tyr-4; TYRosinase family member (tyr-4); K00505 tyrosinase [EC:1.14.18.1]	TYR1_CAEEL Putative tyrosinase-like protein tyr-1 OS=Caenorhabditis elegans GN=tyr-1 PE=1 SV=2	A1IHF1_PINFU Tyrosinase-like protein 2 OS=Pinctada fucata GN=Pfty2 PE=2 SV=1	NA
CGI_10005512	777	18	77	3.44943	14.4957	2.07119	Up	4.45e-10	1.59e-08	#N/A	#N/A	#N/A	#N/A	#N/A	#N/A
CGI_10026175	279	70	292	13.0997	54.7115	2.06231	Up	1.47e-33	2.03e-31	#N/A	#N/A	#N/A	#N/A	#N/A	#N/A
CGI_10027786	204	10	39	1.79158	7.26467	2.01966	Up	2.39e-05	0.00039751	#N/A	#N/A	#N/A	#N/A	#N/A	#N/A
CGI_10003153	291	27	109	5.02382	20.371	2.01966	Up	4.38e-13	2.17e-11	NA	NA	NA	GP108_RAT Protein GPR108 OS=Rattus norvegicus GN=Gpr108 PE=2 SV=1	Q6XA11_BRAFL Lung seven transmembrane receptor-like OS=Branchiostoma floridae PE=4 SV=1	NA
CGI_10028280	372	30	117	5.56739	21.9112	1.97659	Up	1.53e-13	8.07e-12	#N/A	#N/A	#N/A	#N/A	#N/A	#N/A
CGI_10003049	204	4464	17327	836.669	3247.31	1.95652	Up	0	0	#N/A	#N/A	#N/A	#N/A	#N/A	#N/A
CGI_10017579	1257	11	42	2.03531	7.89924	1.95647	Up	1.4e-05	0.000246086	#N/A	#N/A	#N/A	#N/A	#N/A	#N/A
CGI_10022263	1125	190	737	35.6278	138.188	1.95555	Up	7.6e-77	2.31e-74	#N/A	#N/A	#N/A	#N/A	#N/A	#N/A
CGI_10006902	5631	27	105	5.1059	19.7652	1.95272	Up	2.91e-12	1.34e-10	IPR006210; Epidermal growth factor-like IPR006212; Furin-like repeat IPR008979; Galactose-binding domain-like IPR009030; Growth factor, receptor	GO:0005515; protein binding; Molecular Function	Tek, AA517024, Cd202b, Hyk, Tie2, tie-2; endothelial-specific receptor tyrosine kinase (EC:2.7.10.1); K05121 endothelial-specific receptor tyrosine kinase [EC:2.7.10.1]	MEG10_XENTR Multiple epidermal growth factor-like domains 10 OS=Xenopus tropicalis GN=megf10 PE=2 SV=1	C3XPQ2_BRAFL Putative uncharacterized protein (Fragment) OS=Branchiostoma floridae GN=BRAFLDRAFT_235412 PE=4 SV=1	--
CGI_10017214	2040	15	57	2.74709	10.6064	1.94896	Up	4.09e-07	9.82e-06	#N/A	#N/A	#N/A	Putative tyrosinase-like protein tyr-3 OS=Caenorhabditis elegans GN=tyr-3 PE=2 SV=5	#N/A	#N/A
CGI_10004938	408	10	37	1.79158	6.90143	1.94566	Up	6.17e-05	0.000926448	#N/A	#N/A	#N/A	#N/A	#N/A	#N/A
CGI_10019343	423	9	36	1.72805	6.6567	1.94566	Up	4.06e-05	0.000639845	#N/A	#N/A	#N/A	#N/A	#N/A	#N/A
CGI_10023925	282	16	62	3.02409	11.5616	1.93477	Up	9.44e-08	2.49e-06	#N/A	#N/A	#N/A	#N/A	#N/A	#N/A
CGI_10019187	381	26	98	4.79636	18.2818	1.9304	Up	3.16e-11	1.31e-09	#N/A	#N/A	#N/A	#N/A	#N/A	#N/A
CGI_10002879	633	32	120	5.96628	22.4757	1.91346	Up	2.23e-13	1.15e-11	#N/A	#N/A	#N/A	#N/A	#N/A	#N/A
CGI_10004347	642	11	42	2.08739	7.84856	1.91073	Up	1.4e-05	0.000246259	#N/A	#N/A	#N/A	#N/A	#N/A	#N/A
CGI_10022794	765	10	38	1.91102	7.1678	1.90719	Up	3.85e-05	0.00060785	#N/A	#N/A	#N/A	#N/A	#N/A	#N/A
CGI_10004348	2634	90	329	16.7894	61.609	1.87559	Up	2.85e-33	3.93e-31	IPR013126; Heat shock protein 70	NA	hscA; chaperone protein HscA; K04044 molecular chaperone HscA	HS12A_MOUSE Heat shock 70 kDa protein 12A OS=Mus musculus GN=Hspa12a PE=1 SV=1	C3ZGF9_BRAFL Putative uncharacterized protein OS=Branchiostoma floridae GN=BRAFLDRAFT_240123 PE=4 SV=1	--
CGI_10019341	525	14	50	2.55258	9.31538	1.86766	Up	4.48e-06	8.83e-05	#N/A	#N/A	#N/A	#N/A	#N/A	#N/A
CGI_10022167	543	62	227	11.6667	42.5766	1.86766	Up	1.79e-23	1.64e-21	#N/A	#N/A	#N/A	#N/A	#N/A	#N/A
CGI_10015904	948	27	99	5.1404	18.6031	1.85559	Up	4.73e-11	1.92e-09	#N/A	#N/A	#N/A	#N/A	#N/A	#N/A
CGI_10017479	783	18	66	3.423	12.3026	1.84563	Up	8.41e-08	2.25e-06	#N/A	#N/A	#N/A	#N/A	#N/A	#N/A
CGI_10006478	2469	17	61	3.20729	11.4646	1.83776	Up	3.59e-07	8.73e-06	NA	NA	NA	ALO17_HUMAN Protein ALO17 OS=Homo sapiens GN=KIAA1618 PE=1 SV=2	C3YWC5_BRAFL Putative uncharacterized protein OS=Branchiostoma floridae GN=BRAFLDRAFT_68766 PE=4 SV=1	NA
CGI_10001882	597	13	46	2.44879	8.68839	1.82702	Up	1.21e-05	0.000216817	NA	NA	NA	NA	C3ZEC9_BRAFL Putative uncharacterized protein OS=Branchiostoma floridae GN=BRAFLDRAFT_72852 PE=4 SV=1	NA
CGI_10014904	480	14	48	2.53807	8.9537	1.81875	Up	1.11e-05	0.000200262	NA	NA	TIE1; tyrosine kinase with immunoglobulin-like and EGF-like domains 1; K05120 tyrosine kinase receptor 1 [EC:2.7.10.1]	SREC_HUMAN Endothelial cells scavenger receptor OS=Homo sapiens GN=SCARF1 PE=1 SV=2	C3S7J0_CRAGI Predicted protein tyrosine phosphatase OS=Crassostrea gigas PE=2 SV=1	--
CGI_10022248	204	32	112	5.97194	21.0675	1.81875	Up	8.5e-12	3.72e-10	#N/A	#N/A	#N/A	#N/A	#N/A	#N/A
CGI_10021577	1542	12	42	2.21217	7.78478	1.81519	Up	3.31e-05	0.000530475	#N/A	#N/A	#N/A	#N/A	#N/A	#N/A
CGI_10018642	474	12	43	2.31318	8.12907	1.81321	Up	2.09e-05	0.000353205	#N/A	#N/A	#N/A	#N/A	#N/A	#N/A
CGI_10014945	819	117	412	22.0152	77.2662	1.81134	Up	1.05e-39	1.67e-37	IPR001073; Complement C1q protein IPR008983; Tumour necrosis factor-like	GO:0005515; protein binding; Molecular Function	NA	C1QL4_MOUSE Complement C1q-like protein 4 OS=Mus musculus GN=C1ql4 PE=2 SV=1	Q8JI26_SALFO C1q-like adipose specific protein OS=Salvelinus fontinalis PE=2 SV=1	NA
CGI_10005486	1455	21	75	4.01905	14.056	1.80626	Up	1.72e-08	5.06e-07	IPR009836; Protein of unknown function DUF1399	NA	NA	NA	A7RQB8_NEMVE Predicted protein OS=Nematostella vectensis GN=v1g200527 PE=4 SV=1	NA
CGI_10026234	348	13	45	2.45055	8.5172	1.79727	Up	1.92e-05	0.000326729	#N/A	#N/A	#N/A	#N/A	#N/A	#N/A
CGI_10021183	1161	14	47	2.62333	8.8077	1.74737	Up	1.74e-05	0.000298918	#N/A	#N/A	#N/A	#N/A	#N/A	#N/A
CGI_10022840	3666	121	404	22.6308	75.7975	1.74386	Up	8.52e-37	1.29e-34	#N/A	#N/A	#N/A	#N/A	#N/A	#N/A
CGI_10021922	174	15	50	2.80063	9.36891	1.74213	Up	1.01e-05	0.000184029	#N/A	#N/A	#N/A	#N/A	#N/A	#N/A
CGI_10021880	774	20	67	3.7776	12.6371	1.74213	Up	2.77e-07	6.8e-06	#N/A	#N/A	#N/A	#N/A	#N/A	#N/A
CGI_10006340	2475	18	59	3.34718	11.1374	1.73439	Up	1.97e-06	4.18e-05	IPR002645; Sulphate transporter/antisigma-factor antagonist STAS IPR011547; Sulphate transporter	GO:0005215; transporter activity; Molecular Function GO:0006810; transport; Biological Process GO:0016021; integral to membrane; Cellular Component GO:0055085; transmembrane transport; Biological Process	SLC26A5; solute carrier family 26, member 5 (prestin); K14703 solute carrier family 26, member 5	S26A5_HUMAN Prestin OS=Homo sapiens GN=SLC26A5 PE=2 SV=1	B5TGH5_ROULE Prestin OS=Rousettus leschenaulti GN=SLC26A5 PE=2 SV=1	--
CGI_10016594	396	25	82	4.61468	15.3439	1.73336	Up	1.88e-08	5.49e-07	#N/A	#N/A	#N/A	#N/A	#N/A	#N/A
CGI_10003597	315	23	75	4.2543	14.1142	1.73016	Up	8.53e-08	2.27e-06	#N/A	#N/A	#N/A	#N/A	#N/A	#N/A
CGI_10009186	3549	17	55	3.12378	10.356	1.7291	Up	5.27e-06	0.000102309	IPR006573; NEUZ IPR007744; Protein of unknown function DUF672	NA	NA	CF186_HUMAN UPF0624 protein C6orf186 OS=Homo sapiens GN=C6orf186 PE=2 SV=1	A8XIE7_CAEBR Putative uncharacterized protein OS=Caenorhabditis briggsae GN=CBG13654 PE=4 SV=1	NA
CGI_10017107	213	55	178	10.2953	33.397	1.69773	Up	1.66e-16	1.07e-14	#N/A	#N/A	#N/A	#N/A	#N/A	#N/A
CGI_10014140	513	14	45	2.61229	8.37773	1.68125	Up	4.22e-05	0.000662527	NA	NA	hypothetical protein; K10105 lipoyltransferase 1 [EC:6.-.-.-]	HAAF_LIMPO Hemagglutinin/amebocyte aggregation factor OS=Limulus polyphemus PE=1 SV=1	Q3YJU8_BIOGL Dermatopontin 3 OS=Biomphalaria glabrata PE=2 SV=1	NA
CGI_10002702	1257	17	55	3.19834	10.2572	1.68125	Up	5.27e-06	0.00010223	#N/A	#N/A	#N/A	#N/A	#N/A	#N/A
CGI_10028102	1431	325	1040	60.9563	194.906	1.67693	Up	1.44e-87	5.05e-85	#N/A	#N/A	#N/A	#N/A	#N/A	#N/A
CGI_10003629	825	19	59	3.54407	11.1374	1.65193	Up	4.19e-06	8.3e-05	#N/A	#N/A	#N/A	#N/A	#N/A	#N/A
CGI_10014216	1977	27	86	5.11466	16.0418	1.64912	Up	1.53e-08	4.53e-07	IPR001315; Caspase Recruitment IPR011029; DEATH-like	GO:0005515; protein binding; Molecular Function GO:0005622; intracellular; Cellular Component GO:0042981; regulation of apoptosis; Biological Process	NA	NA	NA	NA
CGI_10000693	321	14	44	2.65668	8.31024	1.64527	Up	6.53e-05	0.000974212	#N/A	#N/A	#N/A	#N/A	#N/A	#N/A
CGI_10021161	276	16	52	3.08983	9.66516	1.64527	Up	9.1e-06	0.000167124	#N/A	#N/A	#N/A	#N/A	#N/A	#N/A
CGI_10010596	234	19	61	3.64441	11.3999	1.64527	Up	1.77e-06	3.79e-05	IPR006612; Zinc finger, C2CH-type	GO:0003676; nucleic acid binding; Molecular Function	NA	NA	A7SEH6_NEMVE Predicted protein OS=Nematostella vectensis GN=v1g211017 PE=4 SV=1	NA
CGI_10019883	507	72	225	13.4563	42.0921	1.64527	Up	1.12e-19	8.41e-18	#N/A	#N/A	#N/A	#N/A	#N/A	#N/A
CGI_10021717	276	99	307	18.539	57.454	1.63185	Up	4.73e-26	4.84e-24	#N/A	#N/A	#N/A	#N/A	#N/A	#N/A
CGI_10019992	1503	19	60	3.64753	11.2407	1.62373	Up	2.73e-06	5.67e-05	#N/A	#N/A	#N/A	#N/A	#N/A	#N/A
CGI_10015811	201	55	169	10.3038	31.7043	1.6215	Up	7.43e-15	4.28e-13	#N/A	#N/A	#N/A	#N/A	#N/A	#N/A
CGI_10005516	282	18	56	3.4561	10.5106	1.60463	Up	7.24e-06	0.000135914	IPR006917; SOUL haem-binding protein IPR011256; Regulatory factor, effector, bacterial	NA	NA	NA	NA	NA
CGI_10020272	315	21	63	3.86754	11.7618	1.60463	Up	3.28e-06	6.65e-05	#N/A	#N/A	#N/A	#N/A	#N/A	#N/A
CGI_10008428	672	76	232	14.322	43.4453	1.60097	Up	1.08e-19	8.14e-18	#N/A	#N/A	#N/A	#N/A	#N/A	#N/A
CGI_10005916	1899	73	220	13.6647	41.2055	1.59238	Up	1.82e-18	1.31e-16	NA	NA	CHU large protein (EC:3.2.1.-); K01238 [EC:3.2.1.-]	M130_STRPU Mesenchyme-specific cell surface glycoprotein OS=Strongylocentrotus purpuratus PE=2 SV=2	C3Y6Y1_BRAFL Putative uncharacterized protein OS=Branchiostoma floridae GN=BRAFLDRAFT_91441 PE=4 SV=1	NA
CGI_10000039	252	54	163	10.1523	30.5808	1.59082	Up	4.38e-14	2.39e-12	#N/A	#N/A	#N/A	#N/A	#N/A	#N/A
CGI_10001605	504	44	132	8.21853	24.6999	1.58755	Up	1.37e-11	5.83e-10	#N/A	#N/A	#N/A	#N/A	#N/A	#N/A
CGI_10008375	2487	49	148	9.25831	27.7091	1.58154	Up	6.29e-13	3.1e-11	IPR002110; Ankyrin repeat IPR020683; Ankyrin repeat-containing domain	GO:0005515; protein binding; Molecular Function	NA	NA	NA	NA
CGI_10022706	933	17	50	3.13383	9.37165	1.58038	Up	4.45e-05	0.000695071	#N/A	#N/A	#N/A	#N/A	#N/A	#N/A
CGI_10022224	465	15	46	2.88194	8.60511	1.57815	Up	5.78e-05	0.000878257	#N/A	#N/A	#N/A	#N/A	#N/A	#N/A
CGI_10001256	345	73	218	13.7718	40.8085	1.56715	Up	4.14e-18	2.92e-16	#N/A	#N/A	#N/A	#N/A	#N/A	#N/A
CGI_10004693	642	110	325	20.6841	60.9417	1.55891	Up	6.69e-26	6.74e-24	#N/A	#N/A	#N/A	#N/A	#N/A	#N/A
CGI_10017862	1059	188	545	35.2023	102.158	1.53706	Up	2.67e-41	4.33e-39	#N/A	#N/A	#N/A	#N/A	#N/A	#N/A
CGI_10005360	303	17	50	3.21657	9.29302	1.53062	Up	4.45e-05	0.000695505	#N/A	#N/A	#N/A	#N/A	#N/A	#N/A
CGI_10007687	1845	30	85	5.54662	15.9846	1.527	Up	1.92e-07	4.81e-06	IPR012337; Ribonuclease H-like	GO:0003676; nucleic acid binding; Molecular Function	NA	NA	Q1WA52_ICTPU Putative uncharacterized protein (Fragment) OS=Ictalurus punctatus PE=2 SV=1	NA
CGI_10004105	615	180	517	33.6759	96.8717	1.52436	Up	8.77e-39	1.37e-36	NA	NA	NA	NA	B3TK34_HALDV Putative uncharacterized protein (Fragment) OS=Haliotis diversicolor PE=2 SV=1	NA
CGI_10006118	345	62	179	11.6531	33.5059	1.52371	Up	1.61e-14	9.03e-13	#N/A	#N/A	#N/A	#N/A	#N/A	#N/A
CGI_10001429	870	24	68	4.48101	12.7758	1.51152	Up	3.3e-06	6.69e-05	#N/A	#N/A	#N/A	#N/A	#N/A	#N/A
CGI_10004100	909	50	143	9.38166	26.7378	1.51097	Up	9.51e-12	4.14e-10	IPR002126; Cadherin	GO:0005509; calcium ion binding; Molecular Function GO:0007156; homophilic cell adhesion; Biological Process GO:0016020; membrane; Cellular Component	NA	NA	NA	NA
CGI_10026865	1242	28	79	5.19876	14.7961	1.50897	Up	5.65e-07	1.31e-05	#N/A	#N/A	#N/A	#N/A	#N/A	#N/A
CGI_10014502	1653	52	147	9.72852	27.6136	1.50509	Up	7.26e-12	3.21e-10	IPR002035; von Willebrand factor, type A IPR002557; Chitin binding domain IPR008985; Concanavalin A-like lectin/glucanase	GO:0005515; protein binding; Molecular Function GO:0005576; extracellular region; Cellular Component GO:0006030; chitin metabolic process; Biological Process GO:0008061; chitin binding; Molecular Function	COL14A1; collagen, type XIV, alpha 1; K08133 collagen, type XIV, alpha	COEA1_CHICK Collagen alpha-1(XIV) chain OS=Gallus gallus GN=COL14A1 PE=1 SV=2	C7G0B5_PINFU Pif177 protein OS=Pinctada fucata GN=Pif177 PE=2 SV=1	--
CGI_10013114	210	19	53	3.48079	9.87995	1.50509	Up	5.06e-05	0.000780338	#N/A	#N/A	#N/A	#N/A	#N/A	#N/A
CGI_10025347	210	19	53	3.48079	9.87995	1.50509	Up	5.06e-05	0.000779857	#N/A	#N/A	#N/A	#N/A	#N/A	#N/A
CGI_10009184	246	24	68	4.45711	12.6512	1.50509	Up	3.3e-06	6.67e-05	#N/A	#N/A	#N/A	#N/A	#N/A	#N/A
CGI_10016233	1443	67	189	12.5796	35.4322	1.49398	Up	8.26e-15	4.71e-13	#N/A	#N/A	#N/A	#N/A	#N/A	#N/A
CGI_10020112	216	39	110	7.33221	20.5832	1.48915	Up	3.38e-09	1.1e-07	#N/A	#N/A	#N/A	#N/A	#N/A	#N/A
CGI_10009146	2205	24	68	4.53055	12.7028	1.48739	Up	3.3e-06	6.68e-05	NA	NA	similar to Werner syndrome homolog (human); K10900 werner syndrome ATP-dependent helicase [EC:3.6.4.12]	NA	A7T372_NEMVE Predicted protein OS=Nematostella vectensis GN=v1g221688 PE=4 SV=1	NA
CGI_10023222	558	29	81	5.45822	15.1386	1.47173	Up	4.91e-07	1.15e-05	#N/A	#N/A	#N/A	#N/A	#N/A	#N/A
CGI_10003417	1905	77	213	14.453	39.831	1.46252	Up	4.37e-16	2.75e-14	IPR001023; Heat shock protein Hsp70 IPR013126; Heat shock protein 70	GO:0005524; ATP binding; Molecular Function	Dere_Hsp68; GG12378 gene product from transcript GG12378-RA; K03283 heat shock 70kDa protein 1/8	HSP74_ANOAL Heat shock protein 70 B2 OS=Anopheles albimanus GN=HSP70B2 PE=3 SV=1	B5U1S8_CRAHO Heat shock protein 70 OS=Crassostrea hongkongensis GN=HSP70 PE=2 SV=1	--
CGI_10013942	1578	34	94	6.40791	17.6562	1.46225	Up	7.34e-08	1.98e-06	IPR003123; Vacuolar sorting protein 9 IPR013995; Vacuolar sorting protein 9, subgroup	NA	NA	ANR27_MOUSE Ankyrin repeat domain-containing protein 27 OS=Mus musculus GN=Ankrd27 PE=1 SV=2	C3XVH7_BRAFL Putative uncharacterized protein OS=Branchiostoma floridae GN=BRAFLDRAFT_130906 PE=4 SV=1	--
CGI_10011786	681	155	420	28.981	78.7784	1.44269	Up	2.28e-29	2.74e-27	#N/A	#N/A	#N/A	#N/A	#N/A	#N/A
CGI_10018270	534	32	86	5.93168	16.0965	1.44024	Up	4.69e-07	1.11e-05	#N/A	#N/A	#N/A	#N/A	#N/A	#N/A
CGI_10016349	1392	47	127	8.8395	23.8481	1.43184	Up	7.34e-10	2.57e-08	#N/A	#N/A	#N/A	#N/A	#N/A	#N/A
CGI_10028086	369	41	109	7.59359	20.4828	1.43156	Up	1.79e-08	5.24e-07	#N/A	#N/A	#N/A	#N/A	#N/A	#N/A
CGI_10010267	2040	78	210	14.6312	39.4471	1.43087	Up	2.6e-15	1.54e-13	IPR000195; Rab-GAP/TBC domain IPR001763; Rhodanese-like	GO:0005097; Rab GTPase activator activity; Molecular Function GO:0005622; intracellular; Cellular Component GO:0032313; regulation of Rab GTPase activity; Biological Process	similar to cbl-b; K04707 E3 ubiquitin-protein ligase CBL [EC:6.3.2.19]	TBC23_CHICK TBC1 domain family member 23 OS=Gallus gallus GN=TBC1D23 PE=2 SV=1	B9A6M5_HUMAN TBC1 domain family, member 23 OS=Homo sapiens GN=TBC1D23 PE=2 SV=1	--
CGI_10013880	624	274	736	51.3472	137.987	1.42617	Up	1.4e-49	2.52e-47	IPR002130; Peptidyl-prolyl cis-trans isomerase, cyclophilin-type IPR015891; Cyclophilin-like	GO:0003755; peptidyl-prolyl cis-trans isomerase activity; Molecular Function GO:0006457; protein folding; Biological Process	peptidyl-prolyl cis-trans isomerase (cyclophilin) ; K03768 peptidyl-prolyl cis-trans isomerase B (cyclophilin B) [EC:5.2.1.8]	PPIB_CHICK Peptidyl-prolyl cis-trans isomerase B OS=Gallus gallus GN=PPIB PE=2 SV=1	B6DDV0_ANODA Peptidyl-prolyl cis-trans isomerase (Fragment) OS=Anopheles darlingi PE=2 SV=1	--
CGI_10006628	702	22	60	4.16504	11.1888	1.42566	Up	2.18e-05	0.000367694	#N/A	#N/A	#N/A	#N/A	#N/A	#N/A
CGI_10018174	2685	158	424	29.6288	79.4259	1.42261	Up	3.18e-29	3.78e-27	#N/A	#N/A	#N/A	#N/A	#N/A	#N/A
CGI_10006560	2091	34	91	6.40891	17.0808	1.41423	Up	2.36e-07	5.85e-06	IPR020471; Aldo/keto reductase subgroup IPR023210; NADP-dependent oxidoreductase domain	GO:0016491; oxidoreductase activity; Molecular Function GO:0055114; oxidation-reduction process; Biological Process	aryl-alcohol dehydrogenase (NADP(+)) (EC:1.1.1.91); K05882 aryl-alcohol dehydrogenase (NADP+) [EC:1.1.1.91]	YAJO_ECOLI Uncharacterized oxidoreductase yajO OS=Escherichia coli (strain K12) GN=yajO PE=3 SV=2	C3ZA51_BRAFL Putative uncharacterized protein OS=Branchiostoma floridae GN=BRAFLDRAFT_77605 PE=4 SV=1	--
CGI_10000080	300	72	190	13.401	35.5678	1.40823	Up	1.31e-13	6.92e-12	IPR001199; Cytochrome b5	GO:0020037; heme binding; Molecular Function	hypothetical protein; K00326 cytochrome-b5 reductase [EC:1.6.2.2]	CYB5_YEAST Cytochrome b5 OS=Saccharomyces cerevisiae GN=CYB5 PE=1 SV=2	B3MMG4_DROAN GF15091 OS=Drosophila ananassae GN=GF15091 PE=3 SV=1	--
CGI_10003466	426	69	182	12.8691	34.0928	1.40555	Up	4.33e-13	2.16e-11	NA	NA	NA	NA	B4MRD0_DROWI GK15809 OS=Drosophila willistoni GN=GK15809 PE=4 SV=1	NA
CGI_10007461	1386	21	56	3.95544	10.4787	1.40555	Up	5.57e-05	0.000849341	IPR006028; Gamma-aminobutyric acid A receptor IPR006029; Neurotransmitter-gated ion-channel transmembrane domain IPR006201; Neurotransmitter-gated ion-channel IPR006202; Neurotransmitter-gated ion-channel ligand-binding	GO:0005230; extracellular ligand-gated ion channel activity; Molecular Function GO:0006810; transport; Biological Process GO:0006811; ion transport; Biological Process GO:0016020; membrane; Cellular Component GO:0016021; integral to membrane; Cellular Component	GLRA1; glycine receptor, alpha 1 (startle disease/hyperekplexia); K05193 glycine receptor alpha-1	GLRA2_HUMAN Glycine receptor subunit alpha-2 OS=Homo sapiens GN=GLRA2 PE=2 SV=1	C7DLK0_APLCA GluClAc2 OS=Aplysia californica PE=2 SV=1	--
CGI_10017540	1083	20	54	3.82469	10.1263	1.40469	Up	6.49e-05	0.00097004	#N/A	#N/A	#N/A	#N/A	#N/A	#N/A
CGI_10015127	318	25	65	4.59727	12.1169	1.39817	Up	2.03e-05	0.000344098	#N/A	#N/A	#N/A	#N/A	#N/A	#N/A
CGI_10015722	330	35	93	6.64514	17.5145	1.39817	Up	2.04e-07	5.1e-06	#N/A	#N/A	#N/A	#N/A	#N/A	#N/A
CGI_10003978	345	60	158	11.2999	29.6398	1.39122	Up	1.6e-11	6.75e-10	NA	NA	NA	NA	B4MRD0_DROWI GK15809 OS=Drosophila willistoni GN=GK15809 PE=4 SV=1	NA
CGI_10024053	450	29	76	5.41456	14.1613	1.38703	Up	3.45e-06	6.95e-05	#N/A	#N/A	#N/A	#N/A	#N/A	#N/A
CGI_10018297	1389	314	820	58.9403	153.747	1.38323	Up	9.37e-53	1.81e-50	#N/A	#N/A	#N/A	#N/A	#N/A	#N/A
CGI_10021076	1974	37	95	6.85049	17.868	1.3831	Up	3.19e-07	7.81e-06	#N/A	#N/A	#N/A	Putative tyrosinase-like protein tyr-3 OS=Caenorhabditis elegans GN=tyr-3 PE=2 SV=5	#N/A	#N/A
CGI_10007514	792	1752	4564	328.411	855.326	1.38097	Up	5.79e-284	7.23e-281	IPR000566; Lipocalin/cytosolic fatty-acid binding protein IPR011038; Calycin-like	GO:0005488; binding; Molecular Function	NA	NA	NA	NA
CGI_10025482	549	44	114	8.2106	21.3256	1.37702	Up	1.65e-08	4.89e-07	#N/A	#N/A	#N/A	#N/A	#N/A	#N/A
CGI_10010136	294	33	86	6.21569	16.1305	1.37581	Up	8.68e-07	1.96e-05	#N/A	#N/A	#N/A	#N/A	#N/A	#N/A
CGI_10003800	1407	28	73	5.28179	13.6929	1.37433	Up	5.91e-06	0.000113398	IPR000734; Lipase IPR013818; Lipase, N-terminal	GO:0003824; catalytic activity; Molecular Function GO:0006629; lipid metabolic process; Biological Process	hypothetical protein; K14073 pancreatic triacylglycerol lipase [EC:3.1.1.3]	LIPHA_XENLA Lipase member H-A OS=Xenopus laevis GN=liph-A PE=2 SV=1	C3ZFY3_BRAFL Putative uncharacterized protein OS=Branchiostoma floridae GN=BRAFLDRAFT_118915 PE=4 SV=1	NA
CGI_10026847	471	364	937	68.2855	175.574	1.36242	Up	1.05e-58	2.27e-56	#N/A	#N/A	#N/A	#N/A	#N/A	#N/A
CGI_10026028	750	24	62	4.54823	11.6583	1.35799	Up	3.48e-05	0.000555282	#N/A	#N/A	#N/A	#N/A	#N/A	#N/A
CGI_10002980	318	39	99	7.279	18.6414	1.3567	Up	2.33e-07	5.77e-06	IPR002048; Calcium-binding EF-hand IPR018249; EF-HAND 2	GO:0005509; calcium ion binding; Molecular Function	calb1, calb, calbindin; calbindin 1, 28kDa; K14757 calbindin D28	CAB32_DROME Calbindin-32 OS=Drosophila melanogaster GN=Cbp53E PE=2 SV=1	Q179X5_AEDAE Calbindin-32 OS=Aedes aegypti GN=AAEL005463 PE=4 SV=1	--
CGI_10013277	201	32	83	6.06107	15.4835	1.35309	Up	1.48e-06	3.2e-05	#N/A	#N/A	#N/A	#N/A	#N/A	#N/A
CGI_10025490	333	88	223	16.4632	41.834	1.34543	Up	7.92e-15	4.54e-13	#N/A	#N/A	#N/A	#N/A	#N/A	#N/A
CGI_10020719	1404	27	69	5.11953	12.9833	1.34257	Up	1.48e-05	0.000258055	#N/A	#N/A	#N/A	#N/A	#N/A	#N/A
CGI_10011787	570	156	393	29.2814	73.5796	1.32932	Up	9.42e-25	9.05e-23	#N/A	#N/A	#N/A	#N/A	#N/A	#N/A
CGI_10009306	1092	32	79	5.91288	14.7928	1.32296	Up	6.57e-06	0.000124412	NA	NA	NA	HS12B_HUMAN Heat shock 70 kDa protein 12B OS=Homo sapiens GN=HSPA12B PE=1 SV=2	C3ZGF9_BRAFL Putative uncharacterized protein OS=Branchiostoma floridae GN=BRAFLDRAFT_240123 PE=4 SV=1	--
CGI_10002804	333	39	97	7.31697	18.2467	1.31832	Up	4.87e-07	1.14e-05	#N/A	#N/A	#N/A	#N/A	#N/A	#N/A
CGI_10004281	183	75	186	13.9802	34.8228	1.31664	Up	3.28e-12	1.5e-10	NA	NA	NA	MYOV2_XENTR Myeloma overexpressed gene 2 protein homolog OS=Xenopus tropicalis GN=myeov2 PE=3 SV=1	B0X9U9_CULQU Putative uncharacterized protein OS=Culex quinquefasciatus GN=CpipJ_CPIJ016121 PE=4 SV=1	NA
CGI_10008122	1563	104	258	19.4862	48.2619	1.30843	Up	2.2e-16	1.41e-14	IPR008985; Concanavalin A-like lectin/glucanase	NA	NA	NA	NA	NA
CGI_10027587	381	758	1864	141.972	349.299	1.29885	Up	1.16e-106	5.07e-104	#N/A	#N/A	#N/A	#N/A	#N/A	#N/A
CGI_10000168	381	758	1864	141.972	349.299	1.29885	Up	1.16e-106	4.98e-104	#N/A	#N/A	#N/A	#N/A	#N/A	#N/A
CGI_10022480	378	205	502	38.3531	94.0947	1.29477	Up	8.74e-30	1.08e-27	#N/A	#N/A	#N/A	#N/A	#N/A	#N/A
CGI_10017585	1431	29	70	5.36348	13.1525	1.2941	Up	3.22e-05	0.000518463	#N/A	#N/A	#N/A	#N/A	#N/A	#N/A
CGI_10010077	666	65	160	12.2559	30.0404	1.29342	Up	1.4e-10	5.32e-09	IPR006917; SOUL haem-binding protein IPR011256; Regulatory factor, effector, bacterial	NA	NA	NA	C3Y7T4_BRAFL Putative uncharacterized protein OS=Branchiostoma floridae GN=BRAFLDRAFT_261932 PE=4 SV=1	NA
CGI_10021416	270	29	70	5.41456	13.1733	1.2827	Up	3.22e-05	0.000518798	#N/A	#N/A	#N/A	#N/A	#N/A	#N/A
CGI_10016892	330	32	77	5.90679	14.3708	1.2827	Up	1.36e-05	0.000238584	#N/A	#N/A	#N/A	#N/A	#N/A	#N/A
CGI_10005830	939	29	71	5.44916	13.2574	1.2827	Up	2.24e-05	0.00037516	NA	NA	NA	NA	A7SVR2_NEMVE Predicted protein OS=Nematostella vectensis GN=v1g218220 PE=4 SV=1	NA
CGI_10021728	186	38	94	7.20486	17.5289	1.2827	Up	8.25e-07	1.87e-05	#N/A	#N/A	#N/A	#N/A	#N/A	#N/A
CGI_10018173	2886	432	1051	81.0495	197.034	1.28157	Up	7.54e-60	1.67e-57	#N/A	#N/A	#N/A	#N/A	#N/A	#N/A
CGI_10020609	363	371	893	69.4719	167.388	1.26869	Up	3.41e-50	6.21e-48	#N/A	#N/A	#N/A	#N/A	#N/A	#N/A
CGI_10027588	381	597	1430	111.915	268.003	1.25985	Up	1.23e-78	3.95e-76	#N/A	#N/A	#N/A	#N/A	#N/A	#N/A
CGI_10001626	1302	29	69	5.42703	12.976	1.25761	Up	4.61e-05	0.000716233	IPR006210; Epidermal growth factor-like IPR009030; Growth factor, receptor	GO:0005515; protein binding; Molecular Function	similar to tenascin XB; K06252 tenascin	MEG10_MOUSE Multiple epidermal growth factor-like domains 10 OS=Mus musculus GN=Megf10 PE=1 SV=1	C3ZT12_BRAFL Putative uncharacterized protein (Fragment) OS=Branchiostoma floridae GN=BRAFLDRAFT_224574 PE=4 SV=1	--
CGI_10012593	480	65	155	12.1828	29.0223	1.25232	Up	8.21e-10	2.86e-08	#N/A	#N/A	#N/A	#N/A	#N/A	#N/A
CGI_10012616	708	60	142	11.1847	26.5838	1.24901	Up	5.35e-09	1.69e-07	IPR003608; MIR IPR013333; Ryanodine receptor IPR014821; Inositol 1,4,5-trisphosphate/ryanodine receptor IPR016093; MIR motif	GO:0016020; membrane; Cellular Component	ryanodine receptor 3, brain ; K05327 ryanodine receptor, invertebrate	RY44_DROME Ryanodine receptor 44F OS=Drosophila melanogaster GN=Rya-r44F PE=1 SV=3	Q17EB5_AEDAE Ryanodine receptor 3, brain OS=Aedes aegypti GN=AAEL003837 PE=4 SV=1	--
CGI_10020756	2220	135	318	25.2984	59.6802	1.23821	Up	3.02e-18	2.14e-16	#N/A	#N/A	#N/A	#N/A	#N/A	#N/A
CGI_10006411	216	247	582	46.2493	109.091	1.23803	Up	4.16e-32	5.46e-30	IPR005374; Uncharacterised protein family UPF0184, eukaryota IPR022788; Uncharacterised protein family UPF0184	NA	NA	CI016_TAKRU UPF0184 protein C9orf16 homolog OS=Takifugu rubripes GN=EST00098 PE=3 SV=1	NA	NA
CGI_10000126	333	84	197	15.7315	36.9385	1.23147	Up	8.94e-12	3.9e-10	IPR003961; Fibronectin, type III IPR008957; Fibronectin type III domain	GO:0005515; protein binding; Molecular Function	similar to titin isoform N2-A; K12567 titin [EC:2.7.11.1]	TITIN_DROME Titin OS=Drosophila melanogaster GN=sls PE=1 SV=3	Q4T3W5_TETNG Chromosome undetermined SCAF9901, whole genome shotgun sequence. (Fragment) OS=Tetraodon nigroviridis GN=GSTENG00007609001 PE=4 SV=1	--
CGI_10005985	1767	33	77	6.20514	14.5096	1.22547	Up	2.33e-05	0.000388571	IPR006575; RWD domain IPR010541; Domain of unknown function DUF1115 IPR016135; Ubiquitin-conjugating enzyme/RWD-like	GO:0005515; protein binding; Molecular Function	NA	RWD2B_PONAB RWD domain-containing protein 2B OS=Pongo abelii GN=RWDD2B PE=2 SV=1	C3ZQA7_BRAFL Putative uncharacterized protein OS=Branchiostoma floridae GN=BRAFLDRAFT_84954 PE=4 SV=1	NA
CGI_10007378	396	41	96	7.69113	17.9635	1.2238	Up	2.09e-06	4.41e-05	IPR002072; Nerve growth factor-related	GO:0005102; receptor binding; Molecular Function	Ntf5; neurotrophin 5; K12457 neurotrophin 4	BDNF_CYCMA Brain-derived neurotrophic factor OS=Cyclophiops major GN=BDNF PE=3 SV=1	Q19TV4_STRPU Prepro-neurotrophin OS=Strongylocentrotus purpuratus PE=4 SV=1	NA
CGI_10022093	6009	2089	4877	391.576	913.981	1.22287	Up	1.55e-251	1.76e-248	#N/A	#N/A	#N/A	#N/A	#N/A	#N/A
CGI_10013305	1140	63	146	11.7553	27.2999	1.21558	Up	6.46e-09	2.03e-07	NA	NA	NA	NA	Q569P1_DANRE Zgc:113320 OS=Danio rerio GN=zgc:113320 PE=2 SV=1	NA
CGI_10014971	1293	37	86	6.97234	16.1609	1.2128	Up	8.27e-06	0.000152827	IPR000367; G-protein alpha subunit, group S IPR001019; Guanine nucleotide binding protein (G-protein), alpha subunit IPR011025; G protein alpha subunit, helical insertion	GO:0004871; signal transducer activity; Molecular Function GO:0005525; GTP binding; Molecular Function GO:0007165; signal transduction; Biological Process GO:0007186; G-protein coupled receptor protein signaling pathway; Biological Process GO:0019001; guanyl nucleotide binding; Molecular Function	AGAP012095-PA; K04632 guanine nucleotide binding protein (G protein), alpha stimulating activity polypeptide	GNAS_ANOGA Guanine nucleotide-binding protein G(s) subunit alpha OS=Anopheles gambiae GN=G-s-alpha-60A PE=2 SV=1	A4UIH1_BOMMO G protein alpha S subunit Gs2 OS=Bombyx mori PE=2 SV=1	--
CGI_10023289	621	43	99	8.04336	18.6144	1.21055	Up	2.1e-06	4.42e-05	#N/A	#N/A	#N/A	#N/A	#N/A	#N/A
CGI_10006309	1011	53	121	9.88117	22.7209	1.20127	Up	1.93e-07	4.83e-06	IPR011735; Conserved hypothetical protein, HtrL	NA	NA	NA	A7SMD6_NEMVE Predicted protein OS=Nematostella vectensis GN=v1g214498 PE=4 SV=1	NA
CGI_10008376	597	4533	10417	849.528	1952.16	1.20034	Up	0	0	#N/A	#N/A	#N/A	#N/A	#N/A	#N/A
CGI_10012350	1038	53	122	9.97624	22.8438	1.19523	Up	1.37e-07	3.51e-06	IPR002557; Chitin binding domain	GO:0005576; extracellular region; Cellular Component GO:0006030; chitin metabolic process; Biological Process GO:0008061; chitin binding; Molecular Function	NA	NA	NA	NA
CGI_10015830	780	34	78	6.40376	14.6299	1.19193	Up	2.77e-05	0.000454996	#N/A	#N/A	#N/A	#N/A	#N/A	#N/A
CGI_10017798	1281	161	366	30.1478	68.6043	1.18625	Up	1.59e-19	1.18e-17	#N/A	#N/A	#N/A	#N/A	#N/A	#N/A
CGI_10011109	1089	111	251	20.808	47.0862	1.17817	Up	9.87e-14	5.26e-12	IPR001179; Peptidyl-prolyl cis-trans isomerase, FKBP-type	GO:0006457; protein folding; Biological Process	similar to putative FK506-binding protein; K01802 peptidylprolyl isomerase [EC:5.2.1.8]	FKB1A_XENLA Peptidyl-prolyl cis-trans isomerase FKBP1A OS=Xenopus laevis GN=fkbp1a PE=3 SV=3	A7SY88_NEMVE Predicted protein OS=Nematostella vectensis GN=v1g137650 PE=3 SV=1	--
CGI_10016350	1209	33	75	6.24757	14.0967	1.17399	Up	4.66e-05	0.000723455	#N/A	#N/A	#N/A	#N/A	#N/A	#N/A
CGI_10010837	825	147	331	27.4666	61.9742	1.17399	Up	1.67e-17	1.13e-15	IPR004045; Glutathione S-transferase, N-terminal IPR004046; Glutathione S-transferase, C-terminal IPR010987; Glutathione S-transferase, C-terminal-like IPR012336; Thioredoxin-like fold IPR017933; Glutathione S-transferase/chloride channel, C-terminal	GO:0005515; protein binding; Molecular Function	expressed hypothetical protein ; K01830 prostaglandin-H2 D-isomerase [EC:5.3.99.2]	SCR11_OMMSL S-crystallin SL11 OS=Ommastrephes sloanei PE=2 SV=1	B6RB01_HALDI Sigma class glutathione-s-transferase 2 OS=Haliotis discus discus PE=2 SV=1	--
CGI_10027155	516	59	133	11.0967	24.9871	1.17105	Up	6.92e-08	1.87e-06	#N/A	#N/A	#N/A	#N/A	#N/A	#N/A
CGI_10015941	990	74	165	13.7825	30.9871	1.16883	Up	2.74e-09	9.09e-08	#N/A	#N/A	#N/A	#N/A	#N/A	#N/A
CGI_10019704	2835	2174	4883	407.51	915.071	1.16705	Up	5.15e-234	5.14e-231	#N/A	#N/A	#N/A	#N/A	#N/A	#N/A
CGI_10021716	339	825	1847	154.531	346.235	1.16386	Up	3.59e-89	1.3e-86	#N/A	#N/A	#N/A	#N/A	#N/A	#N/A
CGI_10023732	486	56	125	10.5283	23.4801	1.15717	Up	2.26e-07	5.6e-06	#N/A	#N/A	#N/A	#N/A	#N/A	#N/A
CGI_10004912	480	744	1656	139.34	310.292	1.15501	Up	3.06e-79	9.92e-77	#N/A	#N/A	#N/A	#N/A	#N/A	#N/A
CGI_10011416	732	139	310	26.1297	58.1054	1.15298	Up	3.3e-16	2.1e-14	#N/A	#N/A	#N/A	#N/A	#N/A	#N/A
CGI_10018677	267	71	157	13.2322	29.4178	1.15264	Up	8.85e-09	2.72e-07	#N/A	#N/A	#N/A	#N/A	#N/A	#N/A
CGI_10021151	528	107	238	20.0739	44.6282	1.15264	Up	1.01e-12	4.83e-11	#N/A	#N/A	#N/A	#N/A	#N/A	#N/A
CGI_10002756	1902	222	491	41.57	92.0986	1.14764	Up	2.16e-24	2.04e-22	IPR001304; C-type lectin IPR002353; Type II antifreeze protein IPR016187; C-type lectin fold	GO:0005488; binding; Molecular Function GO:0005529; sugar binding; Molecular Function	similar to mannose receptor C1; K06560 mannose receptor, C type	MRC2_RAT C-type mannose receptor 2 OS=Rattus norvegicus GN=Mrc2 PE=1 SV=1	A7RGD7_NEMVE Predicted protein OS=Nematostella vectensis GN=v1g196785 PE=4 SV=1	--
CGI_10003132	972	110	243	20.6806	45.588	1.14038	Up	8.38e-13	4.09e-11	NA	NA	similar to CG11044 CG11044-PA; K10314 F-box protein 39	NA	Q175C3_AEDAE Putative uncharacterized protein OS=Aedes aegypti GN=AAEL006705 PE=4 SV=1	--
CGI_10025038	501	82	180	15.3196	33.722	1.13831	Up	9.68e-10	3.33e-08	#N/A	#N/A	#N/A	#N/A	#N/A	#N/A
CGI_10000389	492	395	870	74.0375	162.959	1.13818	Up	1.29e-41	2.11e-39	IPR001134; Netrin domain IPR001820; Proteinase inhibitor I35, tissue inhibitor of metalloproteinase IPR008993; Tissue inhibitor of metalloproteinases-like, OB-fold	GO:0005515; protein binding; Molecular Function GO:0005578; proteinaceous extracellular matrix; Cellular Component GO:0008191; metalloendopeptidase inhibitor activity; Molecular Function	NA	TIMP3_CHICK Metalloproteinase inhibitor 3 OS=Gallus gallus GN=TIMP3 PE=1 SV=2	Q29AK5_DROPS GA19485 OS=Drosophila pseudoobscura pseudoobscura GN=GA19485 PE=4 SV=2	--
CGI_10014218	1176	3475	7640	651.301	1431.84	1.13647	Up	0	0	IPR011040; Neuraminidase	NA	alpha-L-rhamnosidase; K05989 alpha-L-rhamnosidase [EC:3.2.1.40]	NA	B3KHW8_9BACI Glycosyl hydrolase BNR repeat-containing protein OS=Geobacillus sp. Y412MC10 GN=GYMC10DRAFT_5186 PE=4 SV=1	NA
CGI_10002476	891	82	181	15.4506	33.9311	1.13494	Up	6.99e-10	2.45e-08	#N/A	#N/A	#N/A	#N/A	#N/A	#N/A
CGI_10020876	642	139	304	25.9975	57.0174	1.13303	Up	2.3e-15	1.37e-13	#N/A	#N/A	#N/A	#N/A	#N/A	#N/A
CGI_10024908	1164	163	357	30.5616	66.8424	1.12905	Up	7.88e-18	5.43e-16	#N/A	#N/A	#N/A	#N/A	#N/A	#N/A
CGI_10021480	1056	188	410	35.1869	76.9064	1.12806	Up	4.36e-20	3.36e-18	#N/A	#N/A	#N/A	#N/A	#N/A	#N/A
CGI_10002939	837	88	192	16.4474	35.9432	1.12785	Up	3.46e-10	1.25e-08	IPR000627; Intradiol ring-cleavage dioxygenase, C-terminal IPR015889; Intradiol ring-cleavage dioxygenase, core	GO:0003824; catalytic activity; Molecular Function GO:0005506; iron ion binding; Molecular Function GO:0006725; cellular aromatic compound metabolic process; Biological Process GO:0008199; ferric iron binding; Molecular Function GO:0016702; oxidoreductase activity, acting on single donors with incorporation of molecular oxygen, incorporation of two atoms of oxygen; Molecular Function GO:0055114; …	pcaH; protocatechuate 3,4-dioxygenase subunit beta; K00449 protocatechuate 3,4-dioxygenase, beta subunit [EC:1.13.11.3]	PCXB_PSEPU Protocatechuate 3,4-dioxygenase beta chain OS=Pseudomonas putida GN=pcaH PE=1 SV=3	C3Y6B7_BRAFL Putative uncharacterized protein OS=Branchiostoma floridae GN=BRAFLDRAFT_92414 PE=4 SV=1	NA
CGI_10002994	2682	37	80	6.85905	14.9194	1.12111	Up	6.29e-05	0.000943672	IPR011029; DEATH-like	NA	NA	NA	NA	NA
CGI_10021732	591	155	337	29.0655	63.1915	1.12043	Up	1.1e-16	7.14e-15	#N/A	#N/A	#N/A	#N/A	#N/A	#N/A
CGI_10000128	507	131	284	24.5097	53.1997	1.11807	Up	3.23e-14	1.77e-12	NA	NA	CG32473 gene product from transcript CG32473-RA (EC:3.4.11.-); K11141 glutamyl aminopeptidase [EC:3.4.11.7]	NA	B5RJT1_DROME FI04417p (Fragment) OS=Drosophila melanogaster GN=CG32473-RA PE=2 SV=1	--
CGI_10007957	831	89	193	16.7128	36.2027	1.11514	Up	4.01e-10	1.44e-08	IPR018939; Autophagy-related protein 27	NA	NA	NA	A7RHI0_NEMVE Predicted protein OS=Nematostella vectensis GN=v1g238307 PE=4 SV=1	NA
CGI_10006316	396	7139	15398	1337.95	2885.77	1.10893	Up	0	0	IPR002048; Calcium-binding EF-hand IPR018249; EF-HAND 2	GO:0005509; calcium ion binding; Molecular Function	expressed hypothetical protein ; K12759 myosin regulatory light chain, invertebrate	MLRA_PATYE Myosin regulatory light chain A, smooth adductor muscle OS=Patinopecten yessoensis PE=1 SV=1	Q26069_PLAMG Myosin regulatory light chain OS=Placopecten magellanicus PE=1 SV=1	--
CGI_10001587	396	7139	15398	1337.95	2885.77	1.10893	Up	0	0	IPR002048; Calcium-binding EF-hand IPR018249; EF-HAND 2	GO:0005509; calcium ion binding; Molecular Function	expressed hypothetical protein ; K12759 myosin regulatory light chain, invertebrate	MLRA_PATYE Myosin regulatory light chain A, smooth adductor muscle OS=Patinopecten yessoensis PE=1 SV=1	Q26069_PLAMG Myosin regulatory light chain OS=Placopecten magellanicus PE=1 SV=1	--
CGI_10008188	1023	97	209	18.2205	39.259	1.10746	Up	1.01e-10	3.92e-09	IPR000001; Kringle IPR000998; MAM domain IPR008985; Concanavalin A-like lectin/glucanase IPR013806; Kringle-like fold	GO:0016020; membrane; Cellular Component	hypothetical protein LOC100050531; K01315 plasminogen [EC:3.4.21.7]	PLMN_RAT Plasminogen OS=Rattus norvegicus GN=Plg PE=2 SV=2	Q7TP84_RAT Ab1-346 OS=Rattus norvegicus GN=Plg PE=2 SV=1	--
CGI_10003992	1227	58	124	10.8225	23.3109	1.10697	Up	8.14e-07	1.84e-05	IPR003421; Opine dehydrogenase IPR008927; 6-phosphogluconate dehydrogenase, C-terminal-like	GO:0016491; oxidoreductase activity; Molecular Function GO:0050662; coenzyme binding; Molecular Function GO:0055114; oxidation-reduction process; Biological Process	NA	Y4XO_RHISN Uncharacterized protein y4xO OS=Rhizobium sp. (strain NGR234) GN=NGR_a00740 PE=4 SV=1	Q9BHM6_PECMA Octopine dehydrogenase OS=Pecten maximus GN=odh1 PE=1 SV=1	NA
CGI_10022800	756	146	314	27.3951	58.8092	1.10212	Up	2.49e-15	1.48e-13	#N/A	#N/A	#N/A	#N/A	#N/A	#N/A
CGI_10005749	1920	3816	8153	715.166	1528	1.09529	Up	0	0	NA	NA	CHU large protein (EC:3.2.1.-); K01238 [EC:3.2.1.-]	M130_STRPU Mesenchyme-specific cell surface glycoprotein OS=Strongylocentrotus purpuratus PE=2 SV=2	C3XVU4_BRAFL Putative uncharacterized protein OS=Branchiostoma floridae GN=BRAFLDRAFT_83096 PE=4 SV=1	NA
CGI_10018176	2397	882	1883	165.334	352.97	1.09416	Up	1.39e-82	4.64e-80	#N/A	#N/A	#N/A	#N/A	#N/A	#N/A
CGI_10025486	336	85	181	15.9536	33.9623	1.09005	Up	2.86e-09	9.4e-08	#N/A	#N/A	#N/A	#N/A	#N/A	#N/A
CGI_10009852	501	51	107	9.48358	20.1149	1.08476	Up	7.23e-06	0.000135882	IPR003409; MORN motif	NA	similar to Alsin (Amyotrophic lateral sclerosis protein 2); K04575 amyotrophic lateral sclerosis 2 (juvenile)	JPH2_MOUSE Junctophilin-2 OS=Mus musculus GN=Jph2 PE=1 SV=2	A4QNV2_DANRE Jph2 protein OS=Danio rerio GN=jph2 PE=2 SV=1	--
CGI_10010152	948	85	180	15.9352	33.7669	1.08339	Up	3.91e-09	1.26e-07	#N/A	#N/A	#N/A	#N/A	#N/A	#N/A
CGI_10021733	2550	544	1147	102.001	214.918	1.07521	Up	1.07e-49	1.93e-47	#N/A	#N/A	#N/A	#N/A	#N/A	#N/A
CGI_10018585	675	65	136	12.0925	25.4683	1.07459	Up	4.48e-07	1.07e-05	#N/A	#N/A	#N/A	#N/A	#N/A	#N/A
CGI_10026164	162	104	220	19.5526	41.1664	1.07411	Up	7.8e-11	3.04e-09	#N/A	#N/A	#N/A	#N/A	#N/A	#N/A
CGI_10000854	438	248	522	46.4502	97.7844	1.07392	Up	1.95e-23	1.77e-21	IPR006616; DM9 repeat	NA	NA	NATT1_THANI Natterin-1 OS=Thalassophryne nattereri PE=1 SV=1	B4MJP9_DROWI GK20873 (Fragment) OS=Drosophila willistoni GN=GK20873 PE=4 SV=1	NA
CGI_10018662	288	84	176	15.6515	32.9332	1.07324	Up	8.69e-09	2.68e-07	#N/A	#N/A	#N/A	#N/A	#N/A	#N/A
CGI_10021902	171	84	176	15.6737	32.9332	1.07119	Up	8.69e-09	2.67e-07	#N/A	#N/A	#N/A	#N/A	#N/A	#N/A
CGI_10021481	1053	3332	6978	624.41	1307.76	1.06653	Up	1.76e-288	2.31e-285	#N/A	#N/A	#N/A	#N/A	#N/A	#N/A
CGI_10028495	840	456	950	85.4243	178.015	1.05928	Up	2.01e-40	3.21e-38	#N/A	#N/A	#N/A	#N/A	#N/A	#N/A
CGI_10000412	258	43	89	8.0274	16.658	1.05322	Up	5.63e-05	0.000857199	#N/A	#N/A	#N/A	#N/A	#N/A	#N/A
CGI_10014073	987	53	111	9.99801	20.7209	1.05137	Up	5.08e-06	9.9e-05	IPR011032; GroES-like IPR013149; Alcohol dehydrogenase, C-terminal IPR020843; Polyketide synthase, enoylreductase	GO:0008270; zinc ion binding; Molecular Function GO:0016491; oxidoreductase activity; Molecular Function GO:0016747; transferase activity, transferring acyl groups other than amino-acyl groups; Molecular Function GO:0055114; oxidation-reduction process; Biological Process	NV14581; similar to alcohol dehydrogenase; K13948 rostaglandin reductase 1 [EC:1.3.1.74 1.3.1.48]	PTGR1_BOVIN Prostaglandin reductase 1 OS=Bos taurus GN=PTGR1 PE=2 SV=1	Q7QF38_ANOGA AGAP000288-PA (Fragment) OS=Anopheles gambiae GN=AGAP000288 PE=4 SV=4	--
CGI_10004704	5088	1187	2460	222.489	460.967	1.05093	Up	1.14e-100	4.43e-98	IPR008197; Whey acidic protein, 4-disulphide core	GO:0005576; extracellular region; Cellular Component GO:0030414; peptidase inhibitor activity; Molecular Function	translation initiation factor IF-2; K02519 translation initiation factor IF-2	IF2_CLOCE Translation initiation factor IF-2 OS=Clostridium cellulolyticum (strain ATCC 35319 / DSM 5812 / JCM 6584 / H10) GN=infB PE=3 SV=1	C7IIX5_9CLOT Translation initiation factor IF-2 OS=Clostridium papyrosolvens DSM 2782 GN=CpapDRAFT_2658 PE=4 SV=1	NA
CGI_10005541	1791	122	252	22.7874	47.1656	1.0495	Up	1.19e-11	5.09e-10	IPR003689; Zinc/iron permease	GO:0016020; membrane; Cellular Component GO:0030001; metal ion transport; Biological Process GO:0046873; metal ion transmembrane transporter activity; Molecular Function GO:0055085; transmembrane transport; Biological Process	SLC39A10; solute carrier family 39 (zinc transporter), member 10; K14716 solute carrier family 39 (zinc transporter), member 10	S39AA_HUMAN Zinc transporter ZIP10 OS=Homo sapiens GN=SLC39A10 PE=1 SV=2	C3YB93_BRAFL Putative uncharacterized protein OS=Branchiostoma floridae GN=BRAFLDRAFT_123712 PE=4 SV=1	--
CGI_10000774	375	166	344	31.1879	64.4172	1.04646	Up	1.77e-15	1.07e-13	IPR019019; H-type lectin domain	GO:0005529; sugar binding; Molecular Function GO:0007155; cell adhesion; Biological Process	NA	YAT7_RHOBL ATP synthase subunits region ORF 7 OS=Rhodopseudomonas blastica PE=4 SV=1	C3YUW1_BRAFL Putative uncharacterized protein OS=Branchiostoma floridae GN=BRAFLDRAFT_74119 PE=4 SV=1	NA
CGI_10023163	1119	221	457	41.4802	85.5556	1.04444	Up	5.64e-20	4.29e-18	#N/A	#N/A	#N/A	#N/A	#N/A	#N/A
CGI_10010476	681	228	469	42.7559	87.9185	1.04004	Up	3.1e-20	2.41e-18	NA	NA	NA	NA	C3ZNM0_BRAFL Putative uncharacterized protein OS=Branchiostoma floridae GN=BRAFLDRAFT_100697 PE=4 SV=1	NA
CGI_10002171	306	419	861	78.4315	161.276	1.04002	Up	1e-35	1.49e-33	#N/A	#N/A	#N/A	#N/A	#N/A	#N/A
CGI_10013316	348	547	1123	102.573	210.375	1.03631	Up	5.49e-46	9.65e-44	#N/A	#N/A	#N/A	#N/A	#N/A	#N/A
CGI_10011058	378	60	123	11.2803	23.1316	1.03606	Up	2.74e-06	5.67e-05	#N/A	#N/A	#N/A	#N/A	#N/A	#N/A
CGI_10004092	579	14849	30421	2782.89	5701.19	1.03468	Up	0	0	IPR001424; Superoxide dismutase, copper/zinc binding	GO:0006801; superoxide metabolic process; Biological Process GO:0046872; metal ion binding; Molecular Function GO:0055114; oxidation-reduction process; Biological Process	SOD3; superoxide dismutase 3, extracellular; K00518 superoxide dismutase [EC:1.15.1.1]	SODE_RAT Extracellular superoxide dismutase [Cu-Zn] OS=Rattus norvegicus GN=Sod3 PE=1 SV=2	Q5QGY9_CRAGI Superoxide dismutase [Cu-Zn] OS=Crassostrea gigas PE=2 SV=1	--
CGI_10021682	2739	865	1763	162.036	330.486	1.02827	Up	4.91e-70	1.28e-67	#N/A	#N/A	#N/A	#N/A	#N/A	#N/A
CGI_10012351	1170	102	208	19.1592	39.0131	1.02592	Up	1.28e-09	4.37e-08	IPR000001; Kringle IPR003598; Immunoglobulin subtype 2 IPR003599; Immunoglobulin subtype IPR007110; Immunoglobulin-like IPR013098; Immunoglobulin I-set IPR013806; Kringle-like fold	GO:0005515; protein binding; Molecular Function	hypothetical protein LOC100050531; K01315 plasminogen [EC:3.4.21.7]	PLMN_BOVIN Plasminogen OS=Bos taurus GN=PLG PE=1 SV=2	Q6PBA6_DANRE Plasminogen OS=Danio rerio GN=plg PE=2 SV=1	--
CGI_10025483	1443	64	131	12.073	24.5458	1.02369	Up	1.35e-06	2.93e-05	#N/A	#N/A	#N/A	#N/A	#N/A	#N/A
CGI_10019572	1914	49	99	9.10206	18.5055	1.02369	Up	3.57e-05	0.000567377	#N/A	#N/A	#N/A	#N/A	#N/A	#N/A
CGI_10005425	1632	8043	16347	1507.39	3063.6	1.02317	Up	0	0	IPR001466; Beta-lactamase-related IPR012338; Beta-lactamase-type transpeptidase fold	NA	beta-lactamase; K01467 beta-lactamase [EC:3.5.2.6]	NA	C3YN73_BRAFL Putative uncharacterized protein OS=Branchiostoma floridae GN=BRAFLDRAFT_97982 PE=4 SV=1	NA
CGI_10013959	3198	1067	2152	199.922	403.354	1.01261	Up	4.53e-83	1.53e-80	IPR001478; PDZ/DHR/GLGF IPR006643; ZASP	GO:0005515; protein binding; Molecular Function	NA	NA	Q8IL42_PLAF7 Guanine nucleotide exchange factor, putative OS=Plasmodium falciparum (isolate 3D7) GN=PF14_0407 PE=4 SV=1	NA
CGI_10002655	465	49	99	9.16982	18.4851	1.0114	Up	3.57e-05	0.000567738	IPR001683; Phox homologous domain	GO:0005515; protein binding; Molecular Function GO:0007154; cell communication; Biological Process GO:0035091; phosphoinositide binding; Molecular Function	NA	NA	A7SUI4_NEMVE Predicted protein OS=Nematostella vectensis GN=v1g174469 PE=4 SV=1	NA
CGI_10028510	789	129	261	24.242	48.8362	1.01044	Up	1.58e-11	6.71e-10	#N/A	#N/A	#N/A	#N/A	#N/A	#N/A
CGI_10005096	3480	899	1807	168.458	338.601	1.0072	Up	1.67e-69	4.3e-67	IPR008197; Whey acidic protein, 4-disulphide core	GO:0005576; extracellular region; Cellular Component GO:0030414; peptidase inhibitor activity; Molecular Function	NA	NA	NA	NA
CGI_10001439	624	78	0	14.6427	0	-13.8379	Down	3.31e-24	3.06e-22	IPR013830; Esterase, SGNH hydrolase-type	NA	NA	NA	NA	NA
CGI_10018560	339	54	0	10.0625	0	-13.2967	Down	5.55e-17	3.67e-15	#N/A	#N/A	#N/A	#N/A	#N/A	#N/A
CGI_10015338	210	53	0	9.86223	0	-13.2677	Down	1.11e-16	7.18e-15	#N/A	#N/A	#N/A	#N/A	#N/A	#N/A
CGI_10002012	234	50	0	9.37135	0	-13.194	Down	8.88e-16	5.49e-14	#N/A	#N/A	#N/A	#N/A	#N/A	#N/A
CGI_10021810	231	42	0	7.91088	0	-12.9496	Down	2.27e-13	1.17e-11	#N/A	#N/A	#N/A	#N/A	#N/A	#N/A
CGI_10021488	459	40	0	7.43175	0	-12.8595	Down	9.09e-13	4.4e-11	#N/A	#N/A	#N/A	#N/A	#N/A	#N/A
CGI_10011474	192	34	0	6.34518	0	-12.6314	Down	5.82e-11	2.31e-09	#N/A	#N/A	#N/A	#N/A	#N/A	#N/A
CGI_10024934	216	33	0	6.20418	0	-12.599	Down	1.16e-10	4.46e-09	#N/A	#N/A	#N/A	#N/A	#N/A	#N/A
CGI_10018708	501	32	0	6.07922	0	-12.5697	Down	2.33e-10	8.63e-09	#N/A	#N/A	#N/A	#N/A	#N/A	#N/A
CGI_10002186	204	32	0	5.97194	0	-12.544	Down	2.33e-10	8.61e-09	#N/A	#N/A	#N/A	#N/A	#N/A	#N/A
CGI_10009746	378	31	0	5.80131	0	-12.5022	Down	4.66e-10	1.66e-08	#N/A	#N/A	#N/A	#N/A	#N/A	#N/A
CGI_10026930	240	30	0	5.58376	0	-12.447	Down	9.31e-10	3.23e-08	#N/A	#N/A	#N/A	#N/A	#N/A	#N/A
CGI_10016418	2880	29	0	5.41456	0	-12.4026	Down	1.86e-09	6.26e-08	#N/A	#N/A	#N/A	#N/A	#N/A	#N/A
CGI_10004355	186	28	0	5.23989	0	-12.3553	Down	3.73e-09	1.21e-07	#N/A	#N/A	#N/A	#N/A	#N/A	#N/A
CGI_10024200	1026	27	0	5.10583	0	-12.3179	Down	7.45e-09	2.32e-07	#N/A	#N/A	#N/A	#N/A	#N/A	#N/A
CGI_10010719	411	27	0	5.0391	0	-12.2989	Down	7.45e-09	2.31e-07	#N/A	#N/A	#N/A	#N/A	#N/A	#N/A
CGI_10027872	498	26	0	4.89267	0	-12.2564	Down	1.49e-08	4.44e-07	#N/A	#N/A	#N/A	#N/A	#N/A	#N/A
CGI_10000752	231	25	0	4.74653	0	-12.2127	Down	2.98e-08	8.53e-07	#N/A	#N/A	#N/A	#N/A	#N/A	#N/A
CGI_10000655	369	25	0	4.62218	0	-12.1744	Down	2.98e-08	8.52e-07	#N/A	#N/A	#N/A	#N/A	#N/A	#N/A
CGI_10009140	861	24	0	4.52785	0	-12.1446	Down	5.96e-08	1.64e-06	IPR008979; Galactose-binding domain-like	NA	NA	NA	C3ZTX3_BRAFL Putative uncharacterized protein OS=Branchiostoma floridae GN=BRAFLDRAFT_88988 PE=4 SV=1	NA
CGI_10011445	1815	24	0	4.49722	0	-12.1348	Down	5.96e-08	1.63e-06	NA	NA	similar to Werner syndrome homolog (human); K10900 werner syndrome ATP-dependent helicase [EC:3.6.4.12]	NA	A7T372_NEMVE Predicted protein OS=Nematostella vectensis GN=v1g221688 PE=4 SV=1	NA
CGI_10004375	219	24	0	4.45032	0	-12.1197	Down	5.96e-08	1.64e-06	#N/A	#N/A	#N/A	#N/A	#N/A	#N/A
CGI_10005075	741	23	0	4.27465	0	-12.0616	Down	1.19e-07	3.08e-06	IPR001498; Uncharacterised protein family UPF0029, Impact, N-terminal IPR020568; Ribosomal protein S5 domain 2-type fold	NA	NA	IMPCT_DICDI Protein IMPACT homolog OS=Dictyostelium discoideum GN=impact PE=3 SV=1	A4HQ11_LEIBR Putative uncharacterized protein OS=Leishmania braziliensis GN=LbrM35_V2.5190 PE=4 SV=1	--
CGI_10027038	360	22	0	4.06092	0	-11.9876	Down	2.38e-07	5.88e-06	#N/A	#N/A	#N/A	#N/A	#N/A	#N/A
CGI_10019773	363	21	0	4.02736	0	-11.9756	Down	4.77e-07	1.12e-05	#N/A	#N/A	#N/A	#N/A	#N/A	#N/A
CGI_10009253	273	21	0	4.01629	0	-11.9716	Down	4.77e-07	1.12e-05	#N/A	#N/A	#N/A	#N/A	#N/A	#N/A
CGI_10010573	612	21	0	3.98129	0	-11.959	Down	4.77e-07	1.12e-05	#N/A	#N/A	#N/A	#N/A	#N/A	#N/A
CGI_10007045	411	21	0	3.85343	0	-11.9119	Down	4.77e-07	1.12e-05	#N/A	#N/A	#N/A	#N/A	#N/A	#N/A
CGI_10018830	426	20	0	3.71774	0	-11.8602	Down	9.54e-07	2.13e-05	#N/A	#N/A	#N/A	#N/A	#N/A	#N/A
CGI_10008883	306	19	0	3.58316	0	-11.807	Down	1.91e-06	4.06e-05	#N/A	#N/A	#N/A	#N/A	#N/A	#N/A
CGI_10028093	717	18	0	3.39826	0	-11.7306	Down	3.81e-06	7.63e-05	#N/A	#N/A	#N/A	#N/A	#N/A	#N/A
CGI_10014549	288	18	0	3.3841	0	-11.7246	Down	3.81e-06	7.61e-05	#N/A	#N/A	#N/A	#N/A	#N/A	#N/A
CGI_10009957	762	18	0	3.35745	0	-11.7132	Down	3.81e-06	7.62e-05	NA	NA	NA	SREC2_HUMAN Scavenger receptor class F member 2 OS=Homo sapiens GN=SCARF2 PE=1 SV=3	C3S7J0_CRAGI Predicted protein tyrosine phosphatase OS=Crassostrea gigas PE=2 SV=1	--
CGI_10006676	366	18	0	3.32862	0	-11.7007	Down	3.81e-06	7.63e-05	IPR010560; Neogenin, C-terminal	GO:0016021; integral to membrane; Cellular Component	NA	NA	NA	NA
CGI_10000197	258	18	0	3.3054	0	-11.6906	Down	3.81e-06	7.6e-05	#N/A	#N/A	#N/A	#N/A	#N/A	#N/A
CGI_10014048	864	17	0	3.24309	0	-11.6632	Down	7.63e-06	0.000142393	#N/A	#N/A	#N/A	#N/A	#N/A	#N/A
CGI_10007252	462	17	0	3.16435	0	-11.6277	Down	7.63e-06	0.000142606	#N/A	#N/A	#N/A	#N/A	#N/A	#N/A
CGI_10027143	309	17	0	3.15411	0	-11.623	Down	7.63e-06	0.00014218	#N/A	#N/A	#N/A	#N/A	#N/A	#N/A
CGI_10004559	234	17	0	3.12378	0	-11.6091	Down	7.63e-06	0.000142499	IPR000523; Magnesium chelatase, ChlI subunit	GO:0015979; photosynthesis; Biological Process GO:0015995; chlorophyll biosynthetic process; Biological Process GO:0016851; magnesium chelatase activity; Molecular Function	NA	PIF1_YEAST DNA repair and recombination protein PIF1 OS=Saccharomyces cerevisiae GN=PIF1 PE=1 SV=2	Q580X6_9TRYP DNA repair and recombination helicase protein PIF1, putative OS=Trypanosoma brucei GN=Tb927.8.3560 PE=4 SV=1	--
CGI_10021395	234	17	0	3.12378	0	-11.6091	Down	7.63e-06	0.000141863	#N/A	#N/A	#N/A	#N/A	#N/A	#N/A
CGI_10003361	1539	16	0	3.08725	0	-11.5921	Down	1.53e-05	0.000264246	IPR002110; Ankyrin repeat IPR020683; Ankyrin repeat-containing domain	GO:0005515; protein binding; Molecular Function	hypothetical protein; K07126	ANK1_HUMAN Ankyrin-1 OS=Homo sapiens GN=ANK1 PE=1 SV=3	B3ERB7_AMOA5 Putative uncharacterized protein OS=Amoebophilus asiaticus (strain 5a2) GN=Aasi_0340 PE=4 SV=1	--
CGI_10021066	198	16	0	3.07645	0	-11.5871	Down	1.53e-05	0.000264613	#N/A	#N/A	#N/A	#N/A	#N/A	#N/A
CGI_10006147	477	16	0	3.06484	0	-11.5816	Down	1.53e-05	0.000265165	IPR000315; Zinc finger, B-box	GO:0005622; intracellular; Cellular Component GO:0008270; zinc ion binding; Molecular Function	NA	NA	NA	NA
CGI_10020416	441	16	0	3.03878	0	-11.5693	Down	1.53e-05	0.00026535	#N/A	#N/A	#N/A	#N/A	#N/A	#N/A
CGI_10004804	207	16	0	2.94269	0	-11.5229	Down	1.53e-05	0.000264429	#N/A	#N/A	#N/A	#N/A	#N/A	#N/A
CGI_10018912	414	16	0	2.94269	0	-11.5229	Down	1.53e-05	0.000264063	#N/A	#N/A	#N/A	#N/A	#N/A	#N/A
CGI_10015351	213	15	0	2.8598	0	-11.4817	Down	3.05e-05	0.000496796	#N/A	#N/A	#N/A	#N/A	#N/A	#N/A
CGI_10020775	222	15	0	2.74386	0	-11.422	Down	3.05e-05	0.000495504	#N/A	#N/A	#N/A	#N/A	#N/A	#N/A
CGI_10010049	1287	14	0	2.65048	0	-11.372	Down	6.1e-05	0.000918729	IPR002110; Ankyrin repeat IPR020683; Ankyrin repeat-containing domain	GO:0005515; protein binding; Molecular Function	GM23234 gene product from transcript GM23234-RA; K10380 ankyrin	ANK1_HUMAN Ankyrin-1 OS=Homo sapiens GN=ANK1 PE=1 SV=3	Q16FI9_AEDAE Ankyrin 2,3/unc44 (Fragment) OS=Aedes aegypti GN=AAEL014742 PE=4 SV=1	--
CGI_10014528	831	14	0	2.63886	0	-11.3657	Down	6.1e-05	0.000918175	IPR006210; Epidermal growth factor-like	GO:0005515; protein binding; Molecular Function	TIE1; tyrosine kinase with immunoglobulin-like and EGF-like domains 1; K05120 tyrosine kinase receptor 1 [EC:2.7.10.1]	MEG10_MOUSE Multiple epidermal growth factor-like domains 10 OS=Mus musculus GN=Megf10 PE=1 SV=1	C3S7J0_CRAGI Predicted protein tyrosine phosphatase OS=Crassostrea gigas PE=2 SV=1	--
CGI_10003513	231	14	0	2.63696	0	-11.3647	Down	6.1e-05	0.000920393	#N/A	#N/A	#N/A	#N/A	#N/A	#N/A
CGI_10014205	234	14	0	2.60315	0	-11.346	Down	6.1e-05	0.000920949	#N/A	#N/A	#N/A	#N/A	#N/A	#N/A
CGI_10007618	288	14	0	2.53807	0	-11.3095	Down	6.1e-05	0.000922064	#N/A	#N/A	#N/A	#N/A	#N/A	#N/A
CGI_10022204	906	543	4	101.792	0.817876	-6.95952	Down	8.13e-156	5.64e-153	#N/A	#N/A	#N/A	#N/A	#N/A	#N/A
CGI_10012948	1137	72	1	13.5007	0.130342	-6.69458	Down	7.94e-21	6.46e-19	IPR002562; 3'-5' exonuclease IPR012337; Ribonuclease H-like	GO:0003676; nucleic acid binding; Molecular Function GO:0005622; intracellular; Cellular Component GO:0006139; nucleobase, nucleoside, nucleotide and nucleic acid metabolic process; Biological Process GO:0008408; 3'-5' exonuclease activity; Molecular Function	NA	NA	B7QA32_IXOSC Putative uncharacterized protein (Fragment) OS=Ixodes scapularis GN=IscW_ISCW022591 PE=4 SV=1	--
CGI_10006365	741	378	4	70.8606	0.799996	-6.46885	Down	9.05e-107	4.04e-104	#N/A	#N/A	#N/A	#N/A	#N/A	#N/A
CGI_10013762	1149	55	1	10.2848	0.128981	-6.31722	Down	8.05e-16	4.99e-14	NA	NA	NA	IF44L_HUMAN Interferon-induced protein 44-like OS=Homo sapiens GN=IFI44L PE=2 SV=3	B3DJY8_DANRE Si:ch211-197g15.10 protein OS=Danio rerio GN=si:ch211-197g15.10 PE=2 SV=1	NA
CGI_10016572	228	131	3	24.5792	0.649996	-5.24086	Down	1.88e-35	2.78e-33	#N/A	#N/A	#N/A	#N/A	#N/A	#N/A
CGI_10010951	1059	27	1	5.06177	0.139943	-5.17673	Down	1.12e-07	2.9e-06	IPR001498; Uncharacterised protein family UPF0029, Impact, N-terminal IPR020568; Ribosomal protein S5 domain 2-type fold	NA	NA	IMPCT_DICDI Protein IMPACT homolog OS=Dictyostelium discoideum GN=impact PE=3 SV=1	A4HQ11_LEIBR Putative uncharacterized protein OS=Leishmania braziliensis GN=LbrM35_V2.5190 PE=4 SV=1	--
CGI_10019984	771	36	1	6.79453	0.192217	-5.14357	Down	2.84e-10	1.04e-08	#N/A	#N/A	#N/A	#N/A	#N/A	#N/A
CGI_10022103	1077	25	1	4.63782	0.137604	-5.07485	Down	4.17e-07	9.99e-06	#N/A	#N/A	#N/A	#N/A	#N/A	#N/A
CGI_10000730	708	38	1	7.05499	0.209321	-5.07485	Down	7.46e-11	2.93e-09	#N/A	#N/A	#N/A	#N/A	#N/A	#N/A
CGI_10025472	1863	29	1	5.36224	0.159097	-5.07485	Down	2.98e-08	8.52e-07	#N/A	#N/A	#N/A	#N/A	#N/A	#N/A
CGI_10019362	4227	33	1	6.25422	0.210361	-4.89389	Down	2.1e-09	7.02e-08	#N/A	#N/A	#N/A	#N/A	#N/A	#N/A
CGI_10012359	1983	24	1	4.42339	0.14947	-4.88723	Down	8.05e-07	1.83e-05	NA	NA	NA	NA	C3ZHH9_BRAFL Putative uncharacterized protein OS=Branchiostoma floridae GN=BRAFLDRAFT_79556 PE=4 SV=1	NA
CGI_10017784	906	22	1	4.16849	0.163575	-4.6715	Down	2.98e-06	6.11e-05	#N/A	#N/A	#N/A	#N/A	#N/A	#N/A
CGI_10012170	915	22	1	4.12749	0.161966	-4.6715	Down	2.98e-06	6.1e-05	IPR022340; G-protein-coupled receptor, GCR1 putative IPR022343; GCR1-cAMP receptor	NA	gpr157, MGC112049, zgc:112049; G protein-coupled receptor 157; K08467 G protein-coupled receptor 157	GP157_MOUSE Probable G-protein coupled receptor 157 OS=Mus musculus GN=Gpr157 PE=2 SV=1	A7S541_NEMVE Predicted protein (Fragment) OS=Nematostella vectensis GN=v1g35189 PE=4 SV=1	NA
CGI_10014863	426	44	2	8.29342	0.347885	-4.57528	Down	1.6e-11	6.78e-10	#N/A	#N/A	#N/A	#N/A	#N/A	#N/A
CGI_10011342	489	1056	47	197.814	8.78891	-4.49232	Down	1.44e-249	1.57e-246	IPR001073; Complement C1q protein IPR008983; Tumour necrosis factor-like	GO:0005515; protein binding; Molecular Function	NA	C1QL4_HUMAN Complement C1q-like protein 4 OS=Homo sapiens GN=C1QL4 PE=2 SV=1	Q1KM18_HELPO Sialic acid binding lectin OS=Helix pomatia PE=2 SV=1	NA
CGI_10016067	579	28	1	5.26026	0.255957	-4.36116	Down	5.77e-08	1.6e-06	#N/A	#N/A	#N/A	#N/A	#N/A	#N/A
CGI_10014371	621	102	5	19.0294	0.954584	-4.31722	Down	7.21e-25	6.98e-23	IPR016027; Nucleic acid-binding, OB-fold-like	NA	NA	NA	NA	NA
CGI_10007981	294	53	3	9.94511	0.504079	-4.30227	Down	4.29e-13	2.14e-11	#N/A	#N/A	#N/A	#N/A	#N/A	#N/A
CGI_10013904	2814	112	6	21.0406	1.10596	-4.2498	Down	1.1e-26	1.18e-24	IPR000731; Sterol-sensing domain IPR003392; Patched	GO:0008158; hedgehog receptor activity; Molecular Function GO:0016020; membrane; Cellular Component GO:0016021; integral to membrane; Cellular Component	similar to Niemann-Pick Type C-1 CG5722-PA; K12385 Niemann-Pick C1 protein	PTHD3_MOUSE Patched domain-containing protein 3 OS=Mus musculus GN=Ptchd3 PE=1 SV=1	C3ZNS7_BRAFL Putative uncharacterized protein (Fragment) OS=Branchiostoma floridae GN=BRAFLDRAFT_90480 PE=4 SV=1	--
CGI_10006755	546	27	1	5.13193	0.271427	-4.24086	Down	1.12e-07	2.9e-06	IPR006571; TLDc	NA	NA	NA	C3Y9T3_BRAFL Putative uncharacterized protein OS=Branchiostoma floridae GN=BRAFLDRAFT_130447 PE=4 SV=1	NA
CGI_10020701	309	97	5	18.1361	0.959218	-4.24086	Down	1.82e-23	1.66e-21	#N/A	#N/A	#N/A	#N/A	#N/A	#N/A
CGI_10000149	201	71	4	13.3344	0.737309	-4.17673	Down	3.59e-17	2.38e-15	NA	NA	NA	NA	Q1RL39_CIOIN Zinc finger protein (Fragment) OS=Ciona intestinalis GN=Ci-ZF(CCHC)-26 PE=2 SV=1	NA
CGI_10022329	870	32	2	6.02136	0.340688	-4.14357	Down	3.67e-08	1.04e-06	#N/A	#N/A	#N/A	#N/A	#N/A	#N/A
CGI_10002997	375	111	6	20.7919	1.18559	-4.13234	Down	2.09e-26	2.19e-24	IPR013658; SMP-30/Gluconolaconase/LRE-like region	NA	hypothetical protein; K14428 solute carrier family 12 (potassium/chloride transporters), member 8	TRIM3_RAT Tripartite motif-containing protein 3 OS=Rattus norvegicus GN=Trim3 PE=1 SV=1	C3ZJ70_BRAFL Putative uncharacterized protein OS=Branchiostoma floridae GN=BRAFLDRAFT_86897 PE=4 SV=1	--
CGI_10011119	513	27	2	4.98709	0.288887	-4.10962	Down	8.68e-07	1.96e-05	IPR002557; Chitin binding domain	GO:0005576; extracellular region; Cellular Component GO:0006030; chitin metabolic process; Biological Process GO:0008061; chitin binding; Molecular Function	NA	NA	C3YC68_BRAFL Putative uncharacterized protein OS=Branchiostoma floridae GN=BRAFLDRAFT_88000 PE=4 SV=1	NA
CGI_10001631	282	48	3	9.07226	0.525529	-4.10962	Down	1.04e-11	4.52e-10	#N/A	#N/A	#N/A	#N/A	#N/A	#N/A
CGI_10013057	381	36	2	6.7149	0.388974	-4.10962	Down	2.84e-09	9.36e-08	IPR002219; Protein kinase C-like, phorbol ester/diacylglycerol binding IPR011011; Zinc finger, FYVE/PHD-type IPR019787; Zinc finger, PHD-finger	GO:0005515; protein binding; Molecular Function GO:0008270; zinc ion binding; Molecular Function GO:0023034; intracellular signaling pathway; Biological Process	NA	NA	C3ZDV9_BRAFL Putative uncharacterized protein OS=Branchiostoma floridae GN=BRAFLDRAFT_65489 PE=4 SV=1	NA
CGI_10023254	1860	36	2	6.74636	0.398385	-4.08188	Down	2.84e-09	9.37e-08	#N/A	#N/A	#N/A	#N/A	#N/A	#N/A
CGI_10002818	675	39	2	7.3999	0.439109	-4.07485	Down	4.11e-10	1.48e-08	IPR004365; Nucleic acid binding, OB-fold, tRNA/helicase-type IPR016027; Nucleic acid-binding, OB-fold-like	GO:0003676; nucleic acid binding; Molecular Function	NA	NA	NA	NA
CGI_10005689	534	24	1	4.56283	0.277527	-4.03923	Down	8.05e-07	1.83e-05	IPR008180; DeoxyUTP pyrophosphatase domain	GO:0016787; hydrolase activity; Molecular Function GO:0046080; dUTP metabolic process; Biological Process	similar to dUTPase; K01520 dUTP pyrophosphatase [EC:3.6.1.23]	DUT_RAT Deoxyuridine 5'-triphosphate nucleotidohydrolase OS=Rattus norvegicus GN=Dut PE=2 SV=3	B5FY95_TAEGU Putative dUTP pyrophosphatase OS=Taeniopygia guttata PE=2 SV=1	--
CGI_10022708	582	107	7	20.0953	1.27319	-3.98034	Down	2.25e-24	2.11e-22	#N/A	#N/A	#N/A	#N/A	#N/A	#N/A
CGI_10002305	579	20	1	3.78738	0.255957	-3.88723	Down	1.1e-05	0.000198029	IPR002557; Chitin binding domain	GO:0005576; extracellular region; Cellular Component GO:0006030; chitin metabolic process; Biological Process GO:0008061; chitin binding; Molecular Function	NA	NA	NA	NA
CGI_10021702	1479	23	2	4.36569	0.300607	-3.86026	Down	1.05e-05	0.000190383	#N/A	#N/A	#N/A	#N/A	#N/A	#N/A
CGI_10002814	420	80	6	15.0834	1.05857	-3.83278	Down	7.03e-18	4.87e-16	IPR002110; Ankyrin repeat IPR020683; Ankyrin repeat-containing domain	GO:0005515; protein binding; Molecular Function	hypothetical protein; K06694 26S proteasome non-ATPase regulatory subunit 10	ANR50_HUMAN Ankyrin repeat domain-containing protein 50 OS=Homo sapiens GN=ANKRD50 PE=1 SV=4	A2DQT2_TRIVA Ankyrin repeat protein, putative OS=Trichomonas vaginalis G3 GN=TVAG_291510 PE=4 SV=1	--
CGI_10004501	300	37	3	6.90356	0.493997	-3.80477	Down	1.05e-08	3.2e-07	#N/A	#N/A	#N/A	#N/A	#N/A	#N/A
CGI_10025039	621	139	10	26.0919	1.90917	-3.77259	Down	1.76e-30	2.22e-28	#N/A	#N/A	#N/A	#N/A	#N/A	#N/A
CGI_10002837	1224	26	2	4.87708	0.363233	-3.74705	Down	1.62e-06	3.49e-05	IPR006703; AIG1	GO:0005525; GTP binding; Molecular Function	fb33b12; wu:fb33b12; K11298 high mobility group protein 2-like 1	GIMA4_HUMAN GTPase IMAP family member 4 OS=Homo sapiens GN=GIMAP4 PE=1 SV=1	B4DWA5_HUMAN cDNA FLJ52464, highly similar to GTPase, IMAP family member 4 OS=Homo sapiens PE=2 SV=1	NA
CGI_10011247	1842	91	7	16.9977	1.28729	-3.72293	Down	5.07e-20	3.89e-18	#N/A	#N/A	#N/A	#N/A	#N/A	#N/A
CGI_10021893	2232	283	22	53.1085	4.05025	-3.71286	Down	3.31e-59	7.25e-57	#N/A	#N/A	#N/A	#N/A	#N/A	#N/A
CGI_10001130	483	106	8	19.9262	1.53415	-3.69916	Down	3.07e-23	2.77e-21	IPR006140; D-isomer specific 2-hydroxyacid dehydrogenase, NAD-binding	GO:0016616; oxidoreductase activity, acting on the CH-OH group of donors, NAD or NADP as acceptor; Molecular Function GO:0048037; cofactor binding; Molecular Function	tkrA; 2-ketogluconate reductase (EC:1.1.1.215); K00090 gluconate 2-dehydrogenase [EC:1.1.1.215]	GHRB_ECOL6 Glyoxylate/hydroxypyruvate reductase B OS=Escherichia coli O6 GN=ghrB PE=3 SV=2	B3RQ32_TRIAD Putative uncharacterized protein OS=Trichoplax adhaerens GN=TRIADDRAFT_53759 PE=4 SV=1	NA
CGI_10006683	411	296	23	55.4301	4.32698	-3.67923	Down	7.25e-62	1.65e-59	IPR003410; Hyalin	NA	NA	NA	C3YLL4_BRAFL Putative uncharacterized protein OS=Branchiostoma floridae GN=BRAFLDRAFT_93716 PE=4 SV=1	NA
CGI_10013719	285	34	3	6.41198	0.519997	-3.62419	Down	6.68e-08	1.81e-06	#N/A	#N/A	#N/A	#N/A	#N/A	#N/A
CGI_10012079	402	23	2	4.24275	0.368655	-3.52466	Down	1.05e-05	0.000190521	NA	NA	NA	NA	C3YQV2_BRAFL Putative uncharacterized protein OS=Branchiostoma floridae GN=BRAFLDRAFT_81321 PE=4 SV=1	NA
CGI_10006825	372	24	2	4.58491	0.398385	-3.52466	Down	5.65e-06	0.000108904	#N/A	#N/A	#N/A	#N/A	#N/A	#N/A
CGI_10002832	420	22	2	4.06092	0.352855	-3.52466	Down	1.94e-05	0.000330541	#N/A	#N/A	#N/A	#N/A	#N/A	#N/A
CGI_10000492	486	92	8	17.2965	1.52468	-3.5039	Down	1.74e-19	1.29e-17	IPR018249; EF-HAND 2	NA	NA	NA	NA	NA
CGI_10009489	762	23	2	4.31672	0.388974	-3.47219	Down	1.05e-05	0.000190245	IPR002589; Appr-1-p processing	NA	recombination factor protein RarA/unknown domain fusion protein; K07478 putative ATPase	PAR14_HUMAN Poly [ADP-ribose] polymerase 14 OS=Homo sapiens GN=PARP14 PE=1 SV=2	C9JCZ0_HUMAN Putative uncharacterized protein PARP14 (Fragment) OS=Homo sapiens GN=PARP14 PE=4 SV=1	--
CGI_10018956	312	27	3	5.07615	0.474997	-3.41774	Down	4.65e-06	9.15e-05	#N/A	#N/A	#N/A	#N/A	#N/A	#N/A
CGI_10010183	246	34	3	6.43804	0.602436	-3.41774	Down	6.68e-08	1.81e-06	#N/A	#N/A	#N/A	#N/A	#N/A	#N/A
CGI_10027953	324	26	2	4.88814	0.457405	-3.41774	Down	1.62e-06	3.48e-05	#N/A	#N/A	#N/A	#N/A	#N/A	#N/A
CGI_10023169	198	43	4	7.99878	0.748481	-3.41774	Down	1.51e-09	5.14e-08	#N/A	#N/A	#N/A	#N/A	#N/A	#N/A
CGI_10023200	2460	211	20	39.5197	3.7351	-3.40335	Down	1.15e-41	1.9e-39	#N/A	#N/A	#N/A	#N/A	#N/A	#N/A
CGI_10001431	1416	35	3	6.53877	0.627963	-3.38027	Down	3.61e-08	1.02e-06	IPR010993; Sterile alpha motif homology	GO:0005515; protein binding; Molecular Function	NA	NA	NA	NA
CGI_10006068	486	33	3	6.26685	0.609873	-3.36116	Down	1.23e-07	3.18e-06	#N/A	#N/A	#N/A	#N/A	#N/A	#N/A
CGI_10013171	1206	60	6	11.314	1.10596	-3.35473	Down	1.49e-12	7.09e-11	IPR001498; Uncharacterised protein family UPF0029, Impact, N-terminal IPR020568; Ribosomal protein S5 domain 2-type fold	NA	NA	NA	NA	NA
CGI_10011001	432	19421	1915	3639.6	358.834	-3.34239	Down	0	0	IPR006616; DM9 repeat	NA	NA	NATT3_THANI Natterin-3 OS=Thalassophryne nattereri PE=1 SV=1	B4MJP6_DROWI GK20869 OS=Drosophila willistoni GN=GK20869 PE=4 SV=1	NA
CGI_10018577	432	19421	1915	3639.6	358.834	-3.34239	Down	0	0	#N/A	#N/A	#N/A	#N/A	#N/A	#N/A
CGI_10022574	651	157	16	29.3808	2.95943	-3.31148	Down	1.54e-30	1.95e-28	#N/A	#N/A	#N/A	#N/A	#N/A	#N/A
CGI_10000264	240	65	7	12.1828	1.23499	-3.30227	Down	3.85e-13	1.94e-11	#N/A	#N/A	#N/A	#N/A	#N/A	#N/A
CGI_10003045	447	35	4	6.54108	0.663084	-3.30227	Down	1.86e-07	4.67e-06	#N/A	#N/A	#N/A	#N/A	#N/A	#N/A
CGI_10001154	399	55	6	10.3813	1.11428	-3.2198	Down	2.97e-11	1.23e-09	NA	NA	TSNARE1; t-SNARE domain containing 1; K13814 t-SNARE domain-containing protein 1	MYPOP_XENLA Myb-related transcription factor, partner of profilin OS=Xenopus laevis GN=mypop PE=2 SV=1	C5LW70_9ALVE Putative uncharacterized protein OS=Perkinsus marinus ATCC 50983 GN=Pmar_PMAR012015 PE=4 SV=1	--
CGI_10007336	1431	138	15	25.7958	2.79621	-3.20559	Down	2.41e-26	2.49e-24	IPR001926; Pyridoxal phosphate-dependent enzyme, beta subunit	GO:0003824; catalytic activity; Molecular Function GO:0008152; metabolic process; Biological Process GO:0030170; pyridoxal phosphate binding; Molecular Function	thnsl2, MGC123281, zgc:123281; threonine synthase-like 2 (S. cerevisiae) (EC:4.2.3.-); K06037 [EC:4.2.3.-]	THNS2_PONAB Threonine synthase-like 2 OS=Pongo abelii GN=THNSL2 PE=2 SV=1	B5MDX8_HUMAN Putative uncharacterized protein THNSL2 OS=Homo sapiens GN=THNSL2 PE=4 SV=2	--
CGI_10005421	2187	704	77	131.966	14.4337	-3.19266	Down	7.58e-128	4.4e-125	IPR000157; Toll-Interleukin receptor IPR000483; Cysteine-rich flanking region, C-terminal domain IPR001611; Leucine-rich repeat IPR003591; Leucine-rich repeat, typical subtype IPR004075; Interleukin-1 receptor, type I/Toll precursor IPR008197; Whey acidic protein, 4-disulphide core	GO:0004888; transmembrane receptor activity; Molecular Function GO:0005515; protein binding; Molecular Function GO:0005576; extracellular region; Cellular Component GO:0007165; signal transduction; Biological Process GO:0030414; peptidase inhibitor activity; Molecular Function GO:0031224; intrinsic to membrane; Cellular Component GO:0045087; innate immune response; Biological Process	GL16263 gene product from transcript GL16263-RA; K06839 slit 2	TOLL_DROME Protein toll OS=Drosophila melanogaster GN=Tl PE=1 SV=1	B4LWB8_DROVI Toll OS=Drosophila virilis GN=Dvir\Tl PE=4 SV=1	--
CGI_10001981	6654	29	3	5.49268	0.601349	-3.19123	Down	1.4e-06	3.03e-05	IPR009081; Acyl carrier protein-like IPR013968; Polyketide synthase, KR IPR014043; Acyl transferase IPR016035; Acyl transferase/acyl hydrolase/lysophospholipase IPR016036; Malonyl-CoA ACP transacylase, ACP-binding IPR020801; Polyketide synthase, acyl transferase domain IPR020842; Polyketide synthase/Fatty acid synthase, KR	GO:0000036; acyl carrier activity; Molecular Function GO:0003824; catalytic activity; Molecular Function GO:0005488; binding; Molecular Function GO:0008152; metabolic process; Biological Process	fc01d11; wu:fc01d11; K08955 ATP-dependent metalloprotease [EC:3.4.24.-]	PKS17_DICDI Probable polyketide synthase 17 OS=Dictyostelium discoideum GN=pks17 PE=3 SV=1	C3YVH3_BRAFL Putative uncharacterized protein (Fragment) OS=Branchiostoma floridae GN=BRAFLDRAFT_205831 PE=4 SV=1	--
CGI_10027737	2586	900	99	168.608	18.6252	-3.17835	Down	1.49e-162	1.09e-159	#N/A	#N/A	#N/A	#N/A	#N/A	#N/A
CGI_10006133	294	24	3	4.55817	0.504079	-3.17673	Down	2.74e-05	0.000451708	IPR000742; Epidermal growth factor-like, type 3 IPR001881; EGF-like calcium-binding IPR006210; Epidermal growth factor-like IPR013091; EGF calcium-binding	GO:0005509; calcium ion binding; Molecular Function GO:0005515; protein binding; Molecular Function	hypothetical protein LOC100025769; K06825 fibrillin 1	FBN3_HUMAN Fibrillin-3 OS=Homo sapiens GN=FBN3 PE=2 SV=2	C3YCB7_BRAFL Putative uncharacterized protein OS=Branchiostoma floridae GN=BRAFLDRAFT_88050 PE=4 SV=1	--
CGI_10012142	486	29	3	5.51483	0.609873	-3.17673	Down	1.4e-06	3.04e-05	#N/A	#N/A	#N/A	#N/A	#N/A	#N/A
CGI_10016986	294	24	3	4.55817	0.504079	-3.17673	Down	2.74e-05	0.000451411	#N/A	#N/A	#N/A	#N/A	#N/A	#N/A
CGI_10027064	432	33	4	6.20418	0.686107	-3.17673	Down	6.04e-07	1.39e-05	#N/A	#N/A	#N/A	#N/A	#N/A	#N/A
CGI_10014616	438	341	38	63.9734	7.10544	-3.17048	Down	2.77e-62	6.4e-60	IPR006616; DM9 repeat	NA	NA	NA	B5E0A6_DROPS GA24742 OS=Drosophila pseudoobscura pseudoobscura GN=GA24742 PE=4 SV=1	NA
CGI_10028419	420	150	17	28.1364	3.1757	-3.14729	Down	4.95e-28	5.57e-26	#N/A	#N/A	#N/A	#N/A	#N/A	#N/A
CGI_10023747	579	36	4	6.73313	0.767871	-3.13234	Down	1.03e-07	2.69e-06	#N/A	#N/A	#N/A	#N/A	#N/A	#N/A
CGI_10003878	387	71	8	13.2216	1.53177	-3.10962	Down	5.38e-14	2.91e-12	IPR018094; Thymidylate kinase	GO:0004798; thymidylate kinase activity; Molecular Function GO:0005524; ATP binding; Molecular Function GO:0006233; dTDP biosynthetic process; Biological Process	similar to thymidylate kinase; K00943 dTMP kinase [EC:2.7.4.9]	KTHY_HUMAN Thymidylate kinase OS=Homo sapiens GN=DTYMK PE=1 SV=4	C3KH54_9PERC Thymidylate kinase OS=Anoplopoma fimbria GN=DTYMK PE=2 SV=1	--
CGI_10025212	2046	89	10	16.7319	1.95571	-3.09684	Down	3.06e-17	2.04e-15	#N/A	#N/A	#N/A	#N/A	#N/A	#N/A
CGI_10013905	792	25	3	4.7685	0.561361	-3.08654	Down	1.52e-05	0.000265146	IPR014030; Beta-ketoacyl synthase, N-terminal IPR016039; Thiolase-like IPR020841; Polyketide synthase, beta-ketoacyl synthase domain	GO:0003824; catalytic activity; Molecular Function GO:0008152; metabolic process; Biological Process	fc01d11; wu:fc01d11; K08955 ATP-dependent metalloprotease [EC:3.4.24.-]	MCAS_MYCBO Mycocerosic acid synthase OS=Mycobacterium bovis GN=mas PE=1 SV=2	C3YVH3_BRAFL Putative uncharacterized protein (Fragment) OS=Branchiostoma floridae GN=BRAFLDRAFT_205831 PE=4 SV=1	--
CGI_10007386	984	27	3	5.07615	0.602436	-3.07485	Down	4.65e-06	9.16e-05	IPR001304; C-type lectin IPR016187; C-type lectin fold	GO:0005488; binding; Molecular Function	similar to mannose receptor C1; K06560 mannose receptor, C type	PLC_HALLA Perlucin OS=Haliotis laevigata PE=1 SV=3	B6RAZ2_HALDI Putative perlucin 5 OS=Haliotis discus discus PE=2 SV=1	--
CGI_10010593	2286	28	3	5.32929	0.64829	-3.03923	Down	2.56e-06	5.32e-05	NA	NA	hypothetical protein; K03989 complement component 4	TRPM3_HUMAN Transient receptor potential cation channel subfamily M member 3 OS=Homo sapiens GN=TRPM3 PE=2 SV=3	C3ZR26_BRAFL Putative uncharacterized protein OS=Branchiostoma floridae GN=BRAFLDRAFT_87529 PE=4 SV=1	--
CGI_10000560	1227	90	11	16.8791	2.05329	-3.03923	Down	7.97e-17	5.21e-15	IPR001498; Uncharacterised protein family UPF0029, Impact, N-terminal IPR020568; Ribosomal protein S5 domain 2-type fold	NA	NA	YIH1_SCHPO Protein IMPACT homolog OS=Schizosaccharomyces pombe GN=yih1 PE=2 SV=1	B9WKS4_CANDC Yeast Impact homologue, putative OS=Candida dubliniensis (strain CD36 / CBS 7987 / NCPF 3949 / NRRL Y-17841) GN=CD36_25880 PE=4 SV=1	--
CGI_10005152	264	25	3	4.61468	0.561361	-3.03923	Down	1.52e-05	0.000265331	#N/A	#N/A	#N/A	#N/A	#N/A	#N/A
CGI_10027554	465	28	3	5.23989	0.637416	-3.03923	Down	2.56e-06	5.32e-05	#N/A	#N/A	#N/A	#N/A	#N/A	#N/A
CGI_10008983	738	26	3	4.78726	0.602436	-2.99032	Down	8.43e-06	0.000155482	#N/A	#N/A	#N/A	#N/A	#N/A	#N/A
CGI_10003337	438	142	18	26.7019	3.38354	-2.98034	Down	2.4e-25	2.39e-23	#N/A	#N/A	#N/A	#N/A	#N/A	#N/A
CGI_10003702	507	24	3	4.56553	0.584612	-2.96523	Down	2.74e-05	0.000451114	IPR001900; Ribonuclease II/R	GO:0003723; RNA binding; Molecular Function GO:0004540; ribonuclease activity; Molecular Function	Dis3, 2810028N01Rik; DIS3 mitotic control homolog (S. cerevisiae); K12585 exosome complex exonuclease DIS3/RRP44 [EC:3.1.13.-]	RRP44_MOUSE Exosome complex exonuclease RRP44 OS=Mus musculus GN=Dis3 PE=2 SV=4	Q3MHY3_BOVIN DIS3 protein (Fragment) OS=Bos taurus GN=DIS3 PE=2 SV=1	--
CGI_10020347	420	29	4	5.51125	0.70571	-2.96523	Down	6.16e-06	0.000117879	#N/A	#N/A	#N/A	#N/A	#N/A	#N/A
CGI_10012993	543	23	3	4.26284	0.545853	-2.96523	Down	4.92e-05	0.000761273	IPR011545; DNA/RNA helicase, DEAD/DEAH box type, N-terminal IPR014001; DEAD-like helicase, N-terminal IPR014021; Helicase, superfamily 1/2, ATP-binding domain	GO:0003676; nucleic acid binding; Molecular Function GO:0005524; ATP binding; Molecular Function GO:0008026; ATP-dependent helicase activity; Molecular Function	recQ; ATP-dependent DNA helicase RecQ; K03654 ATP-dependent DNA helicase RecQ [EC:3.6.4.12]	RECQ_ECOLI ATP-dependent DNA helicase recQ OS=Escherichia coli (strain K12) GN=recQ PE=1 SV=5	C3ZBQ9_BRAFL Putative uncharacterized protein OS=Branchiostoma floridae GN=BRAFLDRAFT_65141 PE=4 SV=1	--
CGI_10000183	1284	33	4	6.26216	0.80794	-2.95434	Down	6.04e-07	1.4e-05	IPR000276; 7TM GPCR, rhodopsin-like IPR002131; Glycoprotein hormone receptor IPR017452; GPCR, rhodopsin-like superfamily	GO:0007186; G-protein coupled receptor protein signaling pathway; Biological Process GO:0016021; integral to membrane; Cellular Component GO:0016500; protein-hormone receptor activity; Molecular Function	hypothetical protein; K04306 leucine-rich repeat-containing G protein-coupled receptor 7	RXFP2_MOUSE Relaxin receptor 2 OS=Mus musculus GN=Rxfp2 PE=2 SV=1	C3XWG5_BRAFL Putative uncharacterized protein OS=Branchiostoma floridae GN=BRAFLDRAFT_63627 PE=3 SV=1	--
CGI_10027511	618	29	4	5.51969	0.719414	-2.9397	Down	6.16e-06	0.000117969	#N/A	#N/A	#N/A	#N/A	#N/A	#N/A
CGI_10009561	243	75	10	14.0377	1.82962	-2.9397	Down	1.05e-13	5.59e-12	#N/A	#N/A	#N/A	#N/A	#N/A	#N/A
CGI_10013444	1413	51	7	9.4841	1.25859	-2.9137	Down	1.36e-09	4.63e-08	IPR011701; Major facilitator superfamily MFS-1 IPR016196; Major facilitator superfamily, general substrate transporter IPR020846; Major facilitator superfamily	GO:0055085; transmembrane transport; Biological Process	SLC46A3, MGC157169; solute carrier family 46, member 3; K14613 MFS transporter, PCFT/HCP family, solute carrier family 46 (folate transporter), member 1/3	S46A3_BOVIN Solute carrier family 46 member 3 OS=Bos taurus GN=SLC46A3 PE=2 SV=1	B3KSM7_HUMAN cDNA FLJ36613 fis, clone TRACH2016347, weakly similar to Heme carrier protein 1 OS=Homo sapiens PE=2 SV=1	--
CGI_10008913	189	62	8	11.6026	1.56825	-2.88723	Down	1.03e-11	4.47e-10	#N/A	#N/A	#N/A	#N/A	#N/A	#N/A
CGI_10021565	540	54	7	10.1523	1.37221	-2.88723	Down	2.43e-10	8.98e-09	#N/A	#N/A	#N/A	#N/A	#N/A	#N/A
CGI_10006796	7410	49	7	9.17406	1.23999	-2.88723	Down	4.24e-09	1.36e-07	IPR000742; Epidermal growth factor-like, type 3 IPR001881; EGF-like calcium-binding IPR006210; Epidermal growth factor-like IPR009030; Growth factor, receptor IPR013091; EGF calcium-binding	GO:0005509; calcium ion binding; Molecular Function GO:0005515; protein binding; Molecular Function	FBN1; fibrillin 1; K06825 fibrillin 1	FBN3_HUMAN Fibrillin-3 OS=Homo sapiens GN=FBN3 PE=2 SV=2	C3ZCX6_BRAFL Putative uncharacterized protein OS=Branchiostoma floridae GN=BRAFLDRAFT_98740 PE=4 SV=1	--
CGI_10023899	867	54	7	10.1172	1.36747	-2.88723	Down	2.43e-10	8.96e-09	#N/A	#N/A	#N/A	#N/A	#N/A	#N/A
CGI_10000243	222	26	4	4.93895	0.667564	-2.88723	Down	3.4e-05	0.000543164	#N/A	#N/A	#N/A	#N/A	#N/A	#N/A
CGI_10004062	531	204	28	38.3149	5.3028	-2.85308	Down	1.96e-34	2.76e-32	NA	NA	hypothetical protein; K12820 pre-mRNA-splicing factor ATP-dependent RNA helicase DHX15/PRP43 [EC:3.6.4.13]	NA	A7RZA7_NEMVE Predicted protein (Fragment) OS=Nematostella vectensis GN=v1g98739 PE=4 SV=1	NA
CGI_10018906	384	44	6	8.24874	1.15781	-2.83278	Down	1.83e-08	5.36e-07	#N/A	#N/A	#N/A	#N/A	#N/A	#N/A
CGI_10010294	270	63	9	11.7315	1.64666	-2.83278	Down	2.38e-11	9.93e-10	IPR001498; Uncharacterised protein family UPF0029, Impact, N-terminal IPR020568; Ribosomal protein S5 domain 2-type fold	NA	NA	IMPCT_DICDI Protein IMPACT homolog OS=Dictyostelium discoideum GN=impact PE=3 SV=1	B0E6K3_ENTDI Impact, putative OS=Entamoeba dispar SAW760 GN=EDI_298310 PE=4 SV=1	--
CGI_10019826	339	313	44	58.5778	8.30615	-2.8181	Down	2.22e-51	4.17e-49	#N/A	#N/A	#N/A	#N/A	#N/A	#N/A
CGI_10009755	885	56	8	10.462	1.50711	-2.79531	Down	3.16e-10	1.15e-08	IPR003961; Fibronectin, type III IPR007110; Immunoglobulin-like IPR008957; Fibronectin type III domain IPR013162; CD80-like, immunoglobulin C2-set	GO:0005515; protein binding; Molecular Function	DSCAM; Down syndrome cell adhesion molecule; K06767 Down syndrome cell adhesion molecule	DSCAM_HUMAN Down syndrome cell adhesion molecule OS=Homo sapiens GN=DSCAM PE=2 SV=2	C9J4Z6_HUMAN Putative uncharacterized protein DSCAM (Fragment) OS=Homo sapiens GN=DSCAM PE=4 SV=1	--
CGI_10026803	666	346	51	64.7552	9.56842	-2.75864	Down	3.23e-55	6.55e-53	#N/A	#N/A	#N/A	#N/A	#N/A	#N/A
CGI_10016915	417	37	6	7.01166	1.06618	-2.7173	Down	9.43e-07	2.11e-05	#N/A	#N/A	#N/A	#N/A	#N/A	#N/A
CGI_10012964	369	169	26	31.695	4.81949	-2.7173	Down	4.07e-27	4.44e-25	#N/A	#N/A	#N/A	#N/A	#N/A	#N/A
CGI_10014778	666	101	15	18.8412	2.89278	-2.70336	Down	4.44e-17	2.94e-15	IPR001627; Semaphorin/CD100 antigen	NA	hypothetical protein ; K06820 plexin A	NA	A7SBD7_NEMVE Predicted protein OS=Nematostella vectensis GN=v1g244107 PE=4 SV=1	NA
CGI_10019051	576	62	10	11.6328	1.80103	-2.69131	Down	1.55e-10	5.89e-09	#N/A	#N/A	#N/A	#N/A	#N/A	#N/A
CGI_10000817	1254	88	14	16.5157	2.59999	-2.66726	Down	1.6e-14	9.03e-13	NA	NA	similar to neural activity-related ring finger protein; K11997 tripartite motif-containing protein 2/3	TRIM3_MOUSE Tripartite motif-containing protein 3 OS=Mus musculus GN=Trim3 PE=1 SV=1	C3YQH1_BRAFL Putative uncharacterized protein OS=Branchiostoma floridae GN=BRAFLDRAFT_241726 PE=4 SV=1	--
CGI_10001230	507	29	5	5.52669	0.876918	-2.6559	Down	2.24e-05	0.000375531	IPR001734; Sodium/solute symporter	GO:0005215; transporter activity; Molecular Function GO:0006810; transport; Biological Process GO:0016020; membrane; Cellular Component GO:0055085; transmembrane transport; Biological Process	hypothetical protein; K14388 solute carrier family 5 (sodium-coupled monocarboxylate transporter), member 8/12	SC5A8_XENTR Sodium-coupled monocarboxylate transporter 1 OS=Xenopus tropicalis GN=slc5a8 PE=2 SV=1	Q4REH6_TETNG Chromosome 10 SCAF15123, whole genome shotgun sequence OS=Tetraodon nigroviridis GN=GSTENG00035760001 PE=3 SV=1	--
CGI_10025429	594	25	4	4.71723	0.748481	-2.6559	Down	5.95e-05	0.000901785	#N/A	#N/A	#N/A	#N/A	#N/A	#N/A
CGI_10005394	459	33	5	6.10465	0.968622	-2.6559	Down	2.43e-06	5.08e-05	#N/A	#N/A	#N/A	#N/A	#N/A	#N/A
CGI_10003336	552	171	27	32.0018	5.10106	-2.64928	Down	5e-27	5.43e-25	IPR000832; GPCR, family 2, secretin-like	GO:0004930; G-protein coupled receptor activity; Molecular Function GO:0007186; G-protein coupled receptor protein signaling pathway; Biological Process GO:0016020; membrane; Cellular Component	NA	NA	NA	NA
CGI_10013914	534	46	7	8.66938	1.38763	-2.6433	Down	2.29e-08	6.6e-07	#N/A	#N/A	#N/A	#N/A	#N/A	#N/A
CGI_10001287	1563	876	141	164.152	26.3592	-2.63865	Down	2.11e-130	1.28e-127	IPR000175; Sodium:neurotransmitter symporter	GO:0005328; neurotransmitter:sodium symporter activity; Molecular Function GO:0005887; integral to plasma membrane; Cellular Component GO:0006836; neurotransmitter transport; Biological Process GO:0016020; membrane; Cellular Component	GK22198 gene product from transcript GK22198-RA; K03308 neurotransmitter:Na+ symporter, NSS family	SC6A5_HUMAN Sodium- and chloride-dependent glycine transporter 2 OS=Homo sapiens GN=SLC6A5 PE=1 SV=2	B4MYD7_DROWI Transporter OS=Drosophila willistoni GN=GK22198 PE=3 SV=1	--
CGI_10011065	1518	29	5	5.45736	0.878651	-2.63484	Down	2.24e-05	0.000375783	IPR001128; Cytochrome P450 IPR002401; Cytochrome P450, E-class, group I	GO:0004497; monooxygenase activity; Molecular Function GO:0005506; iron ion binding; Molecular Function GO:0009055; electron carrier activity; Molecular Function GO:0020037; heme binding; Molecular Function GO:0055114; oxidation-reduction process; Biological Process	hypothetical protein; K07408 cytochrome P450, family 1, subfamily A, polypeptide 1 [EC:1.14.14.1]	CP1A1_CANFA Cytochrome P450 1A1 OS=Canis familiaris GN=CYP1A1 PE=2 SV=1	Q4RLP4_TETNG Chromosome 10 SCAF15019, whole genome shotgun sequence OS=Tetraodon nigroviridis GN=GSTENG00032396001 PE=3 SV=1	--
CGI_10010220	231	42	7	7.91088	1.28311	-2.62419	Down	2.1e-07	5.24e-06	IPR007918; Mitochondrial distribution/morphology family 35/apoptosis	NA	similar to Gpi1+ protein; K03860 phosphatidylinositol glycan, class Q	TRIA1_HUMAN TP53-regulated inhibitor of apoptosis 1 OS=Homo sapiens GN=TRIAP1 PE=1 SV=1	B7PKG1_IXOSC TP53-regulated inhibitor of apoptosis, putative OS=Ixodes scapularis GN=IscW_ISCW006194 PE=4 SV=1	--
CGI_10002011	366	172	28	32.2876	5.26391	-2.61678	Down	1.04e-26	1.12e-24	#N/A	#N/A	#N/A	#N/A	#N/A	#N/A
CGI_10009610	303	79	13	14.8766	2.44553	-2.60483	Down	6.22e-13	3.07e-11	NA	NA	NA	RRP12_MOUSE RRP12-like protein OS=Mus musculus GN=Rrp12 PE=1 SV=1	NA	NA
CGI_10026451	918	67	11	12.6074	2.09868	-2.58672	Down	3.54e-11	1.46e-09	#N/A	#N/A	#N/A	#N/A	#N/A	#N/A
CGI_10004647	1419	93	16	17.5143	2.9243	-2.58237	Down	1.29e-14	7.29e-13	IPR011564; Telomere end binding protein IPR016027; Nucleic acid-binding, OB-fold-like	GO:0000723; telomere maintenance; Biological Process GO:0000784; nuclear chromosome, telomeric region; Cellular Component GO:0003677; DNA binding; Molecular Function	hypothetical protein; K11109 protection of telomeres protein 1	POTE1_MOUSE Protection of telomeres protein 1 OS=Mus musculus GN=Pot1 PE=2 SV=1	C3YD16_BRAFL Putative uncharacterized protein (Fragment) OS=Branchiostoma floridae GN=BRAFLDRAFT_232831 PE=4 SV=1	--
CGI_10007658	2127	39	7	7.38869	1.25415	-2.55861	Down	1.07e-06	2.37e-05	IPR000742; Epidermal growth factor-like, type 3 IPR001881; EGF-like calcium-binding IPR006210; Epidermal growth factor-like IPR009030; Growth factor, receptor IPR013091; EGF calcium-binding	GO:0005509; calcium ion binding; Molecular Function GO:0005515; protein binding; Molecular Function	hypothetical protein ; K06826 nidogen (entactin)	HMCN1_HUMAN Hemicentin-1 OS=Homo sapiens GN=HMCN1 PE=1 SV=2	C3Z1R1_BRAFL Putative uncharacterized protein OS=Branchiostoma floridae GN=BRAFLDRAFT_80587 PE=4 SV=1	--
CGI_10002318	330	268	46	50.2077	8.53268	-2.55684	Down	1.73e-39	2.73e-37	IPR000175; Sodium:neurotransmitter symporter	GO:0005328; neurotransmitter:sodium symporter activity; Molecular Function GO:0005887; integral to plasma membrane; Cellular Component GO:0006836; neurotransmitter transport; Biological Process GO:0016020; membrane; Cellular Component	hypothetical protein; K05040 solute carrier family 6 (neurotransmitter transporter, L-proline) member 7	SC6A5_HUMAN Sodium- and chloride-dependent glycine transporter 2 OS=Homo sapiens GN=SLC6A5 PE=1 SV=2	B7QI57_IXOSC Transporter OS=Ixodes scapularis GN=IscW_ISCW023714 PE=3 SV=1	--
CGI_10028842	606	54	9	10.0518	1.71187	-2.5538	Down	3.54e-09	1.15e-07	#N/A	#N/A	#N/A	#N/A	#N/A	#N/A
CGI_10011967	1761	58	10	10.8614	1.85144	-2.55249	Down	1.38e-09	4.68e-08	IPR002562; 3'-5' exonuclease IPR012337; Ribonuclease H-like	GO:0003676; nucleic acid binding; Molecular Function GO:0005622; intracellular; Cellular Component GO:0006139; nucleobase, nucleoside, nucleotide and nucleic acid metabolic process; Biological Process GO:0008408; 3'-5' exonuclease activity; Molecular Function	ribonuclease D; K03684 ribonuclease D [EC:3.1.13.5]	EXD1_MOUSE Exonuclease 3'-5' domain-containing protein 1 OS=Mus musculus GN=Exd1 PE=2 SV=1	Q7Q9M5_ANOGA AGAP005155-PA OS=Anopheles gambiae GN=AGAP005155 PE=4 SV=4	--
CGI_10009986	477	29	5	5.36348	0.93207	-2.52466	Down	2.24e-05	0.00037629	NA	NA	NA	NA	C3XQE2_BRAFL Putative uncharacterized protein OS=Branchiostoma floridae GN=BRAFLDRAFT_84494 PE=4 SV=1	NA
CGI_10012008	612	37	6	6.96726	1.21078	-2.52466	Down	9.43e-07	2.11e-05	IPR008160; Collagen triple helix repeat	NA	similar to alpha 3 type VI collagen isoform 1 precursor; K06238 collagen, type VI, alpha	CO6A5_HUMAN Collagen alpha-5(VI) chain OS=Homo sapiens GN=COL29A1 PE=1 SV=1	Q0I274_HAES1 Putative uncharacterized protein OS=Haemophilus somnus (strain 129Pt) GN=HS_0478 PE=4 SV=1	--
CGI_10001651	948	29	5	5.39742	0.93797	-2.52466	Down	2.24e-05	0.000376036	IPR002589; Appr-1-p processing	NA	NA	PAR14_HUMAN Poly [ADP-ribose] polymerase 14 OS=Homo sapiens GN=PARP14 PE=1 SV=2	C9JCZ0_HUMAN Putative uncharacterized protein PARP14 (Fragment) OS=Homo sapiens GN=PARP14 PE=4 SV=1	NA
CGI_10001131	249	238	41	44.5233	7.73731	-2.52466	Down	3.67e-35	5.36e-33	IPR006140; D-isomer specific 2-hydroxyacid dehydrogenase, NAD-binding	GO:0016616; oxidoreductase activity, acting on the CH-OH group of donors, NAD or NADP as acceptor; Molecular Function GO:0048037; cofactor binding; Molecular Function	D-isomer-specific 2-hydroxyacid dehydrogenase family protein; K12972 gyoxylate/hydroxypyruvate reductase A [EC:1.1.1.79 1.1.1.81]	GHRA_ENT38 Glyoxylate/hydroxypyruvate reductase A OS=Enterobacter sp. (strain 638) GN=ghrA PE=3 SV=1	B3RQ32_TRIAD Putative uncharacterized protein OS=Trichoplax adhaerens GN=TRIADDRAFT_53759 PE=4 SV=1	NA
CGI_10018032	423	32	6	6.04818	1.05106	-2.52466	Down	1.43e-05	0.000250759	#N/A	#N/A	#N/A	#N/A	#N/A	#N/A
CGI_10016916	309	29	5	5.51969	0.959218	-2.52466	Down	2.24e-05	0.000375278	#N/A	#N/A	#N/A	#N/A	#N/A	#N/A
CGI_10005128	4977	128	22	24.0375	4.19853	-2.51733	Down	1.3e-19	9.65e-18	IPR002110; Ankyrin repeat IPR020683; Ankyrin repeat-containing domain	GO:0005515; protein binding; Molecular Function	similar to ankyrin 2,3/unc44; K10380 ankyrin	ANK1_HUMAN Ankyrin-1 OS=Homo sapiens GN=ANK1 PE=1 SV=3	B6Q964_PENMQ Multiple ankyrin repeats single kh domain protein, putative OS=Penicillium marneffei (strain ATCC 18224 / CBS 334.59 / QM 7333) GN=PMAA_071020 PE=4 SV=1	--
CGI_10001483	549	65	12	12.2049	2.15955	-2.49866	Down	3.49e-10	1.26e-08	IPR001073; Complement C1q protein IPR008983; Tumour necrosis factor-like	GO:0005515; protein binding; Molecular Function	NA	C1QL4_MOUSE Complement C1q-like protein 4 OS=Mus musculus GN=C1ql4 PE=2 SV=1	Q3YL62_PINFU Mantle gene 4 OS=Pinctada fucata PE=2 SV=1	NA
CGI_10001246	687	51	9	9.57596	1.72575	-2.47219	Down	1.8e-08	5.29e-07	IPR002867; Zinc finger, C6HC-type	GO:0008270; zinc ion binding; Molecular Function	rnf144a, rnf144, ubce7ip4; ring finger protein 144A; K11975 E3 ubiquitin-protein ligase RNF144 [EC:6.3.2.19]	R144A_XENTR Probable E3 ubiquitin-protein ligase RNF144A OS=Xenopus tropicalis GN=rnf144a PE=2 SV=1	C3XTF9_BRAFL Putative uncharacterized protein OS=Branchiostoma floridae GN=BRAFLDRAFT_219613 PE=4 SV=1	--
CGI_10001513	495	43	8	8.12184	1.49696	-2.43977	Down	4.04e-07	9.71e-06	#N/A	#N/A	#N/A	#N/A	#N/A	#N/A
CGI_10020940	1731	86	16	16.1874	2.99652	-2.43351	Down	5.39e-13	2.67e-11	#N/A	#N/A	#N/A	#N/A	#N/A	#N/A
CGI_10028418	966	159	29	29.7633	5.52295	-2.43002	Down	3.79e-23	3.41e-21	#N/A	#N/A	#N/A	#N/A	#N/A	#N/A
CGI_10028428	1047	37	7	6.86516	1.27392	-2.43002	Down	3.12e-06	6.35e-05	#N/A	#N/A	#N/A	#N/A	#N/A	#N/A
CGI_10012546	570	30	6	5.55705	1.03999	-2.41774	Down	4.13e-05	0.000649612	NA	NA	NA	NA	A7ST56_NEMVE Predicted protein OS=Nematostella vectensis GN=v1g217098 PE=4 SV=1	NA
CGI_10000787	150	56	11	10.5584	1.97599	-2.41774	Down	1.28e-08	3.85e-07	#N/A	#N/A	#N/A	#N/A	#N/A	#N/A
CGI_10003770	510	41	8	7.64408	1.45293	-2.39537	Down	1.16e-06	2.56e-05	IPR001841; Zinc finger, RING-type IPR009311; Interferon-induced 6-16	GO:0005515; protein binding; Molecular Function GO:0008270; zinc ion binding; Molecular Function GO:0016021; integral to membrane; Cellular Component	BIRC3; baculoviral IAP repeat containing 3; K04725 baculoviral IAP repeat-containing 2/3/4	IFI27_HUMAN Interferon alpha-inducible protein 27 OS=Homo sapiens GN=IFI27 PE=1 SV=3	A6QPL1_BOVIN LOC514011 protein OS=Bos taurus GN=LOC514011 PE=2 SV=1	--
CGI_10016914	981	34	6	6.33354	1.20856	-2.38973	Down	4.87e-06	9.54e-05	#N/A	#N/A	#N/A	#N/A	#N/A	#N/A
CGI_10020607	360	217	42	40.6092	7.82162	-2.37627	Down	7.67e-30	9.48e-28	#N/A	#N/A	#N/A	#N/A	#N/A	#N/A
CGI_10026123	693	41	8	7.73508	1.49696	-2.36938	Down	1.16e-06	2.56e-05	#N/A	#N/A	#N/A	#N/A	#N/A	#N/A
CGI_10025050	807	40	8	7.54818	1.46914	-2.36116	Down	1.96e-06	4.17e-05	#N/A	#N/A	#N/A	#N/A	#N/A	#N/A
CGI_10020021	198	82	16	15.3823	2.99392	-2.36116	Down	4.39e-12	1.99e-10	#N/A	#N/A	#N/A	#N/A	#N/A	#N/A
CGI_10019165	237	33	7	6.16848	1.25063	-2.30227	Down	2.53e-05	0.000419304	#N/A	#N/A	#N/A	#N/A	#N/A	#N/A
CGI_10012427	210	56	11	10.4424	2.11713	-2.30227	Down	1.28e-08	3.85e-07	#N/A	#N/A	#N/A	#N/A	#N/A	#N/A
CGI_10007537	957	37	7	6.87428	1.39372	-2.30227	Down	3.12e-06	6.36e-05	IPR001117; Multicopper oxidase, type 1 IPR008972; Cupredoxin IPR011707; Multicopper oxidase, type 3	GO:0005507; copper ion binding; Molecular Function GO:0016491; oxidoreductase activity; Molecular Function GO:0055114; oxidation-reduction process; Biological Process	hypothetical protein; K00540 [EC:1.-.-.-]	LAC2_PLEOS Laccase-2 OS=Pleurotus ostreatus GN=POX2 PE=1 SV=1	C3S7J3_CRAGI Multicopper oxidase OS=Crassostrea gigas PE=2 SV=1	--
CGI_10021838	855	87	18	16.2437	3.29332	-2.30227	Down	2.97e-12	1.37e-10	#N/A	#N/A	#N/A	#N/A	#N/A	#N/A
CGI_10027753	219	36	7	6.67548	1.35342	-2.30227	Down	5.3e-06	0.000102749	#N/A	#N/A	#N/A	#N/A	#N/A	#N/A
CGI_10008196	465	84	17	15.7197	3.18708	-2.30227	Down	4.7e-12	2.11e-10	IPR016027; Nucleic acid-binding, OB-fold-like	NA	NA	NA	NA	NA
CGI_10001298	189	41	8	7.73508	1.56825	-2.30227	Down	1.16e-06	2.56e-05	#N/A	#N/A	#N/A	#N/A	#N/A	#N/A
CGI_10021788	429	1565	321	293.352	60.1088	-2.28698	Down	3.12e-196	2.6e-193	#N/A	#N/A	#N/A	#N/A	#N/A	#N/A
CGI_10026868	1719	1990	410	372.924	76.9015	-2.2778	Down	3.91e-248	4.07e-245	#N/A	#N/A	#N/A	#N/A	#N/A	#N/A
CGI_10001497	513	992	207	185.947	38.7109	-2.26408	Down	1.96e-123	1.11e-120	IPR008197; Whey acidic protein, 4-disulphide core	GO:0005576; extracellular region; Cellular Component GO:0030414; peptidase inhibitor activity; Molecular Function	NA	NA	O44397_TRITR Putative porin OS=Trichuris trichiura GN=TT95 PE=2 SV=1	NA
CGI_10009556	603	38	8	7.07125	1.47462	-2.26162	Down	5.54e-06	0.000106988	#N/A	#N/A	#N/A	#N/A	#N/A	#N/A
CGI_10025754	603	38	8	7.07125	1.47462	-2.26162	Down	5.54e-06	0.000106905	#N/A	#N/A	#N/A	#N/A	#N/A	#N/A
CGI_10016787	1371	47	10	8.79718	1.83763	-2.2592	Down	4.52e-07	1.07e-05	#N/A	#N/A	#N/A	#N/A	#N/A	#N/A
CGI_10015790	552	68	14	12.8007	2.68477	-2.25336	Down	6.8e-10	2.39e-08	#N/A	#N/A	#N/A	#N/A	#N/A	#N/A
CGI_10002880	336	940	198	176.215	37.0498	-2.2498	Down	3.29e-116	1.68e-113	#N/A	#N/A	#N/A	#N/A	#N/A	#N/A
CGI_10005220	492	90	19	16.838	3.61461	-2.2198	Down	1.87e-12	8.8e-11	IPR001073; Complement C1q protein IPR008983; Tumour necrosis factor-like	GO:0005515; protein binding; Molecular Function	NA	NA	NA	NA
CGI_10010933	408	54	12	10.1523	2.1794	-2.2198	Down	1.03e-07	2.69e-06	#N/A	#N/A	#N/A	#N/A	#N/A	#N/A
CGI_10003445	204	54	12	10.1523	2.1794	-2.2198	Down	1.03e-07	2.68e-06	NA	NA	NA	IPO9_HUMAN Importin-9 OS=Homo sapiens GN=IPO9 PE=1 SV=3	Q69ZP1_MOUSE MKIAA1192 protein (Fragment) OS=Mus musculus GN=Ipo9 PE=2 SV=1	--
CGI_10017081	942	39	8	7.2424	1.57324	-2.20273	Down	3.31e-06	6.67e-05	#N/A	#N/A	#N/A	#N/A	#N/A	#N/A
CGI_10027643	1755	41	9	7.70533	1.68888	-2.18979	Down	3.39e-06	6.82e-05	#N/A	#N/A	#N/A	#N/A	#N/A	#N/A
CGI_10006530	228	63	14	11.7553	2.59999	-2.17673	Down	8.58e-09	2.65e-07	#N/A	#N/A	#N/A	#N/A	#N/A	#N/A
CGI_10000760	282	76	17	14.2564	3.15317	-2.17673	Down	2.7e-10	9.92e-09	#N/A	#N/A	#N/A	#N/A	#N/A	#N/A
CGI_10004192	1011	60	13	11.2067	2.49197	-2.169	Down	1.39e-08	4.19e-07	#N/A	#N/A	#N/A	#N/A	#N/A	#N/A
CGI_10006757	237	178	40	33.4126	7.50376	-2.15471	Down	3.47e-22	2.99e-20	NA	NA	NA	NA	Q1LVY5_DANRE Novel protein containing a TLD domain (Fragment) OS=Danio rerio GN=CH211-197G15.9-001 PE=4 SV=1	NA
CGI_10003908	909	46	10	8.71154	1.95643	-2.15471	Down	7.51e-07	1.71e-05	IPR000863; Sulfotransferase domain	GO:0008146; sulfotransferase activity; Molecular Function	SULT1B1, MGC13356, ST1B1, ST1B2, SULT1B2; sulfotransferase family, cytosolic, 1B, member 1 (EC:2.8.2.-); K01025 [EC:2.8.2.-]	ST1B1_HUMAN Sulfotransferase family cytosolic 1B member 1 OS=Homo sapiens GN=SULT1B1 PE=1 SV=2	A5D8P4_XENLA LOC100049765 protein OS=Xenopus laevis GN=LOC100049765 PE=2 SV=1	--
CGI_10024457	285	36	8	6.83944	1.55999	-2.13234	Down	1.54e-05	0.000265323	#N/A	#N/A	#N/A	#N/A	#N/A	#N/A
CGI_10002382	3780	51	12	9.53994	2.19554	-2.1194	Down	4.57e-07	1.08e-05	IPR001841; Zinc finger, RING-type IPR002589; Appr-1-p processing IPR018957; Zinc finger, C3HC4 RING-type	GO:0005515; protein binding; Molecular Function GO:0008270; zinc ion binding; Molecular Function	DTX3L; deltex 3-like (Drosophila); K06058 deltex	DTX3L_HUMAN Protein deltex-3-like OS=Homo sapiens GN=DTX3L PE=1 SV=1	A2BGH5_DANRE Novel protein similar to vertebrate deltex 3 homolog (Drosophila) (DTX3) OS=Danio rerio GN=si:dkey-3h3.3 PE=4 SV=1	--
CGI_10001496	339	1020	236	191.187	44.1537	-2.11437	Down	1.32e-116	6.88e-114	#N/A	#N/A	#N/A	#N/A	#N/A	#N/A
CGI_10001063	402	34	8	6.36413	1.47462	-2.10962	Down	4.19e-05	0.000658604	NA	NA	NA	NA	A7T038_NEMVE Predicted protein OS=Nematostella vectensis GN=v1g220257 PE=4 SV=1	NA
CGI_10020605	534	57	13	10.7226	2.49774	-2.10197	Down	6.27e-08	1.71e-06	#N/A	#N/A	#N/A	#N/A	#N/A	#N/A
CGI_10023156	483	35	8	6.558	1.53415	-2.09581	Down	2.54e-05	0.000420863	#N/A	#N/A	#N/A	#N/A	#N/A	#N/A
CGI_10017583	1668	627	147	117.518	27.543	-2.09313	Down	1.5e-71	4.02e-69	#N/A	#N/A	#N/A	#N/A	#N/A	#N/A
CGI_10001561	1170	63	15	11.8704	2.78665	-2.09076	Down	2.3e-08	6.63e-07	IPR000742; Epidermal growth factor-like, type 3 IPR001881; EGF-like calcium-binding IPR002035; von Willebrand factor, type A IPR006209; EGF IPR006210; Epidermal growth factor-like	GO:0005509; calcium ion binding; Molecular Function GO:0005515; protein binding; Molecular Function	similar to neurogenic locus notch (notch); K02599 Notch	FBP3_STRPU Fibropellin-3 OS=Strongylocentrotus purpuratus GN=EGF3 PE=1 SV=1	A7SJC3_NEMVE Predicted protein (Fragment) OS=Nematostella vectensis GN=v1g52068 PE=4 SV=1	--
CGI_10005772	207	254	61	47.6716	11.455	-2.05715	Down	2.37e-29	2.84e-27	#N/A	#N/A	#N/A	#N/A	#N/A	#N/A
CGI_10028540	846	70	17	13.1044	3.15317	-2.05517	Down	5.15e-09	1.63e-07	#N/A	#N/A	#N/A	#N/A	#N/A	#N/A
CGI_10013902	5202	93	22	17.4708	4.21636	-2.05088	Down	8.66e-12	3.79e-10	IPR002110; Ankyrin repeat IPR020683; Ankyrin repeat-containing domain	GO:0005515; protein binding; Molecular Function	similar to ankyrin 2,3/unc44; K10380 ankyrin	ANK1_HUMAN Ankyrin-1 OS=Homo sapiens GN=ANK1 PE=1 SV=3	B6Q964_PENMQ Multiple ankyrin repeats single kh domain protein, putative OS=Penicillium marneffei (strain ATCC 18224 / CBS 334.59 / QM 7333) GN=PMAA_071020 PE=4 SV=1	--
CGI_10027167	300	65	16	12.1828	2.96398	-2.03923	Down	2.25e-08	6.51e-07	#N/A	#N/A	#N/A	#N/A	#N/A	#N/A
CGI_10021499	258	38	9	7.083	1.72325	-2.03923	Down	1.52e-05	0.000265446	#N/A	#N/A	#N/A	#N/A	#N/A	#N/A
CGI_10021172	429	53	13	9.93931	2.41817	-2.03923	Down	4.47e-07	1.06e-05	#N/A	#N/A	#N/A	#N/A	#N/A	#N/A
CGI_10002813	534	49	12	9.12566	2.22021	-2.03923	Down	1.21e-06	2.66e-05	IPR002110; Ankyrin repeat IPR020683; Ankyrin repeat-containing domain	GO:0005515; protein binding; Molecular Function	Ehmt1, 9230102N17Rik, D330003E03, Eu-HMTase1, GLP, GLP1, KMT1D, mKIAA1876; euchromatic histone methyltransferase 1; K11420 euchromatic histone-lysine N-methyltransferase [EC:2.1.1.43]	ANR50_HUMAN Ankyrin repeat domain-containing protein 50 OS=Homo sapiens GN=ANKRD50 PE=1 SV=4	A2DQT2_TRIVA Ankyrin repeat protein, putative OS=Trichomonas vaginalis G3 GN=TVAG_291510 PE=4 SV=1	--
CGI_10024072	1413	76	18	14.2261	3.46113	-2.03923	Down	7.25e-10	2.54e-08	#N/A	#N/A	#N/A	#N/A	#N/A	#N/A
CGI_10025307	330	39	10	7.38349	1.79635	-2.03923	Down	2.39e-05	0.000397775	#N/A	#N/A	#N/A	#N/A	#N/A	#N/A
CGI_10003326	912	61	15	11.3545	2.76248	-2.03923	Down	6.08e-08	1.66e-06	IPR006612; Zinc finger, C2CH-type	GO:0003676; nucleic acid binding; Molecular Function	similar to enoyl Coenzyme A hydratase, short chain, 1, mitochondrial; K07511 enoyl-CoA hydratase [EC:4.2.1.17]	NA	A9JTI0_DANRE Putative uncharacterized protein (Fragment) OS=Danio rerio PE=2 SV=1	NA
CGI_10005089	867	37	9	7.02581	1.70933	-2.03923	Down	2.49e-05	0.000413224	IPR002917; GTP-binding protein, HSR1-related IPR006073; GTP1/OBG IPR013646; GTPase of unknown function C-terminal	GO:0005525; GTP binding; Molecular Function GO:0005622; intracellular; Cellular Component	hypothetical protein; K06942	Y1332_METJA Uncharacterized GTP-binding protein MJ1332 OS=Methanocaldococcus jannaschii GN=MJ1332 PE=3 SV=1	C3XZU7_BRAFL Putative uncharacterized protein OS=Branchiostoma floridae GN=BRAFLDRAFT_85626 PE=4 SV=1	--
CGI_10005104	297	44	11	8.20388	1.99595	-2.03923	Down	5.38e-06	0.000104195	#N/A	#N/A	#N/A	#N/A	#N/A	#N/A
CGI_10013392	660	39	10	7.38349	1.79635	-2.03923	Down	2.39e-05	0.000397245	IPR002072; Nerve growth factor-related	GO:0005102; receptor binding; Molecular Function	NA	NA	B7P2T2_IXOSC Putative uncharacterized protein OS=Ixodes scapularis GN=IscW_ISCW001809 PE=4 SV=1	NA
CGI_10004662	1839	46	11	8.54582	2.09526	-2.02809	Down	2.03e-06	4.3e-05	IPR000436; Sushi/SCR/CCP IPR002110; Ankyrin repeat IPR016060; Complement control module IPR020683; Ankyrin repeat-containing domain	GO:0005515; protein binding; Molecular Function	hypothetical protein; K06867	Y045_METMA Putative ankyrin repeat protein MM_0045 OS=Methanosarcina mazei GN=MM_0045 PE=4 SV=1	C3NIT9_SULIN Ankyrin OS=Sulfolobus islandicus (strain Y.N.15.51 / Yellowstone #2) GN=YN1551_2013 PE=4 SV=1	--
CGI_10002494	1458	75	18	14.0377	3.45595	-2.02216	Down	1.18e-09	4.04e-08	IPR006210; Epidermal growth factor-like IPR009030; Growth factor, receptor	GO:0005515; protein binding; Molecular Function	tenascin-X-like; K06252 tenascin	TENX_HUMAN Tenascin-X OS=Homo sapiens GN=TNXB PE=1 SV=2	O54796_MOUSE Tenascin-X OS=Mus musculus GN=Tnxb PE=2 SV=1	--
CGI_10024071	1416	79	20	14.7983	3.66312	-2.01428	Down	1.12e-09	3.83e-08	#N/A	#N/A	#N/A	#N/A	#N/A	#N/A
CGI_10007939	522	194	48	36.4082	9.08501	-2.00271	Down	3.35e-22	2.89e-20	IPR013111; EGF, extracellular	NA	TNR; tenascin R (restrictin, janusin); K06252 tenascin	NA	A7SN70_NEMVE Predicted protein OS=Nematostella vectensis GN=v1g214844 PE=4 SV=1	--
CGI_10002541	921	65	16	12.1695	3.05731	-1.99294	Down	2.25e-08	6.5e-07	#N/A	#N/A	#N/A	#N/A	#N/A	#N/A
CGI_10028549	1014	96	24	18.0218	4.53074	-1.99193	Down	1.34e-11	5.75e-10	#N/A	#N/A	#N/A	#N/A	#N/A	#N/A
CGI_10008988	1677	63	16	11.8413	3.00463	-1.97857	Down	5.87e-08	1.62e-06	IPR002048; Calcium-binding EF-hand IPR002641; Patatin/Phospholipase A2-related IPR016035; Acyl transferase/acyl hydrolase/lysophospholipase IPR018249; EF-HAND 2	GO:0005509; calcium ion binding; Molecular Function GO:0006629; lipid metabolic process; Biological Process GO:0008152; metabolic process; Biological Process	putative patatin phospholipase; K07001	YL446_MIMIV Uncharacterized protein L446 OS=Acanthamoeba polyphaga mimivirus GN=MIMI_L446 PE=3 SV=1	C3Z8R6_BRAFL Putative uncharacterized protein OS=Branchiostoma floridae GN=BRAFLDRAFT_118620 PE=4 SV=1	--
CGI_10000663	267	46	12	8.66938	2.22021	-1.96523	Down	5.13e-06	9.98e-05	#N/A	#N/A	#N/A	#N/A	#N/A	#N/A
CGI_10013165	381	2000	515	374.756	96.4656	-1.95786	Down	1.4e-205	1.2e-202	NA	NA	NA	NA	B7K458_CYAP8 Putative uncharacterized protein OS=Cyanothece sp. (strain PCC 8801) GN=PCC8801_3814 PE=4 SV=1	NA
CGI_10001151	1122	104	27	19.4359	5.01922	-1.95319	Down	4.66e-12	2.1e-10	IPR000859; CUB IPR001496; SOCS protein, C-terminal IPR002110; Ankyrin repeat IPR020683; Ankyrin repeat-containing domain	GO:0005515; protein binding; Molecular Function GO:0023034; intracellular signaling pathway; Biological Process	ankyrin; K06867	YL093_MIMIV Putative ankyrin repeat protein L93 OS=Acanthamoeba polyphaga mimivirus GN=MIMI_L93 PE=4 SV=1	A2DJK1_TRIVA Ankyrin repeat protein, putative OS=Trichomonas vaginalis G3 GN=TVAG_101190 PE=4 SV=1	--
CGI_10003293	1590	36	9	6.81928	1.77093	-1.94511	Down	4.06e-05	0.000639441	IPR007744; Protein of unknown function DUF672	NA	hypothetical protein; K12816 pre-mRNA-processing factor 17	CF186_XENTR UPF0624 protein C6orf186 homolog OS=Xenopus tropicalis PE=2 SV=1	B0DQN4_LACBS Predicted protein OS=Laccaria bicolor (strain S238N-H82) GN=LACBIDRAFT_307647 PE=4 SV=1	NA
CGI_10003578	345	53	14	9.88745	2.57738	-1.9397	Down	1.11e-06	2.45e-05	IPR013537; Acetyl-CoA carboxylase, central domain	GO:0003989; acetyl-CoA carboxylase activity; Molecular Function GO:0005524; ATP binding; Molecular Function GO:0006633; fatty acid biosynthetic process; Biological Process	similar to CG11198-PA, isoform A; K11262 acetyl-CoA carboxylase / biotin carboxylase [EC:6.4.1.2 6.3.4.14]	NA	B4J825_DROGR GH19996 OS=Drosophila grimshawi GN=GH19996 PE=4 SV=1	--
CGI_10001071	201	45	12	8.4855	2.21193	-1.9397	Down	8.22e-06	0.000151933	#N/A	#N/A	#N/A	#N/A	#N/A	#N/A
CGI_10009012	225	40	11	7.58038	1.97599	-1.9397	Down	3.59e-05	0.000569736	#N/A	#N/A	#N/A	#N/A	#N/A	#N/A
CGI_10004596	327	119	31	22.3537	5.89171	-1.92375	Down	1.47e-13	7.75e-12	IPR000728; AIR synthase-related protein	GO:0003824; catalytic activity; Molecular Function	GH20096 gene product from transcript GH20096-RA; K01008 selenide, water dikinase [EC:2.7.9.3]	SPS1_MOUSE Selenide, water dikinase 1 OS=Mus musculus GN=Sephs1 PE=2 SV=1	Q3HR35_BOMMO Selenophosphate synthetase OS=Bombyx mori GN=sps1 PE=2 SV=1	--
CGI_10023917	330	45	12	8.49101	2.24544	-1.91894	Down	8.22e-06	0.000152045	#N/A	#N/A	#N/A	#N/A	#N/A	#N/A
CGI_10018346	11175	185	49	34.7222	9.2036	-1.91559	Down	5.59e-20	4.27e-18	#N/A	#N/A	#N/A	#N/A	#N/A	#N/A
CGI_10009711	468	675	179	126.513	33.5665	-1.91419	Down	1.27e-68	3.21e-66	IPR000436; Sushi/SCR/CCP IPR016060; Complement control module	NA	NA	NA	NA	NA
CGI_10009274	666	170	45	31.8288	8.45581	-1.91232	Down	1.73e-18	1.25e-16	IPR001073; Complement C1q protein IPR008983; Tumour necrosis factor-like	GO:0005515; protein binding; Molecular Function	NA	MMRN2_MOUSE Multimerin-2 OS=Mus musculus GN=Mmrn2 PE=2 SV=1	C3Y970_BRAFL Putative uncharacterized protein OS=Branchiostoma floridae GN=BRAFLDRAFT_68090 PE=4 SV=1	NA
CGI_10014170	1632	51	14	9.5551	2.54263	-1.90995	Down	2.82e-06	5.8e-05	IPR000971; Globin, subset IPR001032; Leghaemoglobin IPR001148; Carbonic anhydrase, alpha-class, catalytic domain IPR009050; Globin-like	GO:0005506; iron ion binding; Molecular Function GO:0019825; oxygen binding; Molecular Function GO:0020037; heme binding; Molecular Function	hypothetical protein; K01672 carbonic anhydrase [EC:4.2.1.1]	MAF_PINFU Nacrein-like protein F OS=Pinctada fucata PE=1 SV=1	C4WXJ8_ACYPI ACYPI001485 protein OS=Acyrthosiphon pisum GN=ACYPI001485 PE=2 SV=1	--
CGI_10020136	471	44	12	8.27703	2.20254	-1.90995	Down	1.31e-05	0.000231838	#N/A	#N/A	#N/A	#N/A	#N/A	#N/A
CGI_10023593	1266	90	24	16.9365	4.56538	-1.89133	Down	2.26e-10	8.39e-09	#N/A	#N/A	#N/A	#N/A	#N/A	#N/A
CGI_10012938	339	35	9	6.46872	1.74866	-1.88723	Down	6.57e-05	0.000980193	#N/A	#N/A	#N/A	#N/A	#N/A	#N/A
CGI_10003442	429	41	11	7.66747	2.07272	-1.88723	Down	2.25e-05	0.000376685	NA	NA	NA	IPO9_MOUSE Importin-9 OS=Mus musculus GN=Ipo9 PE=1 SV=3	C3YVI5_BRAFL Putative uncharacterized protein OS=Branchiostoma floridae GN=BRAFLDRAFT_205659 PE=4 SV=1	--
CGI_10001536	273	43	12	8.03259	2.17142	-1.88723	Down	2.09e-05	0.000352966	#N/A	#N/A	#N/A	#N/A	#N/A	#N/A
CGI_10020026	198	59	16	11.0752	2.99392	-1.88723	Down	3.85e-07	9.3e-06	#N/A	#N/A	#N/A	#N/A	#N/A	#N/A
CGI_10018251	672	35	9	6.52648	1.76428	-1.88723	Down	6.57e-05	0.000979609	#N/A	#N/A	#N/A	#N/A	#N/A	#N/A
CGI_10017043	852	146	40	27.4541	7.47954	-1.876	Down	1.42e-15	8.64e-14	#N/A	#N/A	#N/A	#N/A	#N/A	#N/A
CGI_10023960	696	62	17	11.5526	3.19395	-1.85481	Down	2.27e-07	5.62e-06	#N/A	#N/A	#N/A	#N/A	#N/A	#N/A
CGI_10019440	1944	1291	361	241.963	67.6197	-1.83927	Down	1.02e-122	5.67e-120	#N/A	#N/A	#N/A	#N/A	#N/A	#N/A
CGI_10024966	1410	639	179	119.754	33.5288	-1.8366	Down	1.55e-61	3.49e-59	#N/A	#N/A	#N/A	#N/A	#N/A	#N/A
CGI_10001826	267	73	21	13.6885	3.88537	-1.81684	Down	4.25e-08	1.19e-06	IPR002350; Proteinase inhibitor I1, Kazal	GO:0005515; protein binding; Molecular Function	NA	DPGN_DIPMA Serine protease inhibitor dipetalogastin (Fragment) OS=Dipetalogaster maximus PE=1 SV=2	B9PKT0_TOXGO Follistatin, putative OS=Toxoplasma gondii GT1 GN=TGGT1_010230 PE=4 SV=1	--
CGI_10022583	1728	56	16	10.5753	3.00172	-1.81684	Down	1.53e-06	3.28e-05	#N/A	#N/A	#N/A	#N/A	#N/A	#N/A
CGI_10017318	7164	96	27	18.0429	5.13029	-1.81432	Down	1.85e-10	6.97e-09	#N/A	#N/A	#N/A	#N/A	#N/A	#N/A
CGI_10025558	417	73	21	13.7312	3.90933	-1.81246	Down	4.25e-08	1.19e-06	#N/A	#N/A	#N/A	#N/A	#N/A	#N/A
CGI_10012196	198	56	16	10.4599	2.99392	-1.80477	Down	1.53e-06	3.29e-05	IPR007872; Zinc finger, DPH-type	NA	NA	DPH3_PONAB DPH3 homolog OS=Pongo abelii GN=DPH3 PE=3 SV=1	Q5HZM4_XENLA LOC496356 protein OS=Xenopus laevis GN=LOC496356 PE=4 SV=1	--
CGI_10006663	1029	957	274	179.367	51.416	-1.80262	Down	3.59e-89	1.32e-86	#N/A	#N/A	#N/A	#N/A	#N/A	#N/A
CGI_10001420	579	43	12	7.99559	2.30361	-1.79531	Down	2.09e-05	0.000352727	#N/A	#N/A	#N/A	#N/A	#N/A	#N/A
CGI_10012197	300	46	13	8.52793	2.46999	-1.78769	Down	1.21e-05	0.000216972	#N/A	#N/A	#N/A	#N/A	#N/A	#N/A
CGI_10016009	2403	116	34	21.6988	6.2906	-1.78634	Down	7.2e-12	3.19e-10	#N/A	#N/A	#N/A	#N/A	#N/A	#N/A
CGI_10011376	510	261	76	48.9699	14.2387	-1.78207	Down	4.49e-25	4.36e-23	IPR001436; Alpha crystallin/Heat shock protein IPR002068; Heat shock protein Hsp20 IPR008978; HSP20-like chaperone	GO:0009408; response to heat; Biological Process	hypothetical protein; K09542 crystallin, alpha B	HSPB1_BOVIN Heat shock protein beta-1 OS=Bos taurus GN=HSPB1 PE=2 SV=1	C8CBN4_VENPH Heat shock protein 22 isoform 1 OS=Venerupis philippinarum PE=2 SV=1	--
CGI_10022733	1065	327	95	61.1998	17.8117	-1.7807	Down	4.27e-31	5.5e-29	#N/A	#N/A	#N/A	#N/A	#N/A	#N/A
CGI_10019027	1611	133	39	24.9554	7.26737	-1.77984	Down	2.12e-13	1.1e-11	#N/A	#N/A	#N/A	#N/A	#N/A	#N/A
CGI_10028286	711	1901	556	356.23	104.219	-1.77319	Down	3.42e-171	2.67e-168	#N/A	#N/A	#N/A	#N/A	#N/A	#N/A
CGI_10001122	726	78	23	14.5992	4.28675	-1.76793	Down	2.28e-08	6.58e-07	IPR000157; Toll-Interleukin receptor IPR004075; Interleukin-1 receptor, type I/Toll precursor	GO:0004888; transmembrane receptor activity; Molecular Function GO:0007165; signal transduction; Biological Process GO:0031224; intrinsic to membrane; Cellular Component GO:0045087; innate immune response; Biological Process	TLR2-2, TLR2, TLR2B; toll-like receptor 2; K10159 toll-like receptor 2	TLR22_CHICK Toll-like receptor 2 type-2 OS=Gallus gallus GN=TLR2-2 PE=2 SV=1	C3YQN7_BRAFL Putative uncharacterized protein OS=Branchiostoma floridae GN=BRAFLDRAFT_82677 PE=4 SV=1	--
CGI_10020111	276	68	20	12.8007	3.75868	-1.76793	Down	1.78e-07	4.48e-06	#N/A	#N/A	#N/A	#N/A	#N/A	#N/A
CGI_10022038	675	91	27	17.1461	5.04975	-1.7636	Down	1.73e-09	5.85e-08	#N/A	#N/A	#N/A	#N/A	#N/A	#N/A
CGI_10002891	477	45	13	8.42832	2.48552	-1.7617	Down	1.92e-05	0.000326952	NA	NA	NA	NA	Q5BU71_LYMST Tripartite motif protein L-TRIM OS=Lymnaea stagnalis PE=2 SV=1	NA
CGI_10002772	396	113	34	21.2275	6.36209	-1.73836	Down	2.69e-11	1.12e-09	#N/A	#N/A	#N/A	#N/A	#N/A	#N/A
CGI_10022765	507	41	12	7.68931	2.33845	-1.7173	Down	5.21e-05	0.000799571	#N/A	#N/A	#N/A	#N/A	#N/A	#N/A
CGI_10015753	186	70	21	13.0997	3.98385	-1.7173	Down	1.62e-07	4.1e-06	#N/A	#N/A	#N/A	#N/A	#N/A	#N/A
CGI_10008473	159	65	20	12.2594	3.72828	-1.7173	Down	6.67e-07	1.54e-05	#N/A	#N/A	#N/A	#N/A	#N/A	#N/A
CGI_10006179	510	41	12	7.64408	2.32469	-1.7173	Down	5.21e-05	0.000799079	IPR002130; Peptidyl-prolyl cis-trans isomerase, cyclophilin-type IPR015891; Cyclophilin-like	GO:0003755; peptidyl-prolyl cis-trans isomerase activity; Molecular Function GO:0006457; protein folding; Biological Process	Cypl, NV13269; peptidyl-prolyl cis-trans isomerase; K12733 peptidyl-prolyl cis-trans isomerase-like 1 [EC:5.2.1.8]	PPIL1_MOUSE Peptidyl-prolyl cis-trans isomerase-like 1 OS=Mus musculus GN=Ppil1 PE=2 SV=1	C1BQ55_9MAXI Peptidyl-prolyl cis-trans isomerase OS=Caligus rogercresseyi GN=PPIL1 PE=2 SV=1	--
CGI_10015834	201	91	28	16.971	5.16117	-1.7173	Down	3.77e-09	1.22e-07	#N/A	#N/A	#N/A	#N/A	#N/A	#N/A
CGI_10010478	561	60	18	11.2924	3.43421	-1.7173	Down	1.27e-06	2.77e-05	IPR001719; Endodeoxyribonuclease IV IPR012307; Xylose isomerase, TIM barrel domain IPR013022; Xylose isomerase-like, TIM barrel domain	GO:0003677; DNA binding; Molecular Function GO:0005622; intracellular; Cellular Component GO:0006281; DNA repair; Biological Process GO:0008270; zinc ion binding; Molecular Function GO:0008833; deoxyribonuclease IV (phage-T4-induced) activity; Molecular Function	hypothetical protein ; K10771 AP endonuclease 1 [EC:4.2.99.18]	APN1_CAEEL DNA-(apurinic or apyrimidinic site) lyase OS=Caenorhabditis elegans GN=apn-1 PE=2 SV=2	A7SS16_NEMVE Predicted protein (Fragment) OS=Nematostella vectensis GN=v1g129329 PE=3 SV=1	--
CGI_10018471	2400	77	23	14.3655	4.38423	-1.71221	Down	3.55e-08	1.01e-06	#N/A	#N/A	#N/A	#N/A	#N/A	#N/A
CGI_10012922	372	351	108	65.8262	20.3176	-1.69593	Down	3.18e-31	4.12e-29	IPR004038; Ribosomal protein L7Ae/L30e/S12e/Gadd45	NA	GADD45G, CR6, DDIT2, GADD45gamma, GRP17; growth arrest and DNA-damage-inducible, gamma; K04402 growth arrest and DNA-damage-inducible protein	GA45G_HUMAN Growth arrest and DNA-damage-inducible protein GADD45 gamma OS=Homo sapiens GN=GADD45G PE=1 SV=1	Q3LG54_ORYLA Growth arrest and DNA damage-inducible gene 45 alpha OS=Oryzias latipes GN=gadd45alpha PE=2 SV=1	NA
CGI_10027065	1071	74	23	13.8776	4.28961	-1.69384	Down	1.32e-07	3.38e-06	#N/A	#N/A	#N/A	#N/A	#N/A	#N/A
CGI_10024290	942	68	21	12.6742	3.9331	-1.68816	Down	3.88e-07	9.37e-06	#N/A	#N/A	#N/A	#N/A	#N/A	#N/A
CGI_10027825	1077	123	38	22.9629	7.15539	-1.6822	Down	7.63e-12	3.36e-10	#N/A	#N/A	#N/A	#N/A	#N/A	#N/A
CGI_10005223	720	2802	875	525.212	164.048	-1.67878	Down	6.91e-233	6.63e-230	#N/A	#N/A	#N/A	#N/A	#N/A	#N/A
CGI_10004819	294	77	24	14.5033	4.53671	-1.67666	Down	7.68e-08	2.07e-06	NA	NA	NA	HS12B_HUMAN Heat shock 70 kDa protein 12B OS=Homo sapiens GN=HSPA12B PE=1 SV=2	C3ZGG0_BRAFL Putative uncharacterized protein OS=Branchiostoma floridae GN=BRAFLDRAFT_240194 PE=4 SV=1	--
CGI_10028840	1902	657	206	123.109	38.5692	-1.67441	Down	9.44e-56	1.96e-53	#N/A	#N/A	#N/A	#N/A	#N/A	#N/A
CGI_10005413	318	135	42	25.285	7.9226	-1.67423	Down	9.08e-13	4.4e-11	NA	NA	NA	IPO9_MOUSE Importin-9 OS=Mus musculus GN=Ipo9 PE=1 SV=3	Q66J67_XENLA MGC81741 protein OS=Xenopus laevis GN=ipo9 PE=2 SV=1	--
CGI_10024345	384	52	16	9.83504	3.08748	-1.6715	Down	9.1e-06	0.000167247	#N/A	#N/A	#N/A	#N/A	#N/A	#N/A
CGI_10004798	837	135	43	25.3262	7.9677	-1.66839	Down	1.91e-12	8.96e-11	IPR020864; Membrane attack complex component/perforin (MACPF) domain	NA	hypothetical protein; K13834 sporozoite microneme protein 2	NA	Q4N9F0_THEPA Putative uncharacterized protein OS=Theileria parva GN=TP01_0164 PE=4 SV=1	NA
CGI_10017983	2049	344	108	64.5109	20.324	-1.66636	Down	6.22e-30	7.77e-28	#N/A	#N/A	#N/A	#N/A	#N/A	#N/A
CGI_10005499	3177	57	18	10.7754	3.40527	-1.6619	Down	4.71e-06	9.25e-05	IPR002110; Ankyrin repeat IPR020683; Ankyrin repeat-containing domain	GO:0005515; protein binding; Molecular Function	similar to ankyrin 2,3/unc44; K10380 ankyrin	ANK2_HUMAN Ankyrin-2 OS=Homo sapiens GN=ANK2 PE=1 SV=3	B3EU24_AMOA5 Putative uncharacterized protein OS=Amoebophilus asiaticus (strain 5a2) GN=Aasi_1435 PE=4 SV=1	--
CGI_10015206	717	305	98	57.0907	18.3957	-1.63389	Down	5.28e-26	5.39e-24	IPR020471; Aldo/keto reductase subgroup IPR023210; NADP-dependent oxidoreductase domain	GO:0016491; oxidoreductase activity; Molecular Function GO:0055114; oxidation-reduction process; Biological Process	aldo-keto reductase ; K00011 aldehyde reductase [EC:1.1.1.21]	AK1BA_HUMAN Aldo-keto reductase family 1 member B10 OS=Homo sapiens GN=AKR1B10 PE=1 SV=1	Q7QH83_ANOGA AGAP011068-PA OS=Anopheles gambiae GN=AGAP011068 PE=4 SV=4	--
CGI_10007988	474	88	28	16.4493	5.31516	-1.62984	Down	1.37e-08	4.11e-07	#N/A	#N/A	#N/A	#N/A	#N/A	#N/A
CGI_10028256	348	176	57	32.9074	10.6465	-1.62804	Down	1.69e-15	1.02e-13	#N/A	#N/A	#N/A	#N/A	#N/A	#N/A
CGI_10010795	549	142	46	26.629	8.6382	-1.62419	Down	8.94e-13	4.35e-11	IPR002165; Plexin IPR003659; Plexin/semaphorin/integrin IPR016201; Plexin-like fold	GO:0004872; receptor activity; Molecular Function GO:0007275; multicellular organismal development; Biological Process GO:0016020; membrane; Cellular Component	plxnb3, si:dkey-208p7.1; plexin B3; K06821 plexin B	NA	B0V1S6_DANRE Novel protein similar to vertebrate plexin B family (Fragment) OS=Danio rerio GN=DKEY-208P7.1-001 PE=4 SV=1	--
CGI_10000701	2424	174	56	32.5678	10.5769	-1.62252	Down	1.9e-15	1.14e-13	IPR001719; Endodeoxyribonuclease IV IPR013022; Xylose isomerase-like, TIM barrel domain IPR017956; AT hook, DNA-binding motif	GO:0003677; DNA binding; Molecular Function GO:0005622; intracellular; Cellular Component GO:0006281; DNA repair; Biological Process GO:0008270; zinc ion binding; Molecular Function GO:0008833; deoxyribonuclease IV (phage-T4-induced) activity; Molecular Function	hypothetical protein ; K10771 AP endonuclease 1 [EC:4.2.99.18]	END4_PROMH Probable endonuclease 4 OS=Proteus mirabilis (strain HI4320) GN=nfo PE=3 SV=1	C3Z7U8_BRAFL Putative uncharacterized protein (Fragment) OS=Branchiostoma floridae GN=BRAFLDRAFT_69273 PE=4 SV=1	--
CGI_10021511	657	85	28	15.947	5.1881	-1.62001	Down	4.84e-08	1.34e-06	#N/A	#N/A	#N/A	#N/A	#N/A	#N/A
CGI_10009848	948	59	19	11.0519	3.59555	-1.62001	Down	4.19e-06	8.31e-05	IPR002423; Chaperonin Cpn60/TCP-1	GO:0005524; ATP binding; Molecular Function GO:0044267; cellular protein metabolic process; Biological Process	t-complex protein 1, alpha subunit ; K09493 T-complex protein 1 subunit alpha	BBS10_MOUSE Bardet-Biedl syndrome 10 protein homolog OS=Mus musculus GN=Bbs10 PE=2 SV=2	Q5FWQ1_XENLA MGC84945 protein OS=Xenopus laevis GN=bbs10 PE=2 SV=1	--
CGI_10000661	825	56	18	10.4846	3.41307	-1.61912	Down	7.24e-06	0.000136016	NA	NA	NA	IF44L_HUMAN Interferon-induced protein 44-like OS=Homo sapiens GN=IFI44L PE=2 SV=3	C3Y9W8_BRAFL Putative uncharacterized protein OS=Branchiostoma floridae GN=BRAFLDRAFT_91636 PE=4 SV=1	NA
CGI_10022731	1134	120	39	22.4532	7.31848	-1.61731	Down	5.7e-11	2.28e-09	#N/A	#N/A	#N/A	#N/A	#N/A	#N/A
CGI_10027453	993	54	18	10.0603	3.28337	-1.61542	Down	1.69e-05	0.000290886	#N/A	#N/A	#N/A	#N/A	#N/A	#N/A
CGI_10024755	210	161	53	30.1668	9.87995	-1.61039	Down	4.94e-14	2.68e-12	#N/A	#N/A	#N/A	#N/A	#N/A	#N/A
CGI_10011725	981	125	41	23.3472	7.70455	-1.59947	Down	2.97e-11	1.23e-09	IPR008794; Proline racemase	GO:0018112; proline racemase activity; Molecular Function	C10H14orf149, MGC128929; proline racemase-like (EC:5.1.1.4); K01777 proline racemase [EC:5.1.1.4]	PRCM_XENTR Probable proline racemase OS=Xenopus tropicalis PE=2 SV=1	Q4S6X6_TETNG Chromosome 14 SCAF14723, whole genome shotgun sequence OS=Tetraodon nigroviridis GN=GSTENG00023082001 PE=4 SV=1	NA
CGI_10003100	1920	219	72	41.1168	13.5849	-1.59772	Down	1.36e-18	9.85e-17	NA	NA	NA	K1199_MOUSE Protein KIAA1199 homolog OS=Mus musculus PE=2 SV=3	C3Y9Q4_BRAFL Putative uncharacterized protein OS=Branchiostoma floridae GN=BRAFLDRAFT_88250 PE=4 SV=1	NA
CGI_10003197	204	70	23	13.1383	4.3588	-1.59177	Down	7.25e-07	1.66e-05	IPR001594; Zinc finger, DHHC-type, palmitoyltransferase	GO:0008270; zinc ion binding; Molecular Function	similar to slingshot-2L; K05766 slingshot	PFA4_USTMA Palmitoyltransferase PFA4 OS=Ustilago maydis GN=PFA4 PE=3 SV=1	Q6P3H1_DANRE Zgc:77880 OS=Danio rerio GN=zgc:77880 PE=2 SV=1	--
CGI_10000816	384	68	23	12.6904	4.24529	-1.5798	Down	1.67e-06	3.58e-05	#N/A	#N/A	#N/A	#N/A	#N/A	#N/A
CGI_10010262	387	134	45	25.184	8.42476	-1.5798	Down	1.21e-11	5.18e-10	IPR001073; Complement C1q protein IPR008983; Tumour necrosis factor-like	GO:0005515; protein binding; Molecular Function	NA	C1QL4_MOUSE Complement C1q-like protein 4 OS=Mus musculus GN=C1ql4 PE=2 SV=1	Q3YL62_PINFU Mantle gene 4 OS=Pinctada fucata PE=2 SV=1	NA
CGI_10021148	240	49	16	9.13707	3.08748	-1.5653	Down	3.33e-05	0.000533458	#N/A	#N/A	#N/A	#N/A	#N/A	#N/A
CGI_10000338	933	87	30	16.322	5.55946	-1.5538	Down	8.55e-08	2.28e-06	IPR001370; Baculoviral inhibition of apoptosis protein repeat IPR001841; Zinc finger, RING-type	GO:0005515; protein binding; Molecular Function GO:0005622; intracellular; Cellular Component GO:0008270; zinc ion binding; Molecular Function	similar to CG8293-PA, isoform A; K04725 baculoviral IAP repeat-containing 2/3/4	PIAP_PIG Putative inhibitor of apoptosis OS=Sus scrofa GN=PIAP PE=2 SV=1	Q4T660_TETNG Chromosome undetermined SCAF8908, whole genome shotgun sequence. (Fragment) OS=Tetraodon nigroviridis GN=GSTENG00006467001 PE=4 SV=1	--
CGI_10019441	1368	130	45	24.3121	8.34162	-1.54327	Down	6.14e-11	2.43e-09	#N/A	#N/A	#N/A	#N/A	#N/A	#N/A
CGI_10003464	1140	186	64	34.8384	11.9599	-1.54247	Down	3.72e-15	2.17e-13	IPR016166; FAD-binding, type 2	GO:0003824; catalytic activity; Molecular Function GO:0050660; FAD or FADH2 binding; Molecular Function	NA	NA	NA	NA
CGI_10008089	657	84	29	15.7616	5.41367	-1.54173	Down	1.47e-07	3.74e-06	IPR002123; Phospholipid/glycerol acyltransferase	GO:0008152; metabolic process; Biological Process GO:0008415; acyltransferase activity; Molecular Function	GI15913 gene product from transcript GI15913-RA; K13509 lysophosphatidate acyltransferase [EC:2.3.1.51]	PLCB_HUMAN 1-acyl-sn-glycerol-3-phosphate acyltransferase beta OS=Homo sapiens GN=AGPAT2 PE=1 SV=1	B4L214_DROMO GI15913 OS=Drosophila mojavensis GN=GI15913 PE=4 SV=1	--
CGI_10026867	1482	508	176	95.1932	32.9998	-1.5284	Down	2.18e-38	3.37e-36	#N/A	#N/A	#N/A	#N/A	#N/A	#N/A
CGI_10002142	645	85	29	15.8659	5.51439	-1.52466	Down	9.76e-08	2.57e-06	#N/A	#N/A	#N/A	#N/A	#N/A	#N/A
CGI_10017834	843	126	44	23.7007	8.26259	-1.52027	Down	1.57e-10	5.92e-09	#N/A	#N/A	#N/A	#N/A	#N/A	#N/A
CGI_10000682	468	63	22	11.7142	4.11664	-1.50872	Down	6.54e-06	0.000124087	IPR006076; FAD dependent oxidoreductase	GO:0016491; oxidoreductase activity; Molecular Function	sarcosine dehydrogenase; K00314 sarcosine dehydrogenase [EC:1.5.99.1]	PDPR_MOUSE Pyruvate dehydrogenase phosphatase regulatory subunit, mitochondrial OS=Mus musculus GN=Pdpr PE=2 SV=1	A6UJ25_SINMW FAD dependent oxidoreductase OS=Sinorhizobium medicae (strain WSM419) GN=Smed_4871 PE=3 SV=1	--
CGI_10004645	576	70	25	13.1134	4.63122	-1.50157	Down	2.87e-06	5.88e-05	IPR012317; Poly(ADP-ribose) polymerase, catalytic domain	GO:0003950; NAD+ ADP-ribosyltransferase activity; Molecular Function	Tankyrase-1, putative (EC:2.4.2.30 3.1.1.4 1.3.1.74); K10799 tankyrase [EC:2.4.2.30]	PAR14_HUMAN Poly [ADP-ribose] polymerase 14 OS=Homo sapiens GN=PARP14 PE=1 SV=2	C3Y5P2_BRAFL Putative uncharacterized protein OS=Branchiostoma floridae GN=BRAFLDRAFT_125086 PE=4 SV=1	--
CGI_10012933	618	163	58	30.5555	10.7912	-1.50157	Down	6.59e-13	3.23e-11	IPR002641; Patatin/Phospholipase A2-related IPR016035; Acyl transferase/acyl hydrolase/lysophospholipase	GO:0006629; lipid metabolic process; Biological Process GO:0008152; metabolic process; Biological Process	hypothetical protein; K07001	NA	C3YQL6_BRAFL Putative uncharacterized protein OS=Branchiostoma floridae GN=BRAFLDRAFT_82716 PE=4 SV=1	NA
CGI_10005389	1119	60	21	11.2138	3.97317	-1.49691	Down	1.13e-05	0.000202647	IPR000276; 7TM GPCR, rhodopsin-like IPR000611; Neuropeptide Y receptor IPR017452; GPCR, rhodopsin-like superfamily	GO:0004983; neuropeptide Y receptor activity; Molecular Function GO:0007186; G-protein coupled receptor protein signaling pathway; Biological Process GO:0016021; integral to membrane; Cellular Component	QRFPR, GPR103; pyroglutamylated RFamide peptide receptor; K08378 G protein-coupled receptor 103	QRFPR_HUMAN Pyroglutamylated RFamide peptide receptor OS=Homo sapiens GN=QRFPR PE=1 SV=2	B2CL09_CHICK Orexigenic neuropeptide QRFP receptor OS=Gallus gallus GN=GPR103 PE=2 SV=1	--
CGI_10028651	1212	329	117	61.7179	21.8875	-1.49558	Down	1.45e-24	1.38e-22	#N/A	#N/A	#N/A	#N/A	#N/A	#N/A
CGI_10017502	231	68	24	12.6574	4.49088	-1.49491	Down	3.3e-06	6.68e-05	#N/A	#N/A	#N/A	#N/A	#N/A	#N/A
CGI_10009712	1266	101	36	18.9574	6.78954	-1.48137	Down	1.69e-08	4.98e-07	IPR003886; Nidogen, extracellular domain	GO:0007160; cell-matrix adhesion; Biological Process	similar to CG12908-PA, isoform A; K06826 nidogen (entactin)	SNED1_HUMAN Sushi, nidogen and EGF-like domain-containing protein 1 OS=Homo sapiens GN=SNED1 PE=1 SV=2	C3YL45_BRAFL Putative uncharacterized protein OS=Branchiostoma floridae GN=BRAFLDRAFT_84760 PE=4 SV=1	--
CGI_10021014	2841	205	74	38.4222	13.8757	-1.46938	Down	1.44e-15	8.79e-14	#N/A	#N/A	#N/A	#N/A	#N/A	#N/A
CGI_10012106	771	413	150	77.4261	28.0637	-1.46412	Down	1.46e-29	1.76e-27	IPR004991; Clostridium epsilon toxin ETX/Bacillus mosquitocidal toxin MTX2	NA	NA	NA	C4QH93_SCHMA Expressed protein OS=Schistosoma mansoni GN=Smp_074190 PE=4 SV=1	NA
CGI_10028285	696	1551	562	290.741	105.4	-1.46385	Down	1.17e-106	4.95e-104	#N/A	#N/A	#N/A	#N/A	#N/A	#N/A
CGI_10022466	2577	151	55	28.365	10.294	-1.46231	Down	1.05e-11	4.54e-10	#N/A	#N/A	#N/A	#N/A	#N/A	#N/A
CGI_10022585	1455	55	20	10.3826	3.76864	-1.46205	Down	4.37e-05	0.000683163	#N/A	#N/A	#N/A	#N/A	#N/A	#N/A
CGI_10011540	210	4749	1728	889.921	323.921	-1.45804	Down	0	0	#N/A	#N/A	#N/A	#N/A	#N/A	#N/A
CGI_10004011	162	80	29	15.0404	5.48886	-1.45427	Down	7.29e-07	1.67e-05	#N/A	#N/A	#N/A	#N/A	#N/A	#N/A
CGI_10005789	519	179	66	33.5671	12.2785	-1.45091	Down	2.14e-13	1.11e-11	#N/A	#N/A	#N/A	#N/A	#N/A	#N/A
CGI_10004272	1311	158	58	29.5508	10.8521	-1.44522	Down	4.64e-12	2.09e-10	NA	NA	NA	NA	C3XIC4_9HELI Putative uncharacterized protein OS=Helicobacter bilis ATCC 43879 GN=HRAG_01885 PE=4 SV=1	NA
CGI_10018826	1023	84	31	15.7197	5.79469	-1.43977	Down	5.44e-07	1.27e-05	#N/A	#N/A	#N/A	#N/A	#N/A	#N/A
CGI_10005872	831	70	26	13.0477	4.81514	-1.43815	Down	5.46e-06	0.000105504	IPR001394; Peptidase C19, ubiquitin carboxyl-terminal hydrolase 2	GO:0004221; ubiquitin thiolesterase activity; Molecular Function GO:0006511; ubiquitin-dependent protein catabolic process; Biological Process	hypothetical protein; K11833 ubiquitin carboxyl-terminal hydrolase 2/21 [EC:3.1.2.15]	UBP16_XENTR Ubiquitin carboxyl-terminal hydrolase 16 OS=Xenopus tropicalis GN=usp16 PE=2 SV=1	A9RDN7_PHYPA Predicted protein (Fragment) OS=Physcomitrella patens subsp. patens GN=PHYPADRAFT_24215 PE=4 SV=1	--
CGI_10019009	651	56	21	10.4798	3.87003	-1.43719	Down	5.57e-05	0.00084986	#N/A	#N/A	#N/A	#N/A	#N/A	#N/A
CGI_10010402	1143	64	24	11.9376	4.40837	-1.43719	Down	1.61e-05	0.000277514	IPR000994; Peptidase M24, structural domain	GO:0009987; cellular process; Biological Process	hypothetical protein MGC64570; K14213 Xaa-Pro dipeptidase [EC:3.4.13.9]	PEPD_HUMAN Xaa-Pro dipeptidase OS=Homo sapiens GN=PEPD PE=1 SV=3	Q7SY64_XENLA MGC64570 protein OS=Xenopus laevis PE=2 SV=1	--
CGI_10003877	408	94	35	17.6172	6.5382	-1.43002	Down	1.38e-07	3.54e-06	IPR018094; Thymidylate kinase	GO:0004798; thymidylate kinase activity; Molecular Function GO:0005524; ATP binding; Molecular Function GO:0006233; dTDP biosynthetic process; Biological Process	Thymidylate kinase, putative ; K00943 dTMP kinase [EC:2.7.4.9]	KTHY_HUMAN Thymidylate kinase OS=Homo sapiens GN=DTYMK PE=1 SV=4	Q17LP5_AEDAE Thymidylate kinase, putative OS=Aedes aegypti GN=AAEL001246 PE=3 SV=1	--
CGI_10009089	1557	82	30	15.336	5.71095	-1.42512	Down	6.31e-07	1.45e-05	IPR001905; Ammonium transporter	GO:0006810; transport; Biological Process GO:0008519; ammonium transmembrane transporter activity; Molecular Function GO:0016020; membrane; Cellular Component GO:0055085; transmembrane transport; Biological Process	ammonium transporter; K03320 ammonium transporter, Amt family	AMT1_CAEEL Putative ammonium transporter 1 OS=Caenorhabditis elegans GN=amt-1 PE=2 SV=1	A7RH04_NEMVE Predicted protein OS=Nematostella vectensis GN=v1g158535 PE=4 SV=1	--
CGI_10013331	705	183	68	34.3882	12.8229	-1.42319	Down	1.61e-13	8.43e-12	IPR002110; Ankyrin repeat IPR020683; Ankyrin repeat-containing domain	GO:0005515; protein binding; Molecular Function	NFkB; NFkB protein; K02580 nuclear factor NF-kappa-B p105 subunit	ANR50_HUMAN Ankyrin repeat domain-containing protein 50 OS=Homo sapiens GN=ANKRD50 PE=1 SV=4	B3EU24_AMOA5 Putative uncharacterized protein OS=Amoebophilus asiaticus (strain 5a2) GN=Aasi_1435 PE=4 SV=1	--
CGI_10013002	945	151	57	28.362	10.6641	-1.4112	Down	3.64e-11	1.49e-09	NA	NA	NA	NA	C3YT53_BRAFL Putative uncharacterized protein OS=Branchiostoma floridae GN=BRAFLDRAFT_129063 PE=4 SV=1	NA
CGI_10000171	375	123	46	23.066	8.69435	-1.40762	Down	1.83e-09	6.17e-08	#N/A	#N/A	#N/A	#N/A	#N/A	#N/A
CGI_10007557	666	72	27	13.5364	5.11799	-1.40319	Down	4.69e-06	9.21e-05	#N/A	#N/A	#N/A	#N/A	#N/A	#N/A
CGI_10008166	381	77	29	14.3891	5.44564	-1.4018	Down	2.35e-06	4.93e-05	#N/A	#N/A	#N/A	#N/A	#N/A	#N/A
CGI_10027445	1569	75	28	13.9764	5.28945	-1.4018	Down	2.74e-06	5.67e-05	#N/A	#N/A	#N/A	#N/A	#N/A	#N/A
CGI_10024162	387	54	20	10.0736	3.82944	-1.39537	Down	6.49e-05	0.00096946	#N/A	#N/A	#N/A	#N/A	#N/A	#N/A
CGI_10022545	867	64	25	12.0844	4.6152	-1.38868	Down	2.97e-05	0.000484173	#N/A	#N/A	#N/A	#N/A	#N/A	#N/A
CGI_10008162	2328	234	90	43.8014	16.8061	-1.38199	Down	4.42e-16	2.77e-14	IPR000269; Copper amine oxidase IPR015798; Copper amine oxidase, C-terminal IPR015800; Copper amine oxidase, N2-terminal IPR016182; Copper amine oxidase, N-terminal	GO:0005507; copper ion binding; Molecular Function GO:0008131; primary amine oxidase activity; Molecular Function GO:0009308; amine metabolic process; Biological Process GO:0048038; quinone binding; Molecular Function GO:0055114; oxidation-reduction process; Biological Process	hypothetical protein; K11182 diamine oxidase [EC:1.4.3.22]	ABP1_RAT Amiloride-sensitive amine oxidase [copper-containing] OS=Rattus norvegicus GN=Abp1 PE=2 SV=1	C3Z111_BRAFL Putative uncharacterized protein OS=Branchiostoma floridae GN=BRAFLDRAFT_217436 PE=4 SV=1	--
CGI_10022465	723	401	154	75.1523	28.9019	-1.37865	Down	1.58e-26	1.66e-24	#N/A	#N/A	#N/A	#N/A	#N/A	#N/A
CGI_10019515	162	88	34	16.5445	6.40367	-1.36938	Down	7.43e-07	1.7e-05	#N/A	#N/A	#N/A	#N/A	#N/A	#N/A
CGI_10006563	564	76	29	14.2564	5.51806	-1.36938	Down	3.45e-06	6.94e-05	#N/A	#N/A	#N/A	#N/A	#N/A	#N/A
CGI_10004252	684	176	68	32.9504	12.7833	-1.36604	Down	2.25e-12	1.05e-10	IPR002110; Ankyrin repeat IPR020683; Ankyrin repeat-containing domain	GO:0005515; protein binding; Molecular Function	ANK1; ankyrin 1, erythrocytic; K10380 ankyrin	ANK1_MOUSE Ankyrin-1 OS=Mus musculus GN=Ank1 PE=1 SV=2	B3SN76_HALDV Ankyrin repeat protein (Fragment) OS=Haliotis diversicolor GN=Anky PE=2 SV=1	--
CGI_10003265	1626	58	22	10.7892	4.1926	-1.36367	Down	4.77e-05	0.000740289	IPR005828; General substrate transporter IPR016196; Major facilitator superfamily, general substrate transporter IPR020846; Major facilitator superfamily	GO:0005215; transporter activity; Molecular Function GO:0006810; transport; Biological Process GO:0016021; integral to membrane; Cellular Component GO:0055085; transmembrane transport; Biological Process	sugar transporter ; K08202 MFS transporter, OCT family, solute carrier family 22 (organic cation transporter), member 5	ORCT_DROME Organic cation transporter protein OS=Drosophila melanogaster GN=Orct PE=1 SV=1	C3Z8Q6_BRAFL Putative uncharacterized protein OS=Branchiostoma floridae GN=BRAFLDRAFT_67944 PE=4 SV=1	--
CGI_10011626	1587	61	24	11.5149	4.4824	-1.36116	Down	5.08e-05	0.000782671	IPR000569; HECT IPR001660; Sterile alpha motif domain IPR010993; Sterile alpha motif homology IPR021129; Sterile alpha motif, type 1	GO:0005515; protein binding; Molecular Function GO:0005622; intracellular; Cellular Component GO:0006464; protein modification process; Biological Process GO:0016881; acid-amino acid ligase activity; Molecular Function	NA	NA	A7RH71_NEMVE Predicted protein OS=Nematostella vectensis GN=v1g197092 PE=4 SV=1	NA
CGI_10008276	1068	85	33	15.9699	6.24435	-1.35473	Down	1.27e-06	2.77e-05	IPR011032; GroES-like IPR013149; Alcohol dehydrogenase, C-terminal IPR013154; Alcohol dehydrogenase GroES-like IPR020843; Polyketide synthase, enoylreductase	GO:0008270; zinc ion binding; Molecular Function GO:0016491; oxidoreductase activity; Molecular Function GO:0016747; transferase activity, transferring acyl groups other than amino-acyl groups; Molecular Function GO:0055114; oxidation-reduction process; Biological Process	tdh; L-threonine 3-dehydrogenase; K00060 threonine 3-dehydrogenase [EC:1.1.1.103]	TDH_PYRKO Probable L-threonine 3-dehydrogenase OS=Pyrococcus kodakaraensis GN=tdh PE=3 SV=1	B1YMC5_EXIS2 L-threonine 3-dehydrogenase OS=Exiguobacterium sibiricum (strain DSM 17290 / JCM 13490 / 255-15) GN=Exig_1032 PE=4 SV=1	--
CGI_10014228	1122	1110	435	207.932	81.4963	-1.3513	Down	2.91e-68	7.26e-66	IPR011616; bZIP transcription factor, bZIP-1	GO:0003700; sequence-specific DNA binding transcription factor activity; Molecular Function GO:0006355; regulation of transcription, DNA-dependent; Biological Process GO:0043565; sequence-specific DNA binding; Molecular Function GO:0046983; protein dimerization activity; Molecular Function	NA	CRBL2_DANRE cAMP-responsive element-binding protein-like 2 OS=Danio rerio GN=crebl2 PE=3 SV=1	B5X1F6_SALSA cAMP-responsive element-binding protein-like 2 OS=Salmo salar GN=CRBL2 PE=4 SV=1	NA
CGI_10024754	411	63	25	11.8567	4.68757	-1.33879	Down	4.32e-05	0.000676596	#N/A	#N/A	#N/A	#N/A	#N/A	#N/A
CGI_10027901	783	66	26	12.4473	4.92105	-1.33879	Down	2.53e-05	0.000418545	#N/A	#N/A	#N/A	#N/A	#N/A	#N/A
CGI_10021490	2094	119	47	22.3409	8.84666	-1.33648	Down	1.5e-08	4.47e-07	#N/A	#N/A	#N/A	#N/A	#N/A	#N/A
CGI_10014544	1068	337	134	63.1952	25.1162	-1.3312	Down	2.17e-21	1.82e-19	IPR003726; Homocysteine S-methyltransferase IPR013017; NHL repeat, subgroup	GO:0008898; homocysteine S-methyltransferase activity; Molecular Function	bhmT; betaine-homocysteine methyltransferase (EC:2.1.1.5); K00544 betaine-homocysteine S-methyltransferase [EC:2.1.1.5]	BHMT1_RAT Betaine--homocysteine S-methyltransferase 1 OS=Rattus norvegicus GN=Bhmt PE=1 SV=1	C3YXS9_BRAFL Putative uncharacterized protein OS=Branchiostoma floridae GN=BRAFLDRAFT_90098 PE=4 SV=1	--
CGI_10027059	894	250	100	46.8777	18.7321	-1.32339	Down	4.12e-16	2.6e-14	#N/A	#N/A	#N/A	#N/A	#N/A	#N/A
CGI_10014509	354	162	65	30.2848	12.1406	-1.31875	Down	6.78e-11	2.68e-09	#N/A	#N/A	#N/A	#N/A	#N/A	#N/A
CGI_10016303	618	293	118	54.9998	22.062	-1.31786	Down	1.98e-18	1.41e-16	#N/A	#N/A	#N/A	#N/A	#N/A	#N/A
CGI_10019424	183	600	242	112.507	45.3506	-1.31083	Down	5.28e-36	7.9e-34	#N/A	#N/A	#N/A	#N/A	#N/A	#N/A
CGI_10020229	996	155	63	29.1114	11.7548	-1.30834	Down	2.75e-10	1.01e-08	#N/A	#N/A	#N/A	#N/A	#N/A	#N/A
CGI_10002629	2985	133	54	24.9369	10.0785	-1.307	Down	4.93e-09	1.56e-07	IPR002110; Ankyrin repeat IPR020683; Ankyrin repeat-containing domain	GO:0005515; protein binding; Molecular Function	similar to ankyrin 2,3/unc44; K10380 ankyrin	ANK1_HUMAN Ankyrin-1 OS=Homo sapiens GN=ANK1 PE=1 SV=3	Q4WKW8_ASPFU Pfs, NACHT and Ankyrin domain protein OS=Aspergillus fumigatus GN=AFUA_1G01020 PE=4 SV=1	--
CGI_10022185	2313	105	42	19.6462	7.94496	-1.30614	Down	1.45e-07	3.68e-06	#N/A	#N/A	#N/A	#N/A	#N/A	#N/A
CGI_10014695	153	64	26	11.9439	4.84311	-1.30227	Down	5.31e-05	0.000813775	#N/A	#N/A	#N/A	#N/A	#N/A	#N/A
CGI_10022510	627	230	93	43.1351	17.4908	-1.30227	Down	1.07e-14	6.08e-13	#N/A	#N/A	#N/A	#N/A	#N/A	#N/A
CGI_10003727	339	86	35	16.1718	6.55749	-1.30227	Down	2.79e-06	5.75e-05	NA	NA	NA	PRPX_HORVU Pathogen-related protein OS=Hordeum vulgare PE=2 SV=2	B3S650_TRIAD Putative uncharacterized protein OS=Trichoplax adhaerens GN=TRIADDRAFT_29994 PE=4 SV=1	NA
CGI_10007752	1224	76	31	14.3327	5.81173	-1.30227	Down	1.12e-05	0.000200515	IPR001005; SANT domain, DNA binding IPR009057; Homeodomain-like IPR013867; Telomere repeat-binding factor, dimerisation domain IPR014778; Myb, DNA-binding IPR017930; HTH transcriptional regulator, Myb-type, DNA-binding	GO:0000781; chromosome, telomeric region; Cellular Component GO:0003677; DNA binding; Molecular Function GO:0005515; protein binding; Molecular Function GO:0005634; nucleus; Cellular Component GO:0007004; telomere maintenance via telomerase; Biological Process GO:0042162; telomeric DNA binding; Molecular Function	TERF2, TRF2; telomeric repeat binding factor 2; K11111 telomeric repeat-binding factor 2	TERF1_HUMAN Telomeric repeat-binding factor 1 OS=Homo sapiens GN=TERF1 PE=1 SV=3	A8K914_HUMAN cDNA FLJ76684, highly similar to Homo sapiens telomeric repeat binding factor (NIMA-interacting) 1 (TERF1), transcript variant 1, mRNA OS=Homo sapiens PE=2 SV=1	NA
CGI_10006218	465	96	39	18.0776	7.33028	-1.30227	Down	7.01e-07	1.61e-05	#N/A	#N/A	#N/A	#N/A	#N/A	#N/A
CGI_10002332	2784	90	37	16.8038	6.86699	-1.29104	Down	2.01e-06	4.25e-05	#N/A	#N/A	#N/A	#N/A	#N/A	#N/A
CGI_10004221	1023	94	39	17.6251	7.24336	-1.2829	Down	1.44e-06	3.12e-05	#N/A	#N/A	#N/A	#N/A	#N/A	#N/A
CGI_10015754	387	119	49	22.3508	9.19065	-1.28209	Down	4.66e-08	1.3e-06	#N/A	#N/A	#N/A	#N/A	#N/A	#N/A
CGI_10023828	537	82	34	15.427	6.34745	-1.2812	Down	6.78e-06	0.000128086	#N/A	#N/A	#N/A	#N/A	#N/A	#N/A
CGI_10005714	270	128	53	23.9143	9.87995	-1.2753	Down	1.69e-08	4.99e-07	NA	NA	NA	NA	B7P338_IXOSC Ribosomal protein L4, putative (Fragment) OS=Ixodes scapularis GN=IscW_ISCW016414 PE=4 SV=1	--
CGI_10017257	4488	205	85	38.3833	15.9162	-1.26998	Down	9.42e-13	4.54e-11	#N/A	#N/A	#N/A	#N/A	#N/A	#N/A
CGI_10016624	387	69	29	12.9068	5.36121	-1.2675	Down	4.61e-05	0.000716679	#N/A	#N/A	#N/A	#N/A	#N/A	#N/A
CGI_10000580	1398	139	58	25.969	10.8128	-1.26405	Down	5.24e-09	1.66e-07	IPR013017; NHL repeat, subgroup	NA	hypothetical protein; K14428 solute carrier family 12 (potassium/chloride transporters), member 8	TRIM2_MOUSE Tripartite motif-containing protein 2 OS=Mus musculus GN=Trim2 PE=1 SV=1	C3ZU56_BRAFL Putative uncharacterized protein OS=Branchiostoma floridae GN=BRAFLDRAFT_87319 PE=4 SV=1	--
CGI_10010921	1236	144	60	27.0071	11.2708	-1.26075	Down	2.65e-09	8.79e-08	IPR000276; 7TM GPCR, rhodopsin-like IPR017452; GPCR, rhodopsin-like superfamily	GO:0007186; G-protein coupled receptor protein signaling pathway; Biological Process GO:0016021; integral to membrane; Cellular Component	HCRTR2, OX2R; hypocretin (orexin) receptor 2; K04239 hypocretin (orexin) receptor 2	OX2R_HUMAN Orexin receptor type 2 OS=Homo sapiens GN=HCRTR2 PE=2 SV=2	Q548Y0_HUMAN Hypocretin receptor-2 OS=Homo sapiens GN=HCRTR2 PE=2 SV=1	--
CGI_10002807	1248	100	42	18.7427	7.83746	-1.25787	Down	8.74e-07	1.97e-05	IPR001841; Zinc finger, RING-type	GO:0005515; protein binding; Molecular Function GO:0008270; zinc ion binding; Molecular Function	NA	RN121_XENLA RING finger protein 121 OS=Xenopus laevis GN=rnf121 PE=2 SV=1	C3YRQ4_BRAFL Putative uncharacterized protein OS=Branchiostoma floridae GN=BRAFLDRAFT_115568 PE=4 SV=1	--
CGI_10003972	228	174	73	32.5942	13.6499	-1.25572	Down	7.74e-11	3.02e-09	#N/A	#N/A	#N/A	#N/A	#N/A	#N/A
CGI_10009803	2349	71	30	13.2252	5.55195	-1.25222	Down	3.89e-05	0.000613641	NA	NA	hypothetical protein; K03352 anaphase-promoting complex subunit 5	APC5_PONAB Anaphase-promoting complex subunit 5 OS=Pongo abelii GN=ANAPC5 PE=2 SV=1	C3Y0R7_BRAFL Putative uncharacterized protein OS=Branchiostoma floridae GN=BRAFLDRAFT_100007 PE=4 SV=1	--
CGI_10011412	1857	200	84	37.5258	15.8015	-1.24782	Down	3.17e-12	1.45e-10	IPR001944; Glycoside hydrolase, family 35 IPR008979; Galactose-binding domain-like IPR017853; Glycoside hydrolase, catalytic core	GO:0004553; hydrolase activity, hydrolyzing O-glycosyl compounds; Molecular Function GO:0005975; carbohydrate metabolic process; Biological Process	beta-galactosidase (EC:3.2.1.23); K12308 beta-galactosidase [EC:3.2.1.23]	GLBL2_HUMAN Beta-galactosidase-1-like protein 2 OS=Homo sapiens GN=GLB1L2 PE=2 SV=1	C3YQL4_BRAFL Putative uncharacterized protein OS=Branchiostoma floridae GN=BRAFLDRAFT_114709 PE=3 SV=1	--
CGI_10018043	1635	161	68	30.1775	12.7805	-1.23953	Down	5.01e-10	1.78e-08	#N/A	#N/A	#N/A	#N/A	#N/A	#N/A
CGI_10023457	348	80	34	15.0534	6.3879	-1.23668	Down	1.38e-05	0.000242692	#N/A	#N/A	#N/A	#N/A	#N/A	#N/A
CGI_10027222	1362	76	33	14.3116	6.09336	-1.23188	Down	3.3e-05	0.000529442	#N/A	#N/A	#N/A	#N/A	#N/A	#N/A
CGI_10014436	684	176	75	32.9504	14.0833	-1.22632	Down	1.11e-10	4.28e-09	IPR001806; Ras GTPase IPR003577; Ras small GTPase, Ras type IPR003578; Small GTPase, Rho type IPR003579; Ras small GTPase, Rab type IPR013753; Ras	GO:0005525; GTP binding; Molecular Function GO:0005622; intracellular; Cellular Component GO:0007264; small GTPase mediated signal transduction; Biological Process GO:0015031; protein transport; Biological Process	Cdc42; Cdc42 homolog; K04393 cell division control protein 42	CDC42_CHICK Cell division control protein 42 homolog OS=Gallus gallus GN=CDC42 PE=2 SV=1	Q5D913_SCHJA CDC42 protein OS=Schistosoma japonicum PE=2 SV=1	--
CGI_10025715	663	351	150	65.7832	28.1646	-1.22384	Down	9.3e-20	7.03e-18	#N/A	#N/A	#N/A	#N/A	#N/A	#N/A
CGI_10011578	1149	183	78	34.2474	14.7038	-1.2198	Down	4.8e-11	1.94e-09	IPR002035; von Willebrand factor, type A	GO:0005515; protein binding; Molecular Function	COL12A1; collagen, type XII, alpha 1; K08132 collagen, type XII, alpha	COCA1_HUMAN Collagen alpha-1(XII) chain OS=Homo sapiens GN=COL12A1 PE=1 SV=2	C3Z868_BRAFL Putative uncharacterized protein (Fragment) OS=Branchiostoma floridae GN=BRAFLDRAFT_240914 PE=4 SV=1	--
CGI_10021698	537	99	43	18.6031	8.00331	-1.21687	Down	2.1e-06	4.43e-05	#N/A	#N/A	#N/A	#N/A	#N/A	#N/A
CGI_10015874	1167	469	202	87.8996	37.8435	-1.21581	Down	1.59e-25	1.59e-23	#N/A	#N/A	#N/A	#N/A	#N/A	#N/A
CGI_10002645	1929	502	218	94.1022	40.8719	-1.20312	Down	8.16e-27	8.78e-25	NA	NA	hypothetical protein; K08773 RalA-binding protein 1	RLIP_DROME RalA-binding protein 1 OS=Drosophila melanogaster GN=Rlip PE=1 SV=1	B7PJ06_IXOSC Putative uncharacterized protein OS=Ixodes scapularis GN=IscW_ISCW003841 PE=4 SV=1	--
CGI_10013979	264	372	162	69.6817	30.3135	-1.20082	Down	3.54e-20	2.75e-18	#N/A	#N/A	#N/A	#N/A	#N/A	#N/A
CGI_10003372	1422	1000	435	187.453	81.6034	-1.19983	Down	1.33e-51	2.52e-49	IPR004279; Perilipin	NA	perilipin-1-like; K08768 perilipin	ADFP_PIG Adipophilin OS=Sus scrofa GN=ADFP PE=2 SV=1	C3Z8U8_BRAFL Putative uncharacterized protein (Fragment) OS=Branchiostoma floridae GN=BRAFLDRAFT_237490 PE=4 SV=1	NA
CGI_10010466	198	82	36	15.3823	6.73633	-1.19123	Down	1.96e-05	0.000333388	#N/A	#N/A	#N/A	#N/A	#N/A	#N/A
CGI_10009549	729	99	43	18.5499	8.13164	-1.18979	Down	2.1e-06	4.43e-05	#N/A	#N/A	#N/A	#N/A	#N/A	#N/A
CGI_10019948	2010	97	42	18.1226	7.96294	-1.18642	Down	2.49e-06	5.2e-05	#N/A	#N/A	#N/A	#N/A	#N/A	#N/A
CGI_10019453	1422	144	63	26.9871	11.8809	-1.18362	Down	1.28e-08	3.85e-07	#N/A	#N/A	#N/A	#N/A	#N/A	#N/A
CGI_10002298	198	190	84	35.6869	15.7181	-1.18297	Down	9.56e-11	3.7e-09	#N/A	#N/A	#N/A	#N/A	#N/A	#N/A
CGI_10025799	339	153	68	28.7499	12.6778	-1.18125	Down	7.64e-09	2.37e-07	#N/A	#N/A	#N/A	#N/A	#N/A	#N/A
CGI_10006899	1806	110	49	20.6419	9.10859	-1.18027	Down	1.05e-06	2.33e-05	IPR006210; Epidermal growth factor-like IPR008979; Galactose-binding domain-like IPR009030; Growth factor, receptor	GO:0005515; protein binding; Molecular Function	similar to tenascin XB; K06252 tenascin	MEG10_HUMAN Multiple epidermal growth factor-like domains 10 OS=Homo sapiens GN=MEGF10 PE=1 SV=1	C9JZ30_HUMAN Putative uncharacterized protein MEGF6 (Fragment) OS=Homo sapiens GN=MEGF6 PE=4 SV=1	--
CGI_10019671	2508	189	85	35.5087	15.8363	-1.16494	Down	2.18e-10	8.11e-09	#N/A	#N/A	#N/A	#N/A	#N/A	#N/A
CGI_10004848	723	81	36	15.1653	6.76428	-1.16476	Down	2.76e-05	0.000453173	#N/A	#N/A	#N/A	#N/A	#N/A	#N/A
CGI_10008389	3090	410	183	76.8815	34.34	-1.16275	Down	4.01e-21	3.34e-19	IPR000315; Zinc finger, B-box IPR011041; Soluble quinoprotein glucose/sorbosone dehydrogenase IPR013017; NHL repeat, subgroup	GO:0003824; catalytic activity; Molecular Function GO:0005622; intracellular; Cellular Component GO:0008270; zinc ion binding; Molecular Function	similar to abnormal cell LINeage family member (lin-41); K12035 tripartite motif-containing protein 71	NA	C3YXE3_BRAFL Putative uncharacterized protein OS=Branchiostoma floridae GN=BRAFLDRAFT_81816 PE=4 SV=1	--
CGI_10018485	1443	256	115	48.0387	21.4647	-1.16223	Down	1.35e-13	7.14e-12	#N/A	#N/A	#N/A	#N/A	#N/A	#N/A
CGI_10023588	366	155	69	28.959	12.9573	-1.16025	Down	6.44e-09	2.03e-07	#N/A	#N/A	#N/A	#N/A	#N/A	#N/A
CGI_10008795	585	84	38	15.8272	7.09329	-1.15788	Down	2.72e-05	0.000448116	NA	NA	E1-E2 ATPase family protein (EC:3.6.3.8); K01537 Ca2+-transporting ATPase [EC:3.6.3.8]	NA	Q23QV7_TETTH E1-E2 ATPase family protein OS=Tetrahymena thermophila SB210 GN=TTHERM_00249760 PE=3 SV=1	NA
CGI_10015102	1017	194	87	36.4165	16.3209	-1.15788	Down	1.11e-10	4.28e-09	IPR000022; Carboxyl transferase	GO:0016874; ligase activity; Molecular Function	acaca, im:7138837, si:ch211-199d18.1, wu:fj43d01; acetyl-Coenzyme A carboxylase alpha; K11262 acetyl-CoA carboxylase / biotin carboxylase [EC:6.4.1.2 6.3.4.14]	ACACA_RAT Acetyl-CoA carboxylase 1 OS=Rattus norvegicus GN=Acaca PE=1 SV=1	Q4SCU4_TETNG Chromosome 7 SCAF14650, whole genome shotgun sequence. (Fragment) OS=Tetraodon nigroviridis GN=GSTENG00020333001 PE=4 SV=1	--
CGI_10028400	840	260	117	48.731	21.877	-1.15542	Down	9.62e-14	5.14e-12	#N/A	#N/A	#N/A	#N/A	#N/A	#N/A
CGI_10017325	1149	93	42	17.4948	7.86784	-1.15289	Down	9.67e-06	0.000176634	#N/A	#N/A	#N/A	#N/A	#N/A	#N/A
CGI_10004532	387	91	41	16.9992	7.65887	-1.15026	Down	1.15e-05	0.000206295	IPR001680; WD40 repeat IPR011046; WD40 repeat-like-containing domain IPR017986; WD40-repeat-containing domain IPR019781; WD40 repeat, subgroup IPR019782; WD40 repeat 2	GO:0005515; protein binding; Molecular Function	hypothetical protein; K11807 WD and tetratricopeptide repeats protein 1	WDTC1_HUMAN WD and tetratricopeptide repeats protein 1 OS=Homo sapiens GN=WDTC1 PE=2 SV=2	C3YXJ5_BRAFL Putative uncharacterized protein OS=Branchiostoma floridae GN=BRAFLDRAFT_74529 PE=4 SV=1	--
CGI_10013275	213	1532	691	287.124	129.413	-1.14969	Down	6.98e-73	2.03e-70	#N/A	#N/A	#N/A	#N/A	#N/A	#N/A
CGI_10013938	597	97	44	18.1619	8.19192	-1.14864	Down	6.82e-06	0.000128759	IPR021346; Protein of unknown function DUF2962	NA	MGC110664; zgc:110664; K14860 translation machinery-associated protein 16	CD043_DANRE UPF0534 protein C4orf43 homolog OS=Danio rerio GN=zgc:110664 PE=2 SV=1	B8A4V8_DANRE Novel protein (Zgc:110664) OS=Danio rerio GN=CH211-42I9.3 PE=4 SV=1	NA
CGI_10021866	537	211	96	39.4748	17.9384	-1.13788	Down	3.33e-11	1.38e-09	#N/A	#N/A	#N/A	#N/A	#N/A	#N/A
CGI_10020896	1554	121	55	22.7349	10.3949	-1.12903	Down	5.19e-07	1.21e-05	#N/A	#N/A	#N/A	#N/A	#N/A	#N/A
CGI_10005871	279	291	133	54.5822	24.9655	-1.1285	Down	8.8e-15	5e-13	IPR000626; Ubiquitin IPR019955; Ubiquitin supergroup	GO:0005515; protein binding; Molecular Function	NA	NA	NA	NA
CGI_10023244	648	192	88	35.909	16.4666	-1.12481	Down	3.46e-10	1.25e-08	#N/A	#N/A	#N/A	#N/A	#N/A	#N/A
CGI_10007269	207	141	65	26.4842	12.1709	-1.12169	Down	9.16e-08	2.42e-06	IPR001092; Helix-loop-helix DNA-binding domain IPR011598; Helix-loop-helix DNA-binding	GO:0005634; nucleus; Cellular Component GO:0030528; transcription regulator activity; Molecular Function GO:0045449; regulation of transcription; Biological Process	NA	NA	A7S384_NEMVE Predicted protein (Fragment) OS=Nematostella vectensis GN=v1g232632 PE=4 SV=1	NA
CGI_10013811	327	83	39	15.6476	7.25134	-1.10962	Down	6.1e-05	0.000923713	IPR011678; Domain of unknown function DUF1620	NA	NA	K0090_CHICK Uncharacterized protein KIAA0090 homolog OS=Gallus gallus GN=RCJMB04_8i12 PE=2 SV=1	B7PJJ4_IXOSC Putative uncharacterized protein OS=Ixodes scapularis GN=IscW_ISCW005183 PE=4 SV=1	--
CGI_10019835	1341	168	78	31.4335	14.5878	-1.10754	Down	6.99e-09	2.19e-07	#N/A	#N/A	#N/A	#N/A	#N/A	#N/A
CGI_10021688	690	215	100	40.2561	18.686	-1.10725	Down	6.05e-11	2.4e-09	#N/A	#N/A	#N/A	#N/A	#N/A	#N/A
CGI_10002654	882	97	45	18.0946	8.40131	-1.10687	Down	1.1e-05	0.000198513	NA	NA	NA	CC038_MOUSE Uncharacterized protein C3orf38 homolog OS=Mus musculus PE=2 SV=1	C3ZKR9_BRAFL Putative uncharacterized protein OS=Branchiostoma floridae GN=BRAFLDRAFT_115219 PE=4 SV=1	NA
CGI_10019672	2991	87	41	16.374	7.63045	-1.10157	Down	4.27e-05	0.0006694	#N/A	#N/A	#N/A	#N/A	#N/A	#N/A
CGI_10020340	945	172	80	32.2295	15.0552	-1.09812	Down	4.95e-09	1.57e-07	#N/A	#N/A	#N/A	#N/A	#N/A	#N/A
CGI_10023476	1905	89	42	16.7553	7.85728	-1.09251	Down	3.57e-05	0.000568042	#N/A	#N/A	#N/A	#N/A	#N/A	#N/A
CGI_10005826	582	708	333	132.712	62.3863	-1.089	Down	7.25e-32	9.48e-30	IPR001356; Homeobox IPR009057; Homeodomain-like	GO:0003700; sequence-specific DNA binding transcription factor activity; Molecular Function GO:0005515; protein binding; Molecular Function GO:0006355; regulation of transcription, DNA-dependent; Biological Process GO:0043565; sequence-specific DNA binding; Molecular Function	Homeobox domain containing protein; K09452 homeobox protein aristaless-related	ARX_DANRE Aristaless-related homeobox protein OS=Danio rerio GN=arx PE=2 SV=1	C5J8Y1_SCHMA Homeobox protein aristaless-related OS=Schistosoma mansoni GN=Smp_035650 PE=3 SV=1	--
CGI_10003843	498	98	46	18.3475	8.63007	-1.08814	Down	1.28e-05	0.000226301	IPR013094; Alpha/beta hydrolase fold-3	GO:0008152; metabolic process; Biological Process GO:0016787; hydrolase activity; Molecular Function	esterase/lipase/thioesterase (EC:3.1.1.3); K01046 triacylglycerol lipase [EC:3.1.1.3]	YR526_MIMIV Putative alpha/beta hydrolase R526 OS=Acanthamoeba polyphaga mimivirus GN=MIMI_R526 PE=1 SV=1	A7HTQ1_PARL1 Alpha/beta hydrolase fold-3 domain protein OS=Parvibaculum lavamentivorans (strain DS-1 / DSM 13023 / NCIMB 13966) GN=Plav_1665 PE=4 SV=1	--
CGI_10025996	876	195	92	36.5761	17.2561	-1.0838	Down	8.5e-10	2.95e-08	#N/A	#N/A	#N/A	#N/A	#N/A	#N/A
CGI_10012169	1143	258	122	48.2834	22.8198	-1.08124	Down	1.87e-12	8.82e-11	IPR000462; CDP-alcohol phosphatidyltransferase	GO:0008654; phospholipid biosynthetic process; Biological Process GO:0016020; membrane; Cellular Component GO:0016780; phosphotransferase activity, for other substituted phosphate groups; Molecular Function	ethanolaminephosphotransferase ; K00993 ethanolaminephosphotransferase [EC:2.7.8.1]	CEPT1_XENTR Choline/ethanolaminephosphotransferase 1 OS=Xenopus tropicalis GN=cept1 PE=2 SV=1	B8JLM0_DANRE Novel protein similar to H.sapiens CEPT1, choline/ethanolamine phosphotransferase 1 (CEPT1) OS=Danio rerio GN=DKEY-208B23.1-001 PE=3 SV=1	--
CGI_10005948	1107	106	50	19.8094	9.37122	-1.07987	Down	6.29e-06	0.000119931	IPR000315; Zinc finger, B-box IPR001841; Zinc finger, RING-type IPR018957; Zinc finger, C3HC4 RING-type	GO:0005515; protein binding; Molecular Function GO:0005622; intracellular; Cellular Component GO:0008270; zinc ion binding; Molecular Function	hypothetical protein ; K11997 tripartite motif-containing protein 2/3	TRI45_BOVIN Tripartite motif-containing protein 45 OS=Bos taurus GN=TRIM45 PE=2 SV=1	A7S5F1_NEMVE Predicted protein OS=Nematostella vectensis GN=v1g207086 PE=4 SV=1	--
CGI_10019765	1302	330	157	61.8495	29.3667	-1.07458	Down	2.45e-15	1.46e-13	#N/A	#N/A	#N/A	#N/A	#N/A	#N/A
CGI_10010458	813	215	102	40.3095	19.1401	-1.07452	Down	1.5e-10	5.71e-09	IPR021673; C-terminal domain of RIG-I	GO:0016817; hydrolase activity, acting on acid anhydrides; Molecular Function	hypothetical protein; K12647 interferon-induced helicase C domain-containing protein 1 [EC:3.6.4.13]	DHX58_MOUSE Probable ATP-dependent RNA helicase DHX58 OS=Mus musculus GN=Dhx58 PE=2 SV=1	A7RWA2_NEMVE Predicted protein (Fragment) OS=Nematostella vectensis GN=v1g35757 PE=4 SV=1	--
CGI_10003801	843	166	79	31.0711	14.7672	-1.07318	Down	2.08e-08	6.03e-07	IPR003598; Immunoglobulin subtype 2 IPR003599; Immunoglobulin subtype IPR007110; Immunoglobulin-like IPR013098; Immunoglobulin I-set	GO:0005515; protein binding; Molecular Function	NA	NA	NA	NA
CGI_10024235	1827	376	179	70.4159	33.501	-1.0717	Down	3.04e-17	2.03e-15	#N/A	#N/A	#N/A	#N/A	#N/A	#N/A
CGI_10012956	231	1055	503	197.772	94.3086	-1.06838	Down	2.39e-45	4.12e-43	#N/A	#N/A	#N/A	#N/A	#N/A	#N/A
CGI_10018999	534	124	59	23.2704	11.1011	-1.0678	Down	1.29e-06	2.8e-05	#N/A	#N/A	#N/A	#N/A	#N/A	#N/A
CGI_10007002	459	112	53	20.9681	10.0091	-1.06689	Down	3.7e-06	7.43e-05	IPR002223; Proteinase inhibitor I2, Kunitz metazoa IPR008197; Whey acidic protein, 4-disulphide core	GO:0004867; serine-type endopeptidase inhibitor activity; Molecular Function GO:0005576; extracellular region; Cellular Component GO:0030414; peptidase inhibitor activity; Molecular Function	TFPI; tissue factor pathway inhibitor (lipoprotein-associated coagulation inhibitor); K03909 tissue factor pathway inhibitor	TFPI1_RABIT Tissue factor pathway inhibitor OS=Oryctolagus cuniculus GN=TFPI PE=2 SV=2	Q1LZ77_BOVIN TFPI protein (Fragment) OS=Bos taurus GN=TFPI PE=2 SV=1	--
CGI_10005917	591	159	76	29.89	14.2933	-1.06432	Down	4.78e-08	1.33e-06	NA	NA	NA	HS12B_HUMAN Heat shock 70 kDa protein 12B OS=Homo sapiens GN=HSPA12B PE=1 SV=2	C3YW90_BRAFL Putative uncharacterized protein OS=Branchiostoma floridae GN=BRAFLDRAFT_102685 PE=4 SV=1	--
CGI_10027842	1740	355	170	66.5851	31.9395	-1.05986	Down	3.58e-16	2.27e-14	#N/A	#N/A	#N/A	#N/A	#N/A	#N/A
CGI_10028414	2205	173	83	32.4321	15.5928	-1.05654	Down	1.41e-08	4.23e-07	#N/A	#N/A	#N/A	#N/A	#N/A	#N/A
CGI_10010783	1995	111	54	20.8237	10.0285	-1.05412	Down	7.93e-06	0.000146938	IPR000536; Nuclear hormone receptor, ligand-binding, core IPR001628; Zinc finger, nuclear hormone receptor-type IPR001723; Steroid hormone receptor IPR003070; Orphan nuclear receptor IPR008946; Nuclear hormone receptor, ligand-binding	GO:0003677; DNA binding; Molecular Function GO:0003700; sequence-specific DNA binding transcription factor activity; Molecular Function GO:0003707; steroid hormone receptor activity; Molecular Function GO:0004879; ligand-dependent nuclear receptor activity; Molecular Function GO:0005634; nucleus; Cellular Component GO:0006355; regulation of transcription, DNA-dependent; Biological Process GO:0008…	AGAP008334-PA; K08558 nuclear receptor subfamily 4 group A member 2	HR38_DROME Probable nuclear hormone receptor HR38 OS=Drosophila melanogaster GN=Hr38 PE=1 SV=3	Q7Q4C6_ANOGA AGAP008334-PA (Fragment) OS=Anopheles gambiae GN=AGAP008334 PE=3 SV=4	--
CGI_10023473	546	120	58	22.5359	10.8571	-1.05359	Down	2.86e-06	5.88e-05	#N/A	#N/A	#N/A	#N/A	#N/A	#N/A
CGI_10015342	1161	249	121	46.5904	22.5937	-1.04411	Down	1.91e-11	8.05e-10	#N/A	#N/A	#N/A	#N/A	#N/A	#N/A
CGI_10004917	1050	123	59	22.9732	11.1502	-1.04288	Down	1.76e-06	3.76e-05	NA	NA	hypothetical protein LOC100010187; K13169 splicing factor, arginine/serine-rich 17	SF17A_HUMAN Splicing factor, arginine/serine-rich 17A OS=Homo sapiens GN=SFRS17A PE=1 SV=2	Q05DA9_HUMAN SFRS17A protein (Fragment) OS=Homo sapiens GN=SFRS17A PE=2 SV=1	--
CGI_10004609	987	271	132	50.8541	24.7749	-1.03748	Down	2.84e-12	1.31e-10	IPR001839; Transforming growth factor-beta, C-terminal	GO:0008083; growth factor activity; Molecular Function	NA	GDF9_CAPHI Growth/differentiation factor 9 OS=Capra hircus GN=GDF9 PE=3 SV=1	B0YLF5_CRAGI Gonadal transforming growth factor beta-like protein OS=Crassostrea gigas PE=2 SV=1	NA
CGI_10020146	855	89	43	16.6711	8.14662	-1.03308	Down	5.63e-05	0.000857721	#N/A	#N/A	#N/A	#N/A	#N/A	#N/A
CGI_10005745	480	145	71	27.1574	13.2762	-1.03251	Down	3.93e-07	9.47e-06	#N/A	#N/A	#N/A	#N/A	#N/A	#N/A
CGI_10001474	3063	107	52	20.0858	9.82189	-1.03211	Down	1.13e-05	0.000202711	IPR000315; Zinc finger, B-box IPR001258; NHL repeat IPR013017; NHL repeat, subgroup	GO:0005515; protein binding; Molecular Function GO:0005622; intracellular; Cellular Component GO:0008270; zinc ion binding; Molecular Function	hypothetical protein; K14428 solute carrier family 12 (potassium/chloride transporters), member 8	TRIM2_HUMAN Tripartite motif-containing protein 2 OS=Homo sapiens GN=TRIM2 PE=1 SV=1	C3Y8G1_BRAFL Putative uncharacterized protein OS=Branchiostoma floridae GN=BRAFLDRAFT_69798 PE=4 SV=1	--
CGI_10022014	2640	210	103	39.3632	19.2547	-1.03164	Down	1.08e-09	3.7e-08	#N/A	#N/A	#N/A	#N/A	#N/A	#N/A
CGI_10028138	1344	157	77	29.4598	14.445	-1.02818	Down	1.37e-07	3.51e-06	#N/A	#N/A	#N/A	#N/A	#N/A	#N/A
CGI_10012020	3396	176	86	32.9322	16.1902	-1.02438	Down	2.09e-08	6.06e-07	IPR002110; Ankyrin repeat IPR020683; Ankyrin repeat-containing domain	GO:0005515; protein binding; Molecular Function	similar to ankyrin 2,3/unc44; K10380 ankyrin	ANK1_HUMAN Ankyrin-1 OS=Homo sapiens GN=ANK1 PE=1 SV=3	Q4WKW8_ASPFU Pfs, NACHT and Ankyrin domain protein OS=Aspergillus fumigatus GN=AFUA_1G01020 PE=4 SV=1	--
CGI_10014833	240	114	56	21.3198	10.4974	-1.02216	Down	7.55e-06	0.000141366	IPR001163; Like-Sm ribonucleoprotein (LSM) domain IPR006649; Like-Sm ribonucleoprotein (LSM) domain, eukaryotic/archaea-type IPR010920; Like-Sm ribonucleoprotein (LSM)-related domain	NA	LSM6; LSM6 homolog, U6 small nuclear RNA associated (S. cerevisiae); K12625 U6 snRNA-associated Sm-like protein LSm6	LSM6_MOUSE U6 snRNA-associated Sm-like protein LSm6 OS=Mus musculus GN=Lsm6 PE=2 SV=1	C3ZKR8_BRAFL Putative uncharacterized protein OS=Branchiostoma floridae GN=BRAFLDRAFT_125735 PE=4 SV=1	--
CGI_10018279	156	350	172	65.5994	32.2998	-1.02216	Down	3.82e-15	2.23e-13	#N/A	#N/A	#N/A	#N/A	#N/A	#N/A
CGI_10017571	2874	122	60	22.9327	11.2928	-1.022	Down	3.71e-06	7.44e-05	#N/A	#N/A	#N/A	#N/A	#N/A	#N/A
CGI_10017114	726	95	47	17.7875	8.77764	-1.01896	Down	5.1e-05	0.000785244	#N/A	#N/A	#N/A	#N/A	#N/A	#N/A
CGI_10027078	1278	1445	715	270.728	134.052	-1.01405	Down	1.22e-56	2.61e-54	#N/A	#N/A	#N/A	#N/A	#N/A	#N/A
CGI_10016857	879	104	51	19.4037	9.61019	-1.0137	Down	1.84e-05	0.000314242	#N/A	#N/A	#N/A	#N/A	#N/A	#N/A
CGI_10005385	1488	137	68	25.7082	12.7483	-1.01192	Down	1.22e-06	2.67e-05	IPR002319; Phenylalanyl-tRNA synthetase IPR006195; Aminoacyl-tRNA synthetase, class II	GO:0000049; tRNA binding; Molecular Function GO:0000166; nucleotide binding; Molecular Function GO:0004812; aminoacyl-tRNA ligase activity; Molecular Function GO:0005524; ATP binding; Molecular Function GO:0005737; cytoplasm; Cellular Component GO:0006412; translation; Biological Process GO:0006418; tRNA aminoacylation for protein translation; Biological Process GO:0043039; tRNA aminoacylation; B…	farsa, MGC158185, farsla, wu:fj21a11, zgc:136506, zgc:158185; phenylalanyl-tRNA synthetase, alpha subunit (EC:6.1.1.20); K01889 phenylalanyl-tRNA synthetase alpha chain [EC:6.1.1.20]	SYFA_DANRE Phenylalanyl-tRNA synthetase alpha chain OS=Danio rerio GN=farsa PE=2 SV=2	A2VCX7_DANRE Phenylalanyl-tRNA synthetase, alpha subunit OS=Danio rerio GN=farsa PE=2 SV=1	--
CGI_10013574	408	242	120	45.3867	22.5205	-1.01103	Down	1.02e-10	3.92e-09	IPR019171; Caffeine-induced death protein 2	NA	NA	CCD58_MOUSE Coiled-coil domain-containing protein 58 OS=Mus musculus GN=Ccdc58 PE=2 SV=1	B7P1M8_IXOSC Coiled-coil domain-containing protein, putative OS=Ixodes scapularis GN=IscW_ISCW015585 PE=4 SV=1	--
CGI_10003712	339	535	266	100.265	49.8369	-1.00853	Down	8.76e-22	7.44e-20	#N/A	#N/A	#N/A	#N/A	#N/A	#N/A
CGI_10010479	285	128	64	23.938	11.9599	-1.0011	Down	3.34e-06	6.73e-05	IPR020339; Uncharacterised protein family C20orf85	NA	NA	CT085_MOUSE Uncharacterized protein C20orf85 homolog OS=Mus musculus PE=2 SV=1	C3ZBB0_BRAFL Putative uncharacterized protein OS=Branchiostoma floridae GN=BRAFLDRAFT_68422 PE=4 SV=1	NA
